# Supplementary material for: Carotenoid-based immune response in sea cucumbers relies on newly identified coelomocytes—the carotenocytes
Source: Front Immunol. 2025 Nov 6;16:1668167. doi: 10.3389/fimmu.2025.1668167 (PMC12631484; doi:10.3389/fimmu.2025.1668167)
Supplement: Supplementary Table 4 — List of differentially expressed genes (DEGs) between control (CON) and lipopolysaccharide-injected LPS individuals. [file Table4.xlsx]

## Sheet: CON vs LPS (merged fluids)
Table S4. List of differentially expressed genes (DEGs) between control (CON) and LPS-injected (LPS) individuals. The analysis was done considering the samples of the two fluids (merged fluids), only considering perivisceral fluid (PF) samples, and only considering hydrovascular fluid (HF) samples. For each analysis, the following information is provided: the name of the gene, its length, mean ex…
GeneID	Length	CON-Expression	LPS-Expression	log2FoldChange(LPS/CON)	Padj	Up/Down-Regulation	Pvalue	Nr	Nt	SwissProt	KEGG	KOG	InterPro	GO
Unigene20442_All	2592	75.4107	1502.47	4.31642	0.0191815	Up	0.00155819	NA	NA	NA	NA	NA	NA	NA
Unigene66834_All	366	0.162778	26.6492	7.35505	0.0106847	Up	0.00073694	NA	NA	NA	NA	NA	NA	NA
CL9620.Contig2_All	2020	11.5432	239.598	4.3755	0.0413763	Up	0.00437992	NA	NA	NA	NA	NA	NA	NA
Unigene52904_All	1589	3.3939	212.67	5.96953	0.00298406	Up	0.000153676	NA	NA	NA	NA	NA	NA	NA
CL8120.Contig3_All	2216	8.4672e-06	132.206	23.8963	1.92547e-14	Up	9.95645e-17	PIK54569.1/9.5e-133/hypothetical protein BSL78_08542 [Apostichopus japonicus]	NA	sp|Q9UGM3|DMBT1_HUMAN/8.6e-51/Deleted in malignant brain tumors 1 protein OS=Homo sapiens OX=9606 GN=DMBT1 PE=1 SV=2	pmua:114597411/9.5e-69/deleted in malignant brain tumors 1 protein-like isoform X1; K13912 deleted in malignant brain tumors 1 protein	Hs8923740_1/5.5e-52/[R] TWOG0712 Scavenger receptor Cys-rich domains	PS50287/17.133/SRCR domain profile.	cellular_component:GO:0016021//integral component of membrane;molecular_function:GO:0005044//scavenger receptor activity;
CL11783.Contig17_All	787	7.93668e-06	21.084	21.3411	6.17191e-11	Up	1.25752e-12	XP_033122679.1/1.1e-11/uncharacterized protein LOC117121552 [Anneissia japonica]	NA	NA	NA	NA	NA	NA
Unigene32430_All	881	43.1679	0.27427	-7.29822	0.00313831	Down	0.000162729	NA	NA	NA	NA	NA	NA	NA
Unigene46384_All	2172	1062.14	5871.42	2.46674	0.00479645	Up	0.000273038	PIK58523.1/9.3e-165/putative techylectin-5B-like [Apostichopus japonicus]	NA	sp|D8VNS7|FCNV1_CERRY/2.5e-39/Ryncolin-1 OS=Cerberus rynchops OX=46267 PE=1 SV=1	pdam:113666416/2.2e-49/ficolin-1-like; K10104 ficolin	Hs10863949/1.3e-37/[R] KOG2579 Ficolin and related extracellular proteins	PTHR19143/7.2E-70/--	NA
CL4738.Contig2_All	4227	459.209	5.26678	-6.44609	0.0412239	Down	0.00435345	NA	NA	NA	NA	NA	NA	NA
Unigene78072_All	472	4.68796	0.188106	-4.63934	0.0160633	Down	0.00124304	NA	NA	NA	NA	NA	NA	NA
CL9476.Contig7_All	1519	792.599	26.0015	-4.92993	0.00190175	Down	9.02533e-05	OXB74837.1/1.3e-11/hypothetical protein H355_000097 [Colinus virginianus]	NA	sp|E1C3U7|LOXL2_CHICK/1.3e-13/Lysyl oxidase homolog 2 OS=Gallus gallus OX=9031 GN=LOXL2 PE=3 SV=1	npr:108792478/2.5e-12/lysyl oxidase homolog 2-like; K00280 lysyl oxidase-like protein 2/3/4 [EC:1.4.3.-]	Hs4505011/8.5e-12/[R] LSE3999 H Lysyl oxidase and scavenger receptor Cys-rich domains	PS50287/17.388/SRCR domain profile.	cellular_component:GO:0016020//membrane;molecular_function:GO:0005044//scavenger receptor activity;GO:0016641//oxidoreductase activity, acting on the CH-NH2 group of donors, oxygen as acceptor;GO:0005507//copper ion binding;
Unigene44216_All	3194	80.0906	454.468	2.50448	0.0478942	Up	0.00536067	XP_030855180.1/3.7e-202/RNA polymerase II-associated factor 1 homolog [Strongylocentrotus purpuratus]	XM_018491433.1/0.0/PREDICTED: Trachymyrmex septentrionalis RNA polymerase II-associated factor 1 homolog (LOC108751328), mRNA	sp|Q7M732|RTL1_MOUSE/1.8e-33/Retrotransposon-like protein 1 OS=Mus musculus OX=10090 GN=Rtl1 PE=2 SV=1	spu:580362/1.4e-201/RNA polymerase II-associated factor 1 homolog; K15174 RNA polymerase II-associated factor 1	SPAPB1E7.04c/8.6e-22/[M] KOG4701 Chitinase	PF03985/7.2E-149/Paf1	biological_process:GO:0006368//transcription elongation from RNA polymerase II promoter;GO:0016570//histone modification;cellular_component:GO:0035327//transcriptionally active chromatin;GO:0016593//Cdc73/Paf1 complex;GO:0016021//integral component of membrane;molecular_function:GO:0003682//chromatin binding;GO:0000993//RNA polymerase II complex binding;
Unigene5096_All	1433	100.05	4.58768	-4.44682	0.0205207	Down	0.00170266	NA	NA	NA	NA	NA	NA	NA
CL8406.Contig3_All	4351	3.41508	1251.51	8.51754	4.86999e-09	Up	1.08372e-10	PIK39683.1/4.5e-09/hypothetical protein BSL78_23473, partial [Apostichopus japonicus]	NA	NA	NA	NA	SM00005/4.4E-4/DEATH domain, found in proteins involved in cell death (apoptosis).	biological_process:GO:0007165//signal transduction;molecular_function:GO:0016301//kinase activity;
Unigene73009_All	343	8.05698e-06	28.4304	21.7507	2.46788e-11	Up	4.58546e-13	NA	NA	NA	NA	NA	NA	NA
CL1109.Contig14_All	3809	160.063	1.33113e-05	-23.5195	4.92174e-13	Down	4.85257e-15	PIK46093.1/5.3e-30/putative tyrosine kinase receptor Cad96Ca-like, partial [Apostichopus japonicus]	NA	sp|Q91909|KIT_XENLA/5.7e-10/Mast/stem cell growth factor receptor-related protein Kit OS=Xenopus laevis OX=8355 GN=kit PE=2 SV=1	tru:101075948/5.7e-13/lck; tyrosine-protein kinase Lck; K05856 lymphocyte cell-specific protein tyrosine kinase [EC:2.7.10.2]	Hs4826776/6.9e-10/[T] KOG0197 Tyrosine kinases	SM00409/91.0/Immunoglobulin	cellular_component:GO:0016021//integral component of membrane;molecular_function:GO:0004713//protein tyrosine kinase activity;GO:0005524//ATP binding;GO:0004672//protein kinase activity;
CL9037.Contig3_All	3756	290.586	0.196511	-10.5301	1.97041e-06	Down	4.97657e-08	NA	NA	NA	NA	NA	NA	NA
Unigene48839_All	3553	706.251	31.9044	-4.46835	0.00130383	Down	5.78855e-05	PIK35603.1/2.5e-103/putative proteasome inhibitor PI31 subunit-like, partial [Apostichopus japonicus]	NA	sp|Q5RDN3|PSMF1_PONAB/5.8e-57/Proteasome inhibitor PI31 subunit OS=Pongo abelii OX=9601 GN=PSMF1 PE=2 SV=1	aplc:110985074/7.5e-84/proteasome inhibitor PI31 subunit-like; K06700 proteasome inhibitor subunit 1 (PI31)	Hs5803123/3.5e-56/[O] KOG4761 Proteasome formation inhibitor PI31	PF08577/1.0E-6/PI31 proteasome regulator	cellular_component:GO:0000502//proteasome complex;
CL500.Contig2_All	3963	298.455	13007.4	5.44568	9.33458e-08	Up	2.17027e-09	PIK54613.1/1.0e-28/14-3-3-like protein [Apostichopus japonicus]	NA	NA	sgh:107550366/5.4e-14/WD repeat-containing protein 26-like; K22382 WD repeat-containing protein 26	NA	NA	molecular_function:GO:0003964//RNA-directed DNA polymerase activity;GO:0004725//protein tyrosine phosphatase activity;
Unigene15211_All	4873	238.518	1516.22	2.66831	0.0131606	Up	0.000962298	PIK40031.1/0.0e+00/putative RRP12-like protein isoform X1 [Apostichopus japonicus]	NA	sp|Q5ZKD5|RRP12_CHICK/3.5e-206/RRP12-like protein OS=Gallus gallus OX=9031 GN=RRP12 PE=2 SV=1	aplc:110987876/4.5e-265/RRP12-like protein; K14794 ribosomal RNA-processing protein 12	Hs15987121/6.0e-200/[S] KOG1248 Uncharacterized conserved protein	PTHR21576:SF2/7.7E-259/--	NA
Unigene30871_All	4644	83.0186	459.439	2.46837	0.0288755	Up	0.00268313	XP_030848736.1/2.3e-104/prolyl 3-hydroxylase 1 isoform X3 [Strongylocentrotus purpuratus]	LN436556.1/0.0/Spirometra erinaceieuropaei genome assembly S_erinaceieuropaei ,scaffold SPER_contig0185513	sp|Q8MP30|Y7791_DICDI/2.7e-14/Uncharacterized histidine-rich protein DDB_G0274557 OS=Dictyostelium discoideum OX=44689 GN=DDB_G0274557 PE=3 SV=1	aplc:110983136/7.9e-166/prolyl 3-hydroxylase 2-like; K08134 procollagen-proline 3-dioxygenase 1 [EC:1.14.11.7]	SPBC3D6.14c/2.8e-13/[GO] KOG4157 beta-1,6-N-acetylglucosaminyltransferase, contains WSC domain	PS51471/9.944/Fe(2+) 2-oxoglutarate dioxygenase domain profile.	NA
CL6296.Contig3_All	3137	803.583	1.94885	-8.68768	8.49894e-09	Down	1.90657e-10	XP_033642110.1/1.0e-55/phospholipid scramblase 1-like [Asterias rubens]	NA	sp|O15162|PLS1_HUMAN/1.9e-40/Phospholipid scramblase 1 OS=Homo sapiens OX=9606 GN=PLSCR1 PE=1 SV=1	NA	Hs10863877/1.4e-40/[M] KOG0621 Phospholipid scramblase	PF03803/3.9E-50/Scramblase	molecular_function:GO:0017128//phospholipid scramblase activity;
Unigene102681_All	515	8.03164e-06	28.3269	21.75	2.47169e-11	Up	4.59413e-13	NA	AB572605.1/0.0/Stichopus chloronotus DNA, microsatellite: SC29	NA	NA	NA	NA	NA
Unigene1564_All	679	97.9697	5.86791e-06	-23.993	1.71455e-13	Down	1.37405e-15	NA	NA	NA	NA	NA	NA	NA
CL7775.Contig1_All	3472	582.981	202.159	-1.52796	0.0212875	Down	0.00178846	XP_030848871.1/2.2e-115/LOW QUALITY PROTEIN: NSFL1 cofactor p47-like [Strongylocentrotus purpuratus]	NA	sp|Q5ZK10|NSF1C_CHICK/1.3e-90/NSFL1 cofactor p47 OS=Gallus gallus OX=9031 GN=NSFL1C PE=2 SV=1	spu:588505/4.3e-116/NSFL1 cofactor p47; K14012 UBX domain-containing protein 1	Hs20149635/6.8e-89/[Y] KOG2086 Protein tyrosine phosphatase SHP1/Cofactor for p97 ATPase-mediated vesicle membrane fusion	PS51399/32.699/SEP domain profile.	NA
Unigene23925_All	2981	103.3	636.671	2.6237	0.000105829	Up	3.41747e-06	NA	NA	NA	NA	NA	NA	NA
Unigene46526_All	3663	155.642	551.008	1.82384	0.00405655	Up	0.000222023	NA	NA	NA	NA	NA	NA	NA
CL10934.Contig12_All	1606	13.8864	674.646	5.60239	3.60031e-06	Up	9.28529e-08	NA	NA	NA	NA	NA	NA	NA
Unigene9435_All	1048	18.9739	562.793	4.89052	0.0175921	Up	0.00139283	NA	NA	NA	NA	NA	NA	NA
Unigene55443_All	3336	2.20103	974.697	8.79063	0.000852253	Up	3.52335e-05	PIK57111.1/1.4e-10/putative low-density lipoprotein receptor-related protein 12-like [Apostichopus japonicus]	NA	NA	NA	NA	NA	biological_process:GO:0007018//microtubule-based movement;GO:0006383//transcription by RNA polymerase III;cellular_component:GO:0005874//microtubule;molecular_function:GO:0004252//serine-type endopeptidase activity;GO:0005524//ATP binding;GO:0003777//microtubule motor activity;GO:0008017//microtubule binding;
CL7359.Contig29_All	1229	88.1115	24.8416	-1.82657	0.00702741	Down	0.000438724	NA	NA	NA	NA	NA	NA	NA
Unigene61987_All	13688	1202.47	4023.21	1.74234	0.0179114	Up	0.00142418	XP_029603882.1/0.0e+00/uncharacterized protein K02A2.6-like [Salmo trutta]	NA	sp|Q09575|YRD6_CAEEL/3.0e-69/Uncharacterized protein K02A2.6 OS=Caenorhabditis elegans OX=6239 GN=K02A2.6 PE=4 SV=1	spu:105437344/7.0e-154/uncharacterized protein K02A2.6; K00432 glutathione peroxidase [EC:1.11.1.9]	CE14062_2/5.8e-176/[R] KOG0017 FOG: Transposon-encoded proteins with TYA, reverse transcriptase, integrase domains in various combinations	PS50175/11.079/Aspartyl protease, retroviral-type family profile.	NA
Unigene11401_All	1654	12.6056	373.082	4.88735	0.000194511	Up	6.66531e-06	PIK58681.1/4.3e-45/hypothetical protein BSL78_04364 [Apostichopus japonicus]	AC154224.1/0.0/Mus musculus BAC clone RP24-141J15 from chromosome 13, complete sequence	NA	pki:111837717/2.2e-33/uncharacterized protein LOC111837717; K22614 NLR family CARD domain-containing protein 3	NA	PF02023/5.3E-6/SCAN domain	molecular_function:GO:0003700//DNA-binding transcription factor activity;
CL7270.Contig2_All	2171	2.67858	352.497	7.04	0.00442488	Up	0.00024664	NA	NA	NA	NA	NA	NA	NA
Unigene55951_All	2207	164.88	2979.74	4.1757	0.0127764	Up	0.000927463	AYO99754.1/1.3e-158/fibrinogen-like protein [Apostichopus japonicus]	NA	sp|Q8R1Q3|ANGL7_MOUSE/2.5e-42/Angiopoietin-related protein 7 OS=Mus musculus OX=10090 GN=Angptl7 PE=2 SV=1	pdam:113666416/3.2e-48/ficolin-1-like; K10104 ficolin	Hs10863949/7.5e-41/[R] KOG2579 Ficolin and related extracellular proteins	PS51406/46.825/Fibrinogen C-terminal domain profile.	NA
Unigene51244_All	4309	103.256	5.88598e-06	-24.0644	1.44236e-13	Down	1.1322e-15	PIK57990.1/4.9e-218/putative mucolipin-3 [Apostichopus japonicus]	XM_015636235.3/0.0/PREDICTED: Parus major mucolipin 3 (MCOLN3), transcript variant X2, mRNA	sp|Q8TDD5|MCLN3_HUMAN/2.3e-116/Mucolipin-3 OS=Homo sapiens OX=9606 GN=MCOLN3 PE=1 SV=1	aplc:110982796/3.3e-150/mucolipin-3-like isoform X1; K04994 mucolipin 3	CE29451/1.1e-99/[P] KOG3733 Mucolipidin and related proteins (TRML subfamily of transient receptor potential proteins)	PTHR12127:SF7/3.8E-180/--	cellular_component:GO:0016021//integral component of membrane;molecular_function:GO:0005261//cation channel activity;
CL11522.Contig6_All	2021	1.39711	215.187	7.267	0.00372583	Up	0.000200088	XP_030848019.1/1.3e-14/uncharacterized protein LOC115926797 [Strongylocentrotus purpuratus]	NA	NA	sko:102808992/7.0e-10/uncharacterized LOC102808992; K20049 low-density lipoprotein receptor-related protein 1B	NA	NA	NA
CL11902.Contig2_All	980	0.365557	233.561	9.31949	0.00625227	Up	0.000378424	TNV71364.1/8.8e-14/hypothetical protein FGO68_gene16112 [Halteria grandinella]	BT077267.1/0.0/Caligus rogercresseyi clone crog-evp-503-028 ORF91 putative mRNA, complete cds	NA	NA	NA	NA	NA
Unigene110219_All	1140	5.43897	53.0562	3.28612	0.0333344	Up	0.0032568	NA	NA	NA	NA	NA	NA	NA
Unigene47171_All	3197	996.464	17.9202	-5.79716	1.02576e-05	Down	2.784e-07	PIK38839.1/5.2e-140/putative sec1 family domain-containing protein 2 [Apostichopus japonicus]	NA	sp|Q8WU76|SCFD2_HUMAN/3.7e-55/Sec1 family domain-containing protein 2 OS=Homo sapiens OX=9606 GN=SCFD2 PE=1 SV=2	NA	Hs20533631/2.7e-55/[U] TWOG0791 Uncharacterized protein containing Sec1 domain and implicated in vesicle trafficking	PTHR11679/4.1E-79/--	biological_process:GO:0006904//vesicle docking involved in exocytosis;
Unigene114664_All	221	1.62371e-05	440.627	24.6938	3.37456e-14	Up	1.99889e-16	NA	NA	NA	NA	NA	NA	NA
CL535.Contig2_All	279	16.5494	118.513	2.8402	0.00964184	Up	0.000649879	XP_032197710.1/3.0e-12/uncharacterized protein LOC116590212 [Mustela erminea]	LR699098.1/0.0/Asterias rubens genome assembly, chromosome: 7	NA	gja:107122496/2.8e-10/L2HGDH; L-2-hydroxyglutarate dehydrogenase; K00109 2-hydroxyglutarate dehydrogenase [EC:1.1.99.2]	NA	NA	NA
Unigene111080_All	419	0.160719	11.4736	6.15764	0.0067323	Up	0.000415797	NA	NA	NA	NA	NA	NA	NA
Unigene17355_All	1341	233.466	34.7225	-2.74927	0.028037	Down	0.00258344	NA	NA	NA	NA	NA	NA	NA
CL207.Contig2_All	3761	4.65858	591.208	6.98763	0.0294007	Up	0.00275127	PIK52769.1/2.4e-184/putative hyalin [Apostichopus japonicus]	XM_003460097.5/0.0/PREDICTED: Oreochromis niloticus aryl-hydrocarbon receptor repressor (ahrr), mRNA	sp|O76536|HYAL_STRPU/7.6e-124/Hyalin (Fragment) OS=Strongylocentrotus purpuratus OX=7668 PE=2 SV=1	aplc:110979181/4.2e-69/basement membrane-specific heparan sulfate proteoglycan core protein-like isoform X1; K06255 basement membrane-specific heparan sulfate proteoglycan core protein	HsM13374571/6.4e-16/[T] KOG1217 Fibrillins and related proteins containing Ca2+-binding EGF-like domains	PS50825/25.076/HYR domain profile.	NA
Unigene36510_All	1343	136.542	0.196331	-9.44184	0.000321834	Down	1.17031e-05	NA	EF032079.1/0.0/Apostichopus japonicus clone AH117 microsatellite sequence	NA	NA	NA	NA	NA
Unigene56035_All	3212	164.989	4.24274	-5.28123	0.0126739	Down	0.000917827	VDN19242.1/3.1e-07/unnamed protein product, partial [Gongylonema pulchrum]	NA	sp|Q62381|TLL1_MOUSE/1.5e-08/Tolloid-like protein 1 OS=Mus musculus OX=10090 GN=Tll1 PE=1 SV=1	clec:106664257/1.2e-08/cubilin-like; K14616 cubilin	HsM6912722/3.2e-08/[O] KOG3714 Meprin A metalloprotease	SM00042/7.4E-14/Domain first found in C1r, C1s, uEGF, and bone morphogenetic protein.	molecular_function:GO:0004222//metalloendopeptidase activity;GO:0005509//calcium ion binding;
Unigene22255_All	2040	107.173	19.6845	-2.44481	0.0204854	Down	0.00169827	XP_034754091.1/2.2e-11/extensin-like [Etheostoma cragini]	NA	NA	NA	NA	NA	NA
Unigene80096_All	839	12.2961	120.209	3.28928	0.0274954	Up	0.00251507	NA	NA	NA	NA	NA	NA	NA
Unigene26474_All	2751	755.889	9.33357	-6.3396	4.66948e-05	Down	1.39918e-06	AMR60824.1/1.6e-124/beta-integrin [Apostichopus japonicus]	NA	sp|Q6GR45|IF6_XENLA/3.2e-116/Eukaryotic translation initiation factor 6 OS=Xenopus laevis OX=8355 GN=eif6 PE=2 SV=1	dgt:114516953/3.7e-115/eukaryotic translation initiation factor 6; K03264 translation initiation factor 6	Hs4504771/4.0e-116/[J] KOG3185 Translation initiation factor 6 (eIF-6)	SM00654/1.0E-132/translation initiation factor 6	biological_process:GO:0007229//integrin-mediated signaling pathway;GO:0042256//mature ribosome assembly;GO:0042273//ribosomal large subunit biogenesis;cellular_component:GO:0005737//cytoplasm;GO:0005730//nucleolus;molecular_function:GO:0043022//ribosome binding;GO:0003743//translation initiation factor activity;GO:0043023//ribosomal large subunit binding;
CL6949.Contig1_All	11868	1246.71	49.9135	-4.64255	0.000408248	Down	1.52839e-05	PIK34492.1/0.0e+00/putative serine/arginine repetitive matrix protein 2 isoform X4 [Apostichopus japonicus]	NA	sp|Q4KKX4|NCOR1_XENTR/3.2e-120/Nuclear receptor corepressor 1 OS=Xenopus tropicalis OX=8364 GN=ncor1 PE=2 SV=1	spu:588549/4.8e-236/serine/arginine repetitive matrix protein 2; K04650 nuclear receptor co-repressor 1	Hs5454138/5.7e-119/[K] KOG1878 Nuclear receptor coregulator SMRT/SMRTER, contains Myb-like domains	PF15784/1.6E-23/G-protein pathway suppressor 2-interacting domain	cellular_component:GO:0005634//nucleus;molecular_function:GO:0003677//DNA binding;
CL1800.Contig1_All	7308	111.316	5.88734e-06	-24.1725	1.12696e-13	Down	8.43674e-16	PIK45050.1/1.6e-160/putative neurabin-1 isoform X6 [Apostichopus japonicus]	NA	sp|Q9ULJ8|NEB1_HUMAN/3.1e-25/Neurabin-1 OS=Homo sapiens OX=9606 GN=PPP1R9A PE=1 SV=2	aplc:110973105/8.4e-122/uncharacterized protein LOC110973105 isoform X1; K17551 neurabin	Hs14211927/6.8e-22/[T] KOG1945 Protein phosphatase 1 binding protein spinophilin/neurabin II	PTHR16154:SF23/3.8E-60/--	NA
Unigene96602_All	2690	50.5174	7.88784e-06	-22.6106	3.13776e-14	Down	1.82633e-16	PIK53415.1/1.2e-31/putative interferon-induced very large GTPase 1-like [Apostichopus japonicus]	NA	sp|Q80SU7|GVIN1_MOUSE/3.5e-14/Interferon-induced very large GTPase 1 OS=Mus musculus OX=10090 GN=Gvin1 PE=1 SV=1	NA	NA	PS51717/17.613/Very large inducible GTPASE (VLIG)-type guanine nucleotide-binding (G) domain profile.	molecular_function:GO:0005525//GTP binding;
CL832.Contig1_All	1747	8.98986	0.368024	-4.61043	0.0253111	Down	0.00224468	NA	NA	NA	NA	NA	NA	NA
CL1266.Contig2_All	1617	8.73991e-06	332.236	25.18	1.15076e-14	Up	5.11938e-17	NA	NA	NA	NA	NA	NA	NA
CL1985.Contig3_All	5866	203.158	6.08486e-06	-24.9928	2.15114e-16	Down	3.69395e-19	PIK47340.1/6.4e-35/hypothetical protein BSL78_15789 [Apostichopus japonicus]	NA	NA	NA	NA	NA	cellular_component:GO:0016021//integral component of membrane;
Unigene10582_All	722	8.11762e-06	34.7909	22.0311	1.32357e-11	Up	2.27795e-13	NA	AC125035.3/0.0/Mus musculus chromosome X clone RP23-328F24, complete sequence	NA	NA	NA	NA	NA
Unigene115616_All	967	9.87218e-06	290.458	24.8104	2.60465e-14	Up	1.44736e-16	NA	XM_016995755.1/0.0/PREDICTED: Anolis carolinensis platelet and endothelial cell adhesion molecule 1 (pecam1), partial mRNA	NA	NA	NA	NA	NA
CL7542.Contig2_All	1113	8.07912e-06	32.7152	21.9493	1.58326e-11	Up	2.79659e-13	NA	NA	NA	NA	NA	NA	NA
Unigene103710_All	2598	2032.64	13.4217	-7.24264	0.00561181	Down	0.000331219	PIK54439.1/2.3e-08/hypothetical protein BSL78_08652 [Apostichopus japonicus]	NA	NA	NA	NA	PF02494/2.7E-8/HYR domain	NA
CL3083.Contig1_All	1259	30.9228	5.46399e-06	-22.4322	5.54898e-12	Down	8.31442e-14	NA	NA	NA	NA	NA	NA	NA
CL1120.Contig6_All	8609	5137.94	182.199	-4.81761	1.50398e-05	Down	4.16705e-07	PIK43430.1/0.0e+00/putative mucin-2 [Apostichopus japonicus]	NA	sp|P98088|MUC5A_HUMAN/1.1e-170/Mucin-5AC OS=Homo sapiens OX=9606 GN=MUC5AC PE=1 SV=4	padl:103920749/4.5e-175/LOW QUALITY PROTEIN: mucin-5AC-like; K21125 mucin-5AC	Hs22064376/6.7e-162/[WV] KOG1216 von Willebrand factor and related coagulation proteins	SM00832/2.0E-28/--	NA
Unigene67200_All	2004	293.325	13.7581	-4.41415	1.06398e-05	Down	2.89116e-07	PIK35967.1/5.8e-20/hypothetical protein BSL78_27204 [Apostichopus japonicus]	NA	sp|P02466|CO1A2_RAT/2.8e-08/Collagen alpha-2(I) chain OS=Rattus norvegicus OX=10116 GN=Col1a2 PE=1 SV=3	aoce:111588590/3.8e-08/collagen alpha-1(I) chain-like; K06236 collagen, type I, alpha	Hs15149479/2.2e-07/[W] KOG3544 Collagens (type IV and type XIII), and related proteins	NA	NA
Unigene21505_All	2704	0.162994	102.994	9.30352	3.09175e-06	Up	7.93594e-08	NA	NA	NA	NA	NA	NA	NA
Unigene63814_All	10160	46.6847	655.27	3.81107	0.0339217	Up	0.00333469	XP_022087150.1/0.0e+00/thrombospondin type-1 domain-containing protein 7A-like isoform X2 [Acanthaster planci]	NA	sp|Q9C0I4|THS7B_HUMAN/5.5e-278/Thrombospondin type-1 domain-containing protein 7B OS=Homo sapiens OX=9606 GN=THSD7B PE=2 SV=3	amil:114969498/1.1e-60/A disintegrin and metalloproteinase with thrombospondin motifs 9-like isoform X1; K08624 a disintegrin and metalloproteinase with thrombospondin motifs 9 [EC:3.4.24.-]	Hs22062566/3.7e-252/[O] KOG3538 Disintegrin metalloproteinases with thrombospondin repeats	PS50092/10.368/Thrombospondin type-1 (TSP1) repeat profile.	NA
CL10636.Contig1_All	1009	9.29994e-06	2465.61	27.9821	1.0839e-17	Up	1.19206e-20	CDQ68387.1/6.1e-10/unnamed protein product [Oncorhynchus mykiss]	NA	NA	NA	NA	NA	NA
Unigene40692_All	4347	163.759	0.843701	-7.60062	0.0129909	Down	0.000946545	PIK54132.1/1.6e-91/putative NACHT, LRR and PYD domains-containing protein 10-like [Apostichopus japonicus]	NA	NA	NA	NA	SM00005/9.1E-10/DEATH domain, found in proteins involved in cell death (apoptosis).	NA
CL686.Contig24_All	1896	152.844	517.165	1.75857	0.0379374	Up	0.00388176	NA	NA	NA	NA	NA	NA	NA
CL7112.Contig1_All	4515	250.643	74.0852	-1.75837	0.034647	Down	0.00343339	PIK62052.1/1.7e-269/putative negative elongation factor B [Apostichopus japonicus]	NA	sp|Q8C4Y3|NELFB_MOUSE/4.0e-172/Negative elongation factor B OS=Mus musculus OX=10090 GN=Nelfb PE=1 SV=2	spu:575589/6.6e-226/negative elongation factor B; K15180 negative elongation factor B	NA	PTHR13503/1.1E-244/--	biological_process:GO:0045892//negative regulation of transcription, DNA-templated;cellular_component:GO:0005634//nucleus;molecular_function:GO:0003746//translation elongation factor activity;
Unigene71854_All	659	1.10787	23.7283	4.42075	0.0352467	Up	0.00351617	NA	NA	NA	NA	NA	NA	NA
CL6465.Contig13_All	4386	364.421	123.659	-1.55923	0.0307676	Down	0.00292222	PIK50869.1/0.0e+00/hypothetical protein BSL78_12250 [Apostichopus japonicus]	XM_023376219.1/0.0/PREDICTED: Centruroides sculpturatus TBC domain-containing protein kinase-like protein (LOC111631883), transcript variant X3, mRNA	sp|Q5F361|TBCK_CHICK/1.4e-283/TBC domain-containing protein kinase-like protein OS=Gallus gallus OX=9031 GN=TBCK PE=2 SV=2	aplc:110975908/0.0e+00/TBC domain-containing protein kinase-like protein; K17544 TBC domain-containing protein kinase-like protein	Hs4826878/1.3e-15/[T] KOG0582 Ste20-like serine/threonine protein kinase	PS50086/32.318/TBC/rab GAP domain profile.	molecular_function:GO:0005524//ATP binding;GO:0004672//protein kinase activity;
CL9480.Contig3_All	1098	0.276594	96.3981	8.44509	0.0018157	Up	8.55503e-05	NA	NA	NA	NA	NA	NA	NA
Unigene54776_All	5979	0.163071	148.504	9.83079	2.08749e-06	Up	5.28703e-08	PCG67955.1/8.3e-123/hypothetical protein B5V51_5755 [Heliothis virescens]	NA	NA	dwi:6643366/9.2e-50/uncharacterized protein LOC6643366; K18646 acidic leucine-rich nuclear phosphoprotein 32 family member A/C/D	NA	PTHR19303/5.3E-65/--	cellular_component:GO:0005634//nucleus;molecular_function:GO:0046872//metal ion binding;GO:0003677//DNA binding;
Unigene33493_All	1210	28.7711	5.4356e-06	-22.3357	6.7723e-12	Down	1.0632e-13	PIK52915.1/8.1e-78/putative centrin-3 [Apostichopus japonicus]	XM_014053784.1/0.0/PREDICTED: Thamnophis sirtalis centrin, EF-hand protein, 3 (CETN3), mRNA	sp|O15182|CETN3_HUMAN/1.3e-72/Centrin-3 OS=Homo sapiens OX=9606 GN=CETN3 PE=1 SV=2	sko:100313573/4.8e-75/centrin 3-like protein; K16466 centrin-3	Hs4757976/1.2e-72/[ZD] KOG0028 Ca2+-binding protein (centrin/caltractin), EF-Hand superfamily protein	PS50222/14.095/EF-hand calcium-binding domain profile.	molecular_function:GO:0005509//calcium ion binding;
Unigene23926_All	1398	476.295	49.3177	-3.27168	0.00162679	Down	7.53212e-05	PIK53644.1/8.7e-15/hypothetical protein BSL78_09456 [Apostichopus japonicus]	NA	NA	NA	NA	NA	cellular_component:GO:0016021//integral component of membrane;
Unigene18671_All	4391	6.76098	67.1458	3.31199	0.00876214	Up	0.000577005	XP_023324063.1/1.5e-17/dentin sialophosphoprotein-like [Eurytemora affinis]	NA	sp|Q96JE9|MAP6_HUMAN/5.2e-07/Microtubule-associated protein 6 OS=Homo sapiens OX=9606 GN=MAP6 PE=1 SV=2	ecb:100064475/1.4e-10/MAP6; microtubule-associated protein 6 isoform X1; K10432 microtubule-associated protein 6	NA	NA	NA
Unigene113267_All	735	8.09837e-06	35.3678	22.0583	1.24626e-11	Up	2.12807e-13	NA	NA	NA	NA	NA	NA	NA
Unigene26366_All	1919	8.10538e-06	37.2848	22.1332	1.04801e-11	Up	1.76276e-13	XP_034437247.1/1.1e-07/extensin-like, partial [Hippoglossus hippoglossus]	NA	sp|Q02817|MUC2_HUMAN/3.9e-07/Mucin-2 OS=Homo sapiens OX=9606 GN=MUC2 PE=1 SV=2	NA	At5g38560/2.8e-07/[T] KOG1187 Serine/threonine protein kinase	NA	NA
Unigene80051_All	342	3.75268	138.305	5.20379	0.0478263	Up	0.00534968	PIK48463.1/4.4e-13/tenascin [Apostichopus japonicus]	NA	sp|P19477|FIBA_APOPA/2.5e-10/Fibrinogen-like protein A OS=Apostichopus parvimensis OX=1902835 PE=2 SV=1	oro:101386939/6.4e-09/TNXB; tenascin-X; K06252 tenascin	Hs20544189_2/2.0e-09/[R] KOG2579 Ficolin and related extracellular proteins	NA	NA
Unigene73988_All	1771	97.5643	5.88666	-4.05083	0.0245581	Down	0.00215864	NA	KR653177.1/0.0/Holothuria scabra microsatellite CHS18 sequence	NA	NA	NA	NA	NA
Unigene10354_All	516	2.93996	26.8466	3.19087	0.0453908	Up	0.0049815	NA	NA	NA	NA	NA	NA	NA
Unigene71475_All	391	1.34789e-05	147.981	23.3882	1.03782e-13	Up	7.6626e-16	NA	NA	NA	NA	NA	NA	NA
CL10107.Contig2_All	430	34.0799	0.140371	-7.92353	0.0417698	Down	0.00443662	XP_023327782.1/1.0e-06/apoptotic protease-activating factor 1-like [Eurytemora affinis]	NA	NA	NA	NA	SM00114/0.0028/Caspase recruitment domain	NA
Unigene59910_All	649	16.919	0.373643	-5.50084	0.0280253	Down	0.00258148	XP_002712616.1/1.4e-07/PREDICTED: PC-esterase domain-containing protein 1B-like [Oryctolagus cuniculus]	NA	NA	NA	NA	NA	NA
CL107.Contig19_All	1558	1.11024	7151.4	12.6531	1.33659e-06	Up	3.32676e-08	VDO49887.1/9.7e-23/unnamed protein product [Brugia timori]	LM523522.1/0.0/Parastrongyloides trichosuri genome assembly P_trichosuri_KNP ,scaffold PTRK_contig0000165	NA	NA	NA	NA	NA
Unigene28066_All	1338	0.163308	337.747	11.0141	5.67673e-05	Up	1.73458e-06	NA	NA	NA	NA	NA	NA	NA
Unigene31838_All	6312	379.16	2170.49	2.51715	0.0392461	Up	0.00407265	XP_031560660.1/1.7e-81/basic proline-rich protein-like [Actinia tenebrosa]	LR597453.1/0.0/Salarias fasciatus genome assembly, chromosome: 18	sp|O43516|WIPF1_HUMAN/6.2e-70/WAS/WASL-interacting protein family member 1 OS=Homo sapiens OX=9606 GN=WIPF1 PE=1 SV=3	spu:105438133/4.9e-94/WAS/WASL-interacting protein family member 1 isoform X1; K19475 WAS/WASL-interacting protein	Hs8400740/2.7e-75/[Z] KOG4462 WASP-interacting protein VRP1/WIP, contains WH2 domain	PF02205/3.0E-11/WH2 motif	NA
Unigene110136_All	1783	0.316936	18.6319	5.87744	0.0397606	Up	0.00414215	PIK56257.1/8.1e-58/hypothetical protein BSL78_06840 [Apostichopus japonicus]	NA	sp|Q8TF66|LRC15_HUMAN/4.5e-26/Leucine-rich repeat-containing protein 15 OS=Homo sapiens OX=9606 GN=LRRC15 PE=2 SV=2	rtp:109931699/6.1e-26/carboxypeptidase N subunit 2-like; K13023 carboxypeptidase N regulatory subunit	Hs7662102/4.2e-26/[R] KOG0619 FOG: Leucine rich repeat	PTHR24369/5.8E-61/--	cellular_component:GO:0016021//integral component of membrane;
CL5811.Contig6_All	5105	925.089	2220.11	1.26297	0.0204818	Up	0.00169771	PIK52227.1/9.7e-80/hypothetical protein BSL78_10889 [Apostichopus japonicus]	NA	NA	aplc:110973244/1.7e-20/uncharacterized protein LOC110973244 isoform X1; K23573 dentin sialophosphoprotein	NA	NA	NA
Unigene23944_All	1748	3.18306	389.252	6.93414	2.10491e-06	Up	5.33386e-08	NA	NA	NA	NA	NA	NA	NA
Unigene35120_All	4508	341.392	2217.32	2.69932	0.00254032	Up	0.000127381	PIK39738.1/1.7e-72/hypothetical protein BSL78_23413 [Apostichopus japonicus]	NA	sp|P08588|ADRB1_HUMAN/2.7e-11/Beta-1 adrenergic receptor OS=Homo sapiens OX=9606 GN=ADRB1 PE=1 SV=2	xla:108698473/1.7e-11/htr2c.L; 5-hydroxytryptamine (serotonin) receptor 2C, G protein-coupled L homeolog; K04157 5-hydroxytryptamine receptor 2	Hs4557265/5.7e-11/[R] KOG3656 FOG: 7 transmembrane receptor	PS50262/25.668/G-protein coupled receptors family 1 profile.	cellular_component:GO:0016021//integral component of membrane;molecular_function:GO:0004930//G protein-coupled receptor activity;
Unigene64447_All	1357	64.1193	0.273679	-7.87213	0.000886602	Down	3.68433e-05	NA	NA	NA	NA	NA	NA	NA
Unigene41181_All	380	183.799	6.05342e-06	-24.8558	2.333e-14	Down	1.2769e-16	NA	NA	NA	NA	NA	NA	NA
CL11616.Contig9_All	2122	0.162952	63.8223	8.61347	0.000170089	Up	5.74639e-06	NA	NA	NA	NA	NA	NA	NA
CL9647.Contig11_All	3607	2049.95	774.485	-1.40428	0.0464864	Down	0.00514329	NA	NA	NA	NA	NA	NA	NA
Unigene44003_All	573	0.227602	39.1782	7.4274	0.00787599	Up	0.00050477	PIK39725.1/6.5e-33/hypothetical protein BSL78_23427 [Apostichopus japonicus]	NA	sp|O70165|FCN1_MOUSE/3.1e-21/Ficolin-1 OS=Mus musculus OX=10090 GN=Fcn1 PE=1 SV=1	crg:105336427/3.8e-22/ficolin-2; K10104 ficolin	Hs8051584/6.1e-19/[R] KOG2579 Ficolin and related extracellular proteins	PTHR19143/1.6E-32/--	NA
CL6058.Contig1_All	707	206.035	2.8883	-6.15652	0.00758179	Down	0.00048149	NA	NA	NA	NA	NA	NA	NA
Unigene43716_All	377	8.50724e-06	151.953	24.0904	1.48524e-14	Up	7.21199e-17	NA	NA	NA	NA	NA	NA	NA
Unigene95825_All	643	32.8475	5.82206e-06	-22.4277	5.57206e-12	Down	8.39293e-14	NA	NA	NA	NA	NA	NA	NA
CL8825.Contig4_All	3641	226.949	38.888	-2.54497	0.0224139	Down	0.00191149	PIK58503.1/1.7e-62/hypothetical protein BSL78_04583 [Apostichopus japonicus]	XM_022245709.1/0.0/PREDICTED: Acanthaster planci uncharacterized LOC110985020 (LOC110985020), transcript variant X2, mRNA	NA	NA	NA	NA	NA
Unigene17587_All	1932	1.12992e-05	141.029	23.5733	4.36462e-13	Up	4.21907e-15	XP_029296411.1/2.9e-08/protein FAM189A2 [Cottoperca gobio]	NA	sp|Q55F68|CYAD_DICDI/3.5e-08/Adenylate cyclase, terminal-differentiation specific OS=Dictyostelium discoideum OX=44689 GN=acrA PE=1 SV=1	aag:5579188/3.1e-07/transcription factor Sp4 isoform X1; K09200 transcription factor Sp, invertebrate	NA	NA	molecular_function:GO:0046872//metal ion binding;GO:0008270//zinc ion binding;GO:0003676//nucleic acid binding;
Unigene31997_All	6763	86.1514	901.359	3.38716	0.0048528	Up	0.000276995	NA	LR736840.1/0.0/Pecten maximus genome assembly, chromosome: 3	NA	NA	NA	NA	NA
CL2273.Contig2_All	1834	0.278716	74.0292	8.05315	0.0299584	Up	0.00282329	XP_032224261.1/9.7e-06/uncharacterized protein LOC5499760, partial [Nematostella vectensis]	NA	NA	NA	NA	NA	NA
Unigene16533_All	3190	199.709	16.1712	-3.6264	0.0123314	Down	0.00088533	XP_033639004.1/1.4e-23/double-stranded RNA-specific adenosine deaminase-like [Asterias rubens]	NA	sp|P55265|DSRAD_HUMAN/3.9e-12/Double-stranded RNA-specific adenosine deaminase OS=Homo sapiens OX=9606 GN=ADAR PE=1 SV=4	aplc:110984008/5.1e-23/double-stranded RNA-specific editase 1-like isoform X1; K12968 double-stranded RNA-specific adenosine deaminase [EC:3.5.4.37]	Hs7669475/2.8e-12/[A] KOG2777 tRNA-specific adenosine deaminase 1	PS50139/11.224/DRADA repeat profile.	NA
Unigene48153_All	1229	10.8141	91.9065	3.08725	0.0313402	Up	0.00299202	NA	NA	NA	NA	NA	NA	NA
Unigene24812_All	2807	5.97462	57.6432	3.27023	0.00539075	Up	0.000315759	PIK41727.1/6.4e-49/putative presequence protease, mitochondrial [Apostichopus japonicus]	NA	sp|Q5RDG3|PREP_PONAB/2.6e-44/Presequence protease, mitochondrial OS=Pongo abelii OX=9601 GN=PITRM1 PE=2 SV=1	aplc:110991152/2.1e-49/presequence protease, mitochondrial-like isoform X1; K06972 presequence protease [EC:3.4.24.-]	Hs7662488/1.2e-43/[RO] KOG2019 Metalloendoprotease HMP1 (insulinase superfamily)	PTHR11851:SF68/7.5E-60/--	molecular_function:GO:0046872//metal ion binding;GO:0004222//metalloendopeptidase activity;
CL9139.Contig1_All	839	0.22816	111.86	8.93744	0.000363506	Up	1.33961e-05	NA	NA	NA	NA	NA	NA	NA
Unigene115160_All	836	7.98452e-06	21.8838	21.3862	5.58546e-11	Up	1.12618e-12	XP_008306381.1/2.5e-09/ADP-ribosyl cyclase/cyclic ADP-ribose hydrolase 1-like [Cynoglossus semilaevis]	NA	sp|Q64244|CD38_RAT/2.6e-08/ADP-ribosyl cyclase/cyclic ADP-ribose hydrolase 1 OS=Rattus norvegicus OX=10116 GN=Cd38 PE=1 SV=1	csem:103377367/2.9e-10/ADP-ribosyl cyclase/cyclic ADP-ribose hydrolase 1-like; K01242 ADP-ribosyl cyclase 1 [EC:3.2.2.6 2.4.99.20]	NA	PF02267/1.7E-21/ADP-ribosyl cyclase	cellular_component:GO:0016021//integral component of membrane;molecular_function:GO:0003953//NAD+ nucleosidase activity;
CL7005.Contig2_All	479	0.163263	108.716	9.37915	1.93342e-08	Up	4.39195e-10	NA	NA	NA	NA	NA	NA	NA
Unigene6907_All	499	4.78986	0.190244	-4.65407	0.0431561	Down	0.00464521	NA	NA	NA	NA	NA	NA	NA
Unigene69859_All	634	1.10945	42.6321	5.26403	0.0335792	Up	0.00328914	NA	NA	NA	NA	NA	NA	NA
Unigene12568_All	2371	159.206	0.395528	-8.6529	0.00220505	Down	0.000107661	XP_034313230.1/3.9e-15/uncharacterized protein LOC105323846 [Crassostrea gigas]	NA	NA	NA	NA	NA	NA
Unigene22238_All	2002	163.588	1.49328	-6.77544	0.0428997	Down	0.00460602	NA	NA	NA	NA	NA	NA	NA
Unigene46597_All	2470	8.45074	89.9071	3.41129	0.0255781	Up	0.00227955	NA	JF692808.1/0.0/Apostichopus japonicus clone 03300490(XS06)M13+E11 microsatellite sequence	NA	NA	NA	NA	NA
Unigene18171_All	965	2.05051	85.9391	5.38926	2.01529e-05	Up	5.68613e-07	NA	NA	NA	NA	NA	NA	NA
CL9450.Contig1_All	1868	0.885801	53.881	5.92665	0.0336589	Up	0.00330084	NA	NA	NA	NA	NA	NA	NA
Unigene32448_All	766	1.42369e-05	246.703	24.0466	5.45221e-14	Up	3.61529e-16	NA	NA	NA	NA	NA	NA	NA
CL5563.Contig4_All	708	8.29707e-06	71.8064	23.045	1.41717e-12	Up	1.70351e-14	NA	NA	NA	NA	NA	NA	NA
Unigene65744_All	1172	57.0139	5.67961e-06	-23.259	8.9061e-13	Down	9.7547e-15	NA	NA	NA	NA	NA	NA	NA
Unigene45072_All	549	3.07499	20.9669	2.76945	0.0270954	Up	0.00246381	NA	NA	NA	NA	NA	NA	NA
CL7691.Contig3_All	2859	634.205	73.4024	-3.11105	0.021726	Down	0.00183606	NA	NA	NA	NA	NA	NA	NA
CL1131.Contig2_All	1321	315.396	22.9596	-3.77999	0.00542065	Down	0.000317775	NA	NA	NA	NA	NA	NA	NA
Unigene72260_All	658	0.128223	126.766	9.94931	0.000663436	Up	2.64077e-05	KAF4530955.1/5.3e-39/hypothetical protein B566_EDAN018988 [Ephemera danica]	LK110930.1/0.0/Apteryx australis mantelli genome assembly AptMant0, scaffold scaffold46361	NA	NA	NA	NA	NA
Unigene42144_All	1232	584.635	0.196599	-11.5381	4.47108e-14	Down	2.82353e-16	NA	NA	NA	NA	NA	NA	NA
Unigene9972_All	2566	3.65771	146.589	5.32469	0.0385604	Up	0.00397495	XP_033637179.1/1.3e-125/very low-density lipoprotein receptor-like [Asterias rubens]	NA	sp|O75096|LRP4_HUMAN/2.5e-110/Low-density lipoprotein receptor-related protein 4 OS=Homo sapiens OX=9606 GN=LRP4 PE=1 SV=4	lak:106164455/2.9e-117/low-density lipoprotein receptor-related protein 4; K20051 low-density lipoprotein receptor-related protein 4	7291057/9.7e-117/[T] KOG1215 Low-density lipoprotein receptors containing Ca2+-binding EGF-like domains	PS50068/13.438/LDL-receptor class A (LDLRA) domain profile.	molecular_function:GO:0005509//calcium ion binding;
CL9967.Contig2_All	1774	0.641784	54.3912	6.40514	0.0413831	Up	0.0043826	NA	NA	NA	NA	NA	NA	NA
CL1931.Contig3_All	1730	1.93747	356.738	7.52454	0.000561248	Up	2.18348e-05	NA	NA	NA	NA	NA	NA	NA
Unigene114681_All	1814	0.298343	230.111	9.59114	0.0177245	Up	0.00140624	PIK35765.1/8.7e-124/hypothetical protein BSL78_27409 [Apostichopus japonicus]	XM_028552873.1/0.0/PREDICTED: Dendronephthya gigantea uncharacterized LOC114531237 (LOC114531237), mRNA	NA	sko:102801276/1.3e-10/uncharacterized LOC102801276; K10415 dynein intermediate chain, cytosolic	NA	PTHR31751/2.3E-109/--	NA
CL7818.Contig14_All	7896	12.7628	284.088	4.47632	5.1892e-05	Up	1.57226e-06	KAF6114424.1/5.8e-07/hypothetical protein HJG60_010425 [Phyllostomus discolor]	NA	NA	NA	NA	NA	NA
Unigene13886_All	3474	77.0608	522.453	2.76123	0.00784305	Up	0.000501953	PIK62349.1/3.9e-40/Caspase-8 [Apostichopus japonicus]	NA	sp|O02002|CASP1_DROME/3.0e-26/Caspase-1 OS=Drosophila melanogaster OX=7227 GN=Dcp-1 PE=1 SV=1	nfu:107390752/5.2e-29/casp3; caspase-3; K02187 caspase 3 [EC:3.4.22.56]	7291604/2.2e-26/[D] KOG3573 Caspase, apoptotic cysteine protease	PTHR10454/1.5E-45/--	biological_process:GO:0042981//regulation of apoptotic process;molecular_function:GO:0004197//cysteine-type endopeptidase activity;
Unigene14356_All	3585	196.518	1291.16	2.71594	0.0210201	Up	0.00175626	NA	LR131454.1/0.0/Plasmodium falciparum genome assembly, chromosome: 5	NA	NA	NA	NA	NA
CL9024.Contig1_All	2514	383.379	1603.73	2.06458	0.0316793	Up	0.00303664	XP_030831106.1/4.9e-125/RNA-binding protein NOB1 [Strongylocentrotus purpuratus]	NA	sp|Q6VEU1|NOB1_RAT/1.3e-55/RNA-binding protein NOB1 OS=Rattus norvegicus OX=10116 GN=Nob1 PE=2 SV=1	spu:575793/5.6e-126/RNA-binding protein NOB1; K11883 RNA-binding protein NOB1	7291118/2.9e-73/[O] KOG2463 Predicted RNA-binding protein Nob1p involved in 26S proteasome assembly	PTHR12814/3.0E-128/--	biological_process:GO:0000469//cleavage involved in rRNA processing;GO:0042274//ribosomal small subunit biogenesis;cellular_component:GO:0005634//nucleus;molecular_function:GO:0004521//endoribonuclease activity;GO:0046872//metal ion binding;
Unigene17165_All	1926	135.505	1382.12	3.35047	0.0180777	Up	0.0014431	NA	NA	NA	NA	NA	NA	NA
CL1128.Contig1_All	2124	0.73115	184.403	7.97848	0.0401645	Up	0.00420329	PIK45993.1/1.7e-49/hypothetical protein BSL78_17145 [Apostichopus japonicus]	NA	NA	NA	NA	NA	cellular_component:GO:0016021//integral component of membrane;
Unigene55475_All	2055	253.104	1.03563e-05	-24.5427	4.74265e-14	Down	3.04108e-16	NA	NA	NA	NA	NA	NA	NA
Unigene3964_All	1396	3.10691	86.1741	4.7937	0.00100882	Up	4.29974e-05	NA	NA	NA	NA	NA	NA	NA
CL11028.Contig2_All	5189	328.974	0.554831	-9.21171	5.94451e-05	Down	1.82137e-06	PIK53427.1/1.3e-167/putative mitochondrial ubiquitin ligase activator of NFKB 1 [Apostichopus japonicus]	NA	sp|Q8VCM5|MUL1_MOUSE/9.0e-59/Mitochondrial ubiquitin ligase activator of NFKB 1 OS=Mus musculus OX=10090 GN=Mul1 PE=1 SV=2	spu:594222/1.0e-105/mitochondrial ubiquitin ligase activator of NFKB 1; K15688 E3 ubiquitin-protein ligase MUL1 [EC:2.3.2.27]	Hs13375705/2.3e-56/[O] KOG1571 Predicted E3 ubiquitin ligase	PTHR12183/7.6E-76/--	biological_process:GO:0006996//organelle organization;cellular_component:GO:0016021//integral component of membrane;molecular_function:GO:0004842//ubiquitin-protein transferase activity;GO:0016874//ligase activity;
Unigene22744_All	3554	238.062	27.1343	-3.13315	0.0207734	Down	0.0017303	PIK48165.1/2.2e-155/putative farnesyl pyrophosphate synthase [Apostichopus japonicus]	NA	sp|P08836|FPPS_CHICK/3.3e-105/Farnesyl pyrophosphate synthase OS=Gallus gallus OX=9031 GN=FDPS PE=1 SV=2	aplc:110982376/1.4e-138/farnesyl pyrophosphate synthase-like isoform X1; K00787 farnesyl diphosphate synthase [EC:2.5.1.1 2.5.1.10]	Hs4503685/2.3e-100/[H] KOG0711 Polyprenyl synthetase	PS00444/-/Polyprenyl synthases signature 2.	biological_process:GO:0008299//isoprenoid biosynthetic process;molecular_function:GO:0016765//transferase activity, transferring alkyl or aryl (other than methyl) groups;
Unigene59198_All	1303	37.3714	0.273071	-7.09651	0.00460093	Down	0.000258802	PIK52698.1/1.2e-61/putative exosome component 10-like [Apostichopus japonicus]	NA	sp|Q8CDF7|EXD1_MOUSE/5.1e-11/piRNA biogenesis protein EXD1 OS=Mus musculus OX=10090 GN=Exd1 PE=1 SV=1	sko:102809105/1.9e-29/exosome component 10-like; K18740 exonuclease 3'-5' domain-containing protein 1	7291631/6.4e-24/[L] KOG2405 Predicted 3'-5' exonuclease	PF01612/1.1E-15/3'-5' exonuclease	molecular_function:GO:0008408//3'-5' exonuclease activity;GO:0003676//nucleic acid binding;
CL11852.Contig5_All	4915	1358.64	2877.79	1.0828	0.00158805	Up	7.31188e-05	PIK57111.1/5.8e-13/putative low-density lipoprotein receptor-related protein 12-like [Apostichopus japonicus]	LR699092.1/0.0/Asterias rubens genome assembly, chromosome: 1	NA	NA	NA	NA	biological_process:GO:0031929//TOR signaling;GO:0006383//transcription by RNA polymerase III;cellular_component:GO:0031931//TORC1 complex;molecular_function:GO:0004252//serine-type endopeptidase activity;
Unigene50099_All	2882	0.318452	66.4956	7.70604	0.000229563	Up	8.01111e-06	NA	NA	NA	NA	NA	NA	NA
Unigene7487_All	2396	1194.83	313.319	-1.9311	0.000473438	Down	1.80441e-05	XP_022094538.1/2.4e-36/uncharacterized protein LOC110981338 isoform X1 [Acanthaster planci]	NA	sp|Q5I0P2|GCSH_RAT/1.8e-33/Glycine cleavage system H protein, mitochondrial OS=Rattus norvegicus OX=10116 GN=Gcsh PE=2 SV=1	aplc:110981338/2.7e-37/uncharacterized protein LOC110981338 isoform X1; K02437 glycine cleavage system H protein	CE17610/3.2e-29/[E] KOG3373 Glycine cleavage system H protein (lipoate-binding)	PS50968/28.064/Biotinyl/lipoyl domain profile.	biological_process:GO:0019464//glycine decarboxylation via glycine cleavage system;cellular_component:GO:0005960//glycine cleavage complex;GO:0005739//mitochondrion;
CL5889.Contig1_All	881	1.28233	51.0912	5.31623	0.00672832	Up	0.000415468	NA	NA	NA	NA	NA	NA	NA
CL9808.Contig3_All	1950	213.403	51.4448	-2.05248	0.0441097	Down	0.00478814	XP_032788266.1/2.1e-30/cyclin-dependent kinases regulatory subunit-like [Daphnia magna] >KZS16322.1 Cyclin-dependent kinases regulatory subunit 1 [Daphnia magna]	NA	sp|Q0P5A5|CKS1_BOVIN/5.1e-31/Cyclin-dependent kinases regulatory subunit 1 OS=Bos taurus OX=9913 GN=CKS1B PE=3 SV=1	pvm:113811263/9.0e-31/cyclin-dependent kinases regulatory subunit 1-like; K02219 cyclin-dependent kinase regulatory subunit CKS1	Hs4502857/3.6e-31/[D] KOG3484 Cyclin-dependent protein kinase CDC28, regulatory subunit CKS1, and related proteins	NA	biological_process:GO:0051301//cell division;GO:0007049//cell cycle;molecular_function:GO:0016301//kinase activity;GO:0016538//cyclin-dependent protein serine/threonine kinase regulator activity;
Unigene19517_All	2676	446.65	223.324	-1.00001	0.0349721	Down	0.00347753	NA	LR633957.1/0.0/Gadus morhua genome assembly, chromosome: 15	NA	NA	NA	NA	NA
CL7467.Contig1_All	244	45.2964	5.59084e-06	-22.9498	1.76891e-12	Down	2.19116e-14	XP_030758983.1/2.8e-09/uncharacterized protein LOC115884519 [Sitophilus oryzae]	NA	NA	NA	NA	NA	NA
Unigene14858_All	583	4.02332	34.8656	3.11534	0.0447468	Up	0.00488348	NA	NA	NA	NA	NA	NA	NA
Unigene19698_All	1286	384.336	26.688	-3.84811	0.011843	Down	0.000841734	NA	NA	NA	NA	NA	NA	NA
Unigene15571_All	1535	393.777	22.8009	-4.11022	0.0341248	Down	0.00336233	NA	NA	NA	NA	NA	NA	NA
Unigene72472_All	862	8.58901e-06	177.487	24.3006	8.31969e-14	Up	5.93404e-16	NA	NA	NA	NA	NA	NA	NA
CL11141.Contig4_All	2876	16.0831	134.73	3.06645	0.00443062	Up	0.000247084	PIK52476.1/1.6e-18/hypothetical protein BSL78_10634 [Apostichopus japonicus]	XM_010771538.1/0.0/PREDICTED: Notothenia coriiceps dynamin-2-like (LOC104945817), transcript variant X2, mRNA	NA	NA	NA	NA	molecular_function:GO:0003964//RNA-directed DNA polymerase activity;GO:0004725//protein tyrosine phosphatase activity;
Unigene115762_All	721	0.227573	30.347	7.05908	0.0245375	Up	0.00215604	NA	NA	NA	NA	NA	NA	NA
Unigene37901_All	5072	639.765	96.214	-2.73322	0.0155649	Down	0.00119288	NA	NA	NA	NA	NA	NA	NA
CL9291.Contig12_All	3870	476.298	86.058	-2.46848	0.00450252	Down	0.000251876	XP_022110346.1/1.7e-156/U3 small nucleolar RNA-associated protein 15 homolog [Acanthaster planci] >XP_022110347.1 U3 small nucleolar RNA-associated protein 15 homolog [Acanthaster planci]	NA	sp|Q5F3D7|UTP15_CHICK/6.4e-126/U3 small nucleolar RNA-associated protein 15 homolog OS=Gallus gallus OX=9031 GN=UTP15 PE=2 SV=1	aplc:110989939/1.9e-157/U3 small nucleolar RNA-associated protein 15 homolog; K14549 U3 small nucleolar RNA-associated protein 15	7290304/6.2e-83/[S] KOG0310 Conserved WD40 repeat-containing protein	PF00400/0.028/WD domain, G-beta repeat	biological_process:GO:0006364//rRNA processing;cellular_component:GO:0005730//nucleolus;
Unigene48308_All	4158	928.49	199.746	-2.21672	0.00428469	Down	0.00023721	PIK56458.1/0.0e+00/putative lysosomal alpha-glucosidase-like [Apostichopus japonicus]	XM_022247786.1/0.0/PREDICTED: Acanthaster planci lysosomal alpha-glucosidase-like (LOC110986134), transcript variant X2, mRNA	sp|P70699|LYAG_MOUSE/1.3e-257/Lysosomal alpha-glucosidase OS=Mus musculus OX=10090 GN=Gaa PE=1 SV=2	aplc:110986134/4.4e-285/lysosomal alpha-glucosidase-like isoform X1; K12316 lysosomal alpha-glucosidase [EC:3.2.1.20]	Hs4503849/9.8e-252/[G] KOG1065 Maltase glucoamylase and related hydrolases, glycosyl hydrolase family 31	PS51448/15.48/P-type 'Trefoil' domain profile.	biological_process:GO:0005975//carbohydrate metabolic process;cellular_component:GO:0016021//integral component of membrane;molecular_function:GO:0004553//hydrolase activity, hydrolyzing O-glycosyl compounds;GO:0030246//carbohydrate binding;
Unigene48196_All	4716	329.699	1064.62	1.69112	0.0464646	Up	0.00514028	PIK33975.1/5.2e-11/hypothetical protein BSL78_29202 [Apostichopus japonicus]	NA	sp|Q6GQ29|CBPQ_XENLA/1.6e-09/Carboxypeptidase Q OS=Xenopus laevis OX=8355 GN=cpq PE=2 SV=1	hcq:109517632/8.1e-09/cpq; carboxypeptidase Q; K01302 carboxypeptidase Q [EC:3.4.17.-]	Hs7706387/7.2e-09/[OPR] KOG2195 Transferrin receptor and related proteins containing the protease-associated (PA) domain	NA	molecular_function:GO:0070573//metallodipeptidase activity;
Unigene61881_All	727	0.162889	36.8255	7.82067	4.92704e-05	Up	1.48428e-06	NA	NA	NA	NA	NA	NA	NA
Unigene102387_All	994	0.163242	277.704	10.7323	2.48774e-05	Up	7.10233e-07	PIK41394.1/5.0e-17/hypothetical protein BSL78_21762 [Apostichopus japonicus]	NA	NA	NA	NA	NA	cellular_component:GO:0016021//integral component of membrane;
CL3023.Contig5_All	869	0.227579	55.7436	7.93629	0.00468767	Up	0.000265112	PIK34454.1/1.1e-10/putative FAS-associated death domain protein-like [Apostichopus japonicus]	NA	NA	sko:102800700/4.0e-07/p53-induced protein with a death domain-like; K10130 leucine-rich repeats and death domain-containing protein	NA	SM00005/6.8E-7/DEATH domain, found in proteins involved in cell death (apoptosis).	biological_process:GO:0007165//signal transduction;cellular_component:GO:0016021//integral component of membrane;molecular_function:GO:0005042//netrin receptor activity;
CL1833.Contig2_All	2354	5.7579	179.556	4.96275	1.62917e-06	Up	4.08642e-08	XP_022780978.1/1.1e-06/uncharacterized protein LOC111322178 [Stylophora pistillata] >XP_022785586.1 uncharacterized protein LOC111325933 [Stylophora pistillata]	NA	NA	NA	NA	NA	NA
CL11618.Contig1_All	1057	88.8657	5.98352	-3.89256	0.0101775	Down	0.000693838	NA	NA	NA	NA	NA	NA	NA
Unigene17664_All	1757	59.6663	9.17337	-2.70139	0.0311897	Down	0.0029734	NA	NA	NA	NA	NA	NA	NA
CL1319.Contig7_All	1234	0.444422	529.759	10.2192	2.53175e-05	Up	7.23612e-07	NA	NA	NA	NA	NA	NA	NA
Unigene71170_All	264	0.227415	24.6621	6.76083	0.0128862	Up	0.00093733	NA	NA	NA	NA	NA	NA	NA
CL155.Contig3_All	2756	14.3051	195.452	3.77221	0.0320415	Up	0.00308898	NA	NA	NA	NA	NA	NA	NA
CL7300.Contig1_All	604	116.529	0.622089	-7.54935	0.000626426	Down	2.47613e-05	NA	NA	NA	NA	NA	NA	NA
Unigene65211_All	1140	56.1141	0.195833	-8.1626	0.00272399	Down	0.000138312	PIK52769.1/2.4e-71/putative hyalin [Apostichopus japonicus]	NA	sp|O96530|HYAL_LYTVA/3.9e-47/Hyalin (Fragment) OS=Lytechinus variegatus OX=7654 PE=2 SV=1	sko:100372549/7.4e-17/uncharacterized LOC100372549; K23342 fibrillin 2/3	NA	NA	NA
CL9486.Contig2_All	775	14.1166	0.537837	-4.71408	0.047625	Down	0.00532043	PIK57232.1/3.6e-39/hypothetical protein BSL78_05869 [Apostichopus japonicus]	NA	sp|Q7Z407|CSMD3_HUMAN/1.5e-18/CUB and sushi domain-containing protein 3 OS=Homo sapiens OX=9606 GN=CSMD3 PE=2 SV=3	aplc:110978440/5.2e-30/sushi domain-containing protein 2-like isoform X1; K23820	Hs20536945/7.6e-17/[TV] KOG4297 C-type lectin	PTHR19325/2.9E-29/--	cellular_component:GO:0016021//integral component of membrane;
Unigene60902_All	963	207.889	0.196411	-10.0477	0.000138052	Down	4.57257e-06	XP_023200578.1/7.8e-23/ladderlectin-like [Xiphophorus maculatus]	NA	sp|Q8WPD0|LECG_PATPE/7.8e-25/Alpha-N-acetylgalactosamine-specific lectin OS=Patiria pectinifera OX=7594 PE=1 SV=1	clv:102095404/1.8e-19/synaptotagmin-17 isoform X1; K19915 synaptotagmin-17	Hs18585570/5.4e-20/[TV] KOG4297 C-type lectin	SM00034/2.6E-35/C-type lectin (CTL) or carbohydrate-recognition domain (CRD)	molecular_function:GO:0030246//carbohydrate binding;
CL7733.Contig3_All	832	25.1887	1451.8	5.84892	0.00775944	Up	0.000494806	NA	NA	NA	NA	NA	NA	NA
CL5784.Contig2_All	453	16.2918	1.41409	-3.5262	0.0313497	Down	0.00299333	NA	NA	NA	NA	NA	NA	NA
CL9803.Contig12_All	2021	2.72074	226.939	6.38217	0.0496801	Up	0.00563213	PIK55964.1/9.3e-127/Ficolin-2 [Apostichopus japonicus]	XM_026835943.1/0.0/PREDICTED: Ciona intestinalis fibrinogen C domain-containing protein 1-like (LOC100175436), transcript variant X2, mRNA	sp|P19477|FIBA_APOPA/3.4e-46/Fibrinogen-like protein A OS=Apostichopus parvimensis OX=1902835 PE=2 SV=1	pdam:113687165/4.0e-50/ficolin-2-like; K10104 ficolin	Hs8051584/7.3e-43/[R] KOG2579 Ficolin and related extracellular proteins	PS51406/50.35/Fibrinogen C-terminal domain profile.	NA
CL4652.Contig3_All	741	8.38118e-06	97.3432	23.4694	3.0459e-14	Up	1.76628e-16	NA	NA	NA	NA	NA	NA	NA
Unigene12877_All	4274	21.2746	18181.8	9.73914	3.54348e-06	Up	9.13644e-08	PIK38899.1/3.5e-107/complement factor B-2 [Apostichopus japonicus]	NA	sp|P0CW18|PRS56_HUMAN/2.7e-37/Serine protease 56 OS=Homo sapiens OX=9606 GN=PRSS56 PE=1 SV=1	ptep:107454561/1.7e-66/complement factor B-like; K01335 complement factor B [EC:3.4.21.47]	7300109/2.2e-33/[E] KOG3627 Trypsin	PR00722/2.7E-16/Chymotrypsin serine protease family (S1) signature	biological_process:GO:0006956//complement activation;cellular_component:GO:0005576//extracellular region;molecular_function:GO:0004252//serine-type endopeptidase activity;
CL403.Contig10_All	404	0.31838	87.5736	8.1036	6.78659e-05	Up	2.10383e-06	NA	LR778284.1/0.0/Coregonus sp. &apos;balchen&apos; genome assembly, chromosome: 32	NA	NA	NA	NA	NA
CL3337.Contig3_All	1521	0.163325	632.202	11.9184	4.34025e-14	Up	2.72723e-16	PIK54298.1/2.7e-131/putative STAGA complex 65 subunit gamma [Apostichopus japonicus]	NA	sp|O94864|ST65G_HUMAN/3.7e-29/STAGA complex 65 subunit gamma OS=Homo sapiens OX=9606 GN=SUPT7L PE=1 SV=1	spu:100890227/6.8e-50/STAGA complex 65 subunit gamma; K11316 STAGA complex 65 subunit gamma	NA	SM00576/0.0093/Bromodomain transcription factors and PHD domain containing proteins	cellular_component:GO:0030914//STAGA complex;molecular_function:GO:0004402//histone acetyltransferase activity;GO:0046982//protein heterodimerization activity;
Unigene59318_All	541	3.33762	0.18461	-4.17627	0.0316543	Down	0.00303285	NA	NA	NA	NA	NA	NA	NA
Unigene27445_All	7317	826.347	33.9202	-4.60653	0.00442675	Down	0.000246783	PIK41129.1/6.1e-184/putative NLR family CARD domain-containing protein 4 [Apostichopus japonicus]	NA	sp|C3VPR6|NLRC5_MOUSE/1.4e-12/Protein NLRC5 OS=Mus musculus OX=10090 GN=Nlrc5 PE=1 SV=2	aplc:110986231/3.0e-18/NACHT, LRR and PYD domains-containing protein 3-like; K12800 NACHT, LRR and PYD domains-containing protein 3	NA	PS50837/10.251/NACHT-NTPase domain profile.	cellular_component:GO:0016021//integral component of membrane;
Unigene7531_All	3071	1801.07	327.33	-2.46003	0.0143493	Down	0.0010791	NA	NA	NA	NA	NA	NA	NA
CL843.Contig2_All	2686	185.52	0.192403	-9.91322	0.000608481	Down	2.39268e-05	NA	NA	NA	NA	NA	NA	NA
Unigene36124_All	1999	268.352	1.5169	-7.46686	3.6021e-11	Down	6.99407e-13	NA	NA	NA	NA	NA	NA	NA
Unigene102836_All	822	0.163081	93.1598	9.15797	0.000372478	Up	1.37604e-05	NA	NA	NA	NA	NA	NA	NA
CL891.Contig3_All	1450	40.1203	3.41835	-3.55296	0.00454124	Down	0.000254568	NA	NA	NA	NA	NA	NA	NA
Unigene102072_All	1722	22.9026	5.36585e-06	-22.0252	1.34887e-11	Down	2.33017e-13	PIK53771.1/5.1e-65/hypothetical protein BSL78_09361 [Apostichopus japonicus]	NA	NA	NA	NA	PF04970/5.0E-6/Lecithin retinol acyltransferase	cellular_component:GO:0016021//integral component of membrane;
Unigene31384_All	1231	0.429647	23.9541	5.80098	0.000998984	Up	4.24561e-05	NA	NA	NA	NA	NA	NA	NA
CL30.Contig233_All	3136	398.158	71.9803	-2.46766	0.0474013	Down	0.00528933	Q568W0.3/1.0e-18/RecName: Full=Selenoprotein W; Short=SelW [Danio rerio] >AAH92686.2 Selenoprotein W, 1 [Danio rerio]	HM189188.1/0.0/Apostichopus japonicus clone E02_M0717528_1S13_M13R microsatellite sequence	sp|Q568W0|SELW_DANRE/3.4e-21/Selenoprotein W OS=Danio rerio OX=7955 GN=selenow PE=3 SV=3	NA	NA	PTHR15124/2.6E-21/--	biological_process:GO:0010269//response to selenium ion;cellular_component:GO:0005737//cytoplasm;molecular_function:GO:0016209//antioxidant activity;
CL7384.Contig9_All	2218	1.6917	347.366	7.68184	0.00906303	Up	0.000602007	XP_030844956.1/1.7e-44/uncharacterized protein LOC105438116 [Strongylocentrotus purpuratus]	LR597461.1/0.0/Sphaeramia orbicularis genome assembly, chromosome: 4	sp|P10394|POL4_DROME/4.7e-17/Retrovirus-related Pol polyprotein from transposon 412 OS=Drosophila melanogaster OX=7227 GN=POL PE=4 SV=1	spu:591742/1.9e-45/uncharacterized protein LOC591742; K11187 peroxiredoxin 5, atypical 2-Cys peroxiredoxin [EC:1.11.1.15]	At1g35647/8.9e-18/[R] KOG0017 FOG: Transposon-encoded proteins with TYA, reverse transcriptase, integrase domains in various combinations	NA	biological_process:GO:0015074//DNA integration;molecular_function:GO:0003676//nucleic acid binding;
CL10250.Contig2_All	4348	55.1726	835.672	3.92091	7.37808e-09	Up	1.65323e-10	NA	NA	NA	NA	NA	NA	NA
Unigene34898_All	2797	58.7095	1163.19	4.30835	0.00689324	Up	0.00042791	NA	NA	NA	NA	NA	NA	NA
Unigene102675_All	1113	0.145597	106.459	9.5141	0.00464099	Up	0.000261592	NA	NA	NA	NA	NA	NA	NA
Unigene16800_All	628	50.7542	5.71236e-06	-23.0829	1.55814e-14	Down	7.63615e-17	PIK55695.1/3.3e-22/hypothetical protein BSL78_07401 [Apostichopus japonicus]	NA	NA	spis:111345575/5.5e-06/titin-like; K06252 tenascin	NA	PS51406/11.699/Fibrinogen C-terminal domain profile.	NA
Unigene115381_All	940	8.28877e-06	68.0418	22.9688	1.68962e-12	Up	2.07773e-14	NA	NA	NA	NA	NA	NA	NA
Unigene3845_All	4926	12.8053	719.949	5.81309	0.00498021	Up	0.000285981	PIK39464.1/1.1e-152/hypothetical protein BSL78_23692 [Apostichopus japonicus]	NA	NA	spis:111330325/2.7e-15/NLR family CARD domain-containing protein 4-like; K12805 NLR family CARD domain-containing protein 4	NA	PF05729/4.6E-12/NACHT domain	cellular_component:GO:0016021//integral component of membrane;
Unigene114336_All	331	0.64707	20.1886	4.96348	0.00242619	Up	0.000120541	XP_011663404.2/1.9e-08/muscarinic acetylcholine receptor M2-like [Strongylocentrotus purpuratus]	NA	NA	NA	NA	NA	NA
CL2229.Contig2_All	219	0.438149	6.35239	3.85781	0.0256029	Up	0.00228324	NA	NA	NA	NA	NA	NA	NA
CL1667.Contig2_All	4144	275.281	3746.24	3.76647	0.00150005	Up	6.80926e-05	XP_002113554.1/4.1e-12/hypothetical protein TRIADDRAFT_57086 [Trichoplax adhaerens] >EDV24028.1 hypothetical protein TRIADDRAFT_57086 [Trichoplax adhaerens] >RDD44844.1 Cofilin [Trichoplax sp. H2]	NA	sp|P37167|ACTP_ACACA/2.7e-13/Actophorin OS=Acanthamoeba castellanii OX=5755 PE=1 SV=2	sko:100367892/5.3e-12/cofilin-like; K05765 cofilin	SPAC20G4.06c/3.1e-16/[Z] KOG1735 Actin depolymerizing factor	PTHR11913:SF12/1.9E-26/--	biological_process:GO:0030042//actin filament depolymerization;cellular_component:GO:0015629//actin cytoskeleton;GO:0005737//cytoplasm;molecular_function:GO:0003779//actin binding;
Unigene69870_All	442	26.9279	5.41959e-06	-22.2444	8.23698e-12	Down	1.34029e-13	NA	NA	NA	NA	NA	NA	NA
CL11477.Contig6_All	10266	203.628	1350.28	2.72925	0.00233891	Up	0.000115513	NA	NA	NA	NA	NA	NA	NA
CL10201.Contig6_All	951	0.12656	348.221	11.426	0.000378682	Up	1.40308e-05	NA	NA	NA	NA	NA	NA	NA
Unigene8936_All	2560	1.40766	65.8264	5.54729	0.0126162	Up	0.000912345	PIK58954.1/1.9e-55/hypothetical protein BSL78_04121 [Apostichopus japonicus]	NA	sp|P08548|LIN1_NYCCO/2.6e-35/LINE-1 reverse transcriptase homolog OS=Nycticebus coucang OX=9470 PE=4 SV=1	lcm:102351696/8.5e-37/uncharacterized LOC102351696; K19941 synapsin	At2g05980/6.2e-23/[R] KOG1075 FOG: Reverse transcriptase	PF00078/5.0E-35/Reverse transcriptase (RNA-dependent DNA polymerase)	NA
Unigene47702_All	3100	9.82465	137.531	3.80721	0.000929831	Up	3.90208e-05	NA	NA	NA	NA	NA	NA	NA
Unigene73091_All	474	1.55311	18.1839	3.54943	0.00658008	Up	0.000403984	NA	NA	NA	NA	NA	NA	NA
Unigene8555_All	1391	86.263	1.7533	-5.62059	0.00103196	Down	4.41494e-05	NA	NA	NA	NA	NA	NA	NA
CL9252.Contig1_All	990	0.162851	54.8912	8.39688	0.00276578	Up	0.000140668	NA	NA	NA	NA	NA	NA	NA
CL11290.Contig42_All	3245	303.489	16.5036	-4.20079	0.025821	Down	0.00230967	NA	BX293567.21/0.0/Zebrafish DNA sequence from clone DKEYP-7A3 in linkage group 24, complete sequence	NA	NA	NA	NA	NA
Unigene57708_All	655	11.8637	0.193289	-5.93965	0.0306544	Down	0.00290762	XP_030847066.1/9.0e-39/uncharacterized protein LOC587665 [Strongylocentrotus purpuratus]	NA	NA	ncc:104952079/2.4e-28/protein ROP-like; K15292 syntaxin-binding protein 1	NA	PF05699/4.7E-11/hAT family C-terminal dimerisation region	NA
Unigene63949_All	2160	516.154	15.8129	-5.02863	0.0362736	Down	0.00365104	PIK39683.1/2.2e-09/hypothetical protein BSL78_23473, partial [Apostichopus japonicus]	NA	NA	NA	NA	PF00531/1.8E-12/Death domain	biological_process:GO:0007165//signal transduction;cellular_component:GO:0016021//integral component of membrane;molecular_function:GO:0005042//netrin receptor activity;GO:0016301//kinase activity;
Unigene25207_All	1413	90.2464	2389.33	4.7266	0.00458809	Up	0.000257932	NA	NA	NA	NA	NA	NA	NA
Unigene63268_All	859	31.8255	2.24304e-05	-20.4363	4.81217e-10	Down	1.03804e-11	NA	NA	sp|Q54J55|MYBX_DICDI/9.5e-06/Myb-like protein X OS=Dictyostelium discoideum OX=44689 GN=mybX PE=3 SV=1	NA	NA	NA	NA
CL7654.Contig9_All	4742	2.86425	125.994	5.45905	0.0183063	Up	0.0014657	PIK34362.1/2.4e-149/hypothetical protein BSL78_28810 [Apostichopus japonicus]	NA	NA	bfo:BRAFLDRAFT_92067/8.6e-43/hypothetical protein; K19983 exocyst complex component 1	NA	NA	NA
CL10216.Contig3_All	6391	1431.67	305.786	-2.22711	0.0314571	Down	0.00300801	PIK60461.1/0.0e+00/testis secretory pathway calcium transporting ATPase [Apostichopus japonicus]	XR_002824858.1/0.0/PREDICTED: Trichechus manatus latirostris ATPase secretory pathway Ca2+ transporting 1 (LOC101345986), transcript variant X9, misc_RNA	sp|Q64566|AT2C1_RAT/0.0e+00/Calcium-transporting ATPase type 2C member 1 OS=Rattus norvegicus OX=10116 GN=Atp2c1 PE=2 SV=1	spu:577733/0.0e+00/SPCA; testis secretory pathway calcium transporting ATPase; K01537 P-type Ca2+ transporter type 2C [EC:7.2.2.10]	Hs7656910/0.0e+00/[P] KOG0202 Ca2+ transporting ATPase	PTHR24093:SF214/0.0/--	biological_process:GO:0070588//calcium ion transmembrane transport;GO:0006874//cellular calcium ion homeostasis;cellular_component:GO:0016021//integral component of membrane;GO:0000139//Golgi membrane;molecular_function:GO:0005524//ATP binding;GO:0005388//calcium transmembrane transporter activity, phosphorylative mechanism;GO:0008553//proton-exporting ATPase activity, phosphorylative mechanism;G…
CL11144.Contig20_All	9628	29.0812	1024.83	5.13916	0.0160767	Up	0.00124428	XP_022102055.1/0.0e+00/uncharacterized protein LOC110985381 [Acanthaster planci]	NA	NA	pxy:105391721/6.1e-128/uncharacterized LOC105391721; K10848 DNA excision repair protein ERCC-4 [EC:3.1.-.-]	CE24671/1.5e-93/[R] LSE0065 C Transposase-encoded protein linked to peptidase	PTHR22955/0.0/--	NA
CL8130.Contig8_All	1888	35.539	322.354	3.18117	0.049651	Up	0.00562779	NA	NA	NA	NA	NA	NA	NA
Unigene54692_All	1118	2.58915	79.9852	4.94918	0.022117	Up	0.00187949	PIK44292.1/6.5e-37/hypothetical protein BSL78_18882 [Apostichopus japonicus]	NA	NA	NA	NA	NA	cellular_component:GO:0016021//integral component of membrane;
Unigene116015_All	766	1.78345e-05	49.0728	21.3918	5.38152e-11	Up	1.07987e-12	NA	NA	NA	NA	NA	NA	NA
Unigene71083_All	996	0.595228	83.3116	7.12893	0.0315184	Up	0.00301593	NA	NA	NA	NA	NA	NA	NA
Unigene42043_All	1981	51.2565	3.55955	-3.84797	0.00409767	Down	0.000224721	NA	NA	NA	NA	NA	NA	NA
Unigene27403_All	4572	1503.43	445.13	-1.75596	0.0146733	Down	0.00111009	XP_033103820.1/6.7e-40/uncharacterized protein LOC117106549 [Anneissia japonica]	CR847783.6/0.0/Zebrafish DNA sequence from clone DKEYP-2C8 in linkage group 18, complete sequence	NA	NA	NA	NA	NA
CL5912.Contig2_All	3838	483.825	166.39	-1.53992	0.0283187	Down	0.00261559	XP_019633411.1/1.7e-23/PREDICTED: uncharacterized protein LOC109476834 [Branchiostoma belcheri]	NA	sp|P0C6B8|SVEP1_RAT/1.0e-19/Sushi, von Willebrand factor type A, EGF and pentraxin domain-containing protein 1 OS=Rattus norvegicus OX=10116 GN=Svep1 PE=1 SV=1	lak:106172985/3.7e-20/fibrillin-1-like; K23342 fibrillin 2/3	CE10670/3.6e-14/[T] KOG1217 Fibrillins and related proteins containing Ca2+-binding EGF-like domains	PS50923/8.458/Sushi/CCP/SCR domain profile.	NA
Unigene14561_All	367	0.162578	29.9071	7.52321	0.00465374	Up	0.0002627	NA	NA	NA	NA	NA	NA	NA
Unigene103861_All	1325	163.246	6.00925e-06	-24.6953	3.37456e-14	Down	1.99855e-16	NA	NA	NA	NA	NA	NA	NA
Unigene69939_All	860	21.5548	0.274541	-6.29485	0.0320735	Down	0.00309326	NA	NA	NA	NA	NA	NA	NA
Unigene66698_All	490	37.7959	5.64748e-06	-22.6741	3.29395e-12	Down	4.47004e-14	PIK62092.1/5.9e-11/putative fibrinogen C domain-containing protein 1-like [Apostichopus japonicus]	NA	NA	NA	NA	NA	NA
Unigene9143_All	1767	76.7468	393.661	2.35878	0.0247477	Up	0.00218104	NA	NA	NA	NA	NA	NA	NA
CL1769.Contig4_All	6231	0.16283	50.5361	8.27781	0.0239526	Up	0.00208754	PIK41542.1/1.8e-43/putative netrin receptor UNC5B [Apostichopus japonicus]	NA	sp|Q8JGT4|UN5BA_XENLA/9.6e-07/Netrin receptor UNC5B-a OS=Xenopus laevis OX=8355 GN=unc5b-a PE=2 SV=1	nfu:107375774/1.3e-09/unc5b; netrin receptor UNC5B; K07521 netrin receptor unc-5	NA	SM00218/2.6E-4/Domain present in ZO-1 and Unc5-like netrin receptors	cellular_component:GO:0016021//integral component of membrane;molecular_function:GO:0005042//netrin receptor activity;GO:0016301//kinase activity;
Unigene28865_All	1861	53.1409	0.195885	-8.08367	0.0327623	Down	0.00317894	NA	NA	NA	NA	NA	NA	NA
Unigene72084_All	1747	0.162856	52.1422	8.32271	0.0229873	Up	0.00197684	KRY42722.1/2.8e-31/Plancitoxin-1, partial [Trichinella spiralis]	NA	sp|O62855|DNS2A_PIG/8.9e-27/Deoxyribonuclease-2-alpha OS=Sus scrofa OX=9823 GN=DNASE2 PE=1 SV=1	myi:110459364/5.6e-32/deoxyribonuclease-2-alpha-like isoform X1; K01158 deoxyribonuclease II [EC:3.1.22.1]	Hs4503349/1.4e-26/[L] KOG3825 Deoxyribonuclease II	PF03265/2.7E-40/Deoxyribonuclease II	molecular_function:GO:0004531//deoxyribonuclease II activity;
Unigene22545_All	776	0.413811	49.131	6.89152	0.000203073	Up	6.99918e-06	NA	NA	NA	NA	NA	NA	NA
CL444.Contig15_All	1852	313.354	91.4602	-1.77658	0.0369358	Down	0.00374089	NA	NA	NA	NA	NA	NA	NA
Unigene16973_All	859	1269.87	27.8645	-5.5101	0.0139478	Down	0.0010402	PIK44916.1/1.4e-26/hypothetical protein BSL78_18222 [Apostichopus japonicus]	NA	sp|Q80Z71|TENN_MOUSE/6.5e-15/Tenascin-N OS=Mus musculus OX=10090 GN=Tnn PE=1 SV=2	amil:114959694/8.1e-16/LOW QUALITY PROTEIN: uncharacterized protein LOC114959694; K06252 tenascin	Hs8051586/1.0e-14/[R] KOG2579 Ficolin and related extracellular proteins	PS00514/-/Fibrinogen C-terminal domain signature.	NA
CL10448.Contig2_All	2848	73.9257	3692.66	5.64244	0.0289718	Up	0.00269752	PIK43203.1/2.6e-66/hypothetical protein BSL78_19933 [Apostichopus japonicus]	NA	sp|O00602|FCN1_HUMAN/2.2e-51/Ficolin-1 OS=Homo sapiens OX=9606 GN=FCN1 PE=1 SV=2	spis:111341549/2.9e-54/microfibril-associated glycoprotein 4-like; K10104 ficolin	Hs8051584/1.6e-51/[R] KOG2579 Ficolin and related extracellular proteins	PF00147/1.6E-31/Fibrinogen beta and gamma chains, C-terminal globular domain	NA
Unigene27911_All	2264	3.91511	121.879	4.96026	0.0299328	Up	0.00281858	PIK46946.1/7.7e-255/putative tyrosine--tRNA ligase, cytoplasmic, partial [Apostichopus japonicus]	XM_018463376.2/0.0/PREDICTED: Agrilus planipennis tyrosine--tRNA ligase, cytoplasmic (LOC108732519), transcript variant X2, mRNA	sp|Q6TGS6|SYYC_DANRE/1.4e-218/Tyrosine--tRNA ligase, cytoplasmic OS=Danio rerio OX=7955 GN=yars1 PE=2 SV=2	aplc:110986669/1.1e-229/tyrosine--tRNA ligase, cytoplasmic-like; K01866 tyrosyl-tRNA synthetase [EC:6.1.1.1]	Hs4507947_1/6.7e-146/[J] KOG2144 Tyrosyl-tRNA synthetase, cytoplasmic	PF00579/1.3E-65/tRNA synthetases class I (W and Y)	biological_process:GO:0006437//tyrosyl-tRNA aminoacylation;molecular_function:GO:0005524//ATP binding;GO:0004831//tyrosine-tRNA ligase activity;GO:0000049//tRNA binding;
Unigene100579_All	377	79.0447	1.07859	-6.19544	0.0225821	Down	0.00193147	NA	NA	NA	NA	NA	NA	NA
Unigene23435_All	3104	17.4759	386.826	4.46825	3.57958e-05	Up	1.04808e-06	PIK51894.1/7.8e-157/putative sterigmatocystin biosynthesis dehydrogenase stcV [Apostichopus japonicus]	NA	sp|P63144|KCAB1_RAT/4.7e-31/Voltage-gated potassium channel subunit beta-1 OS=Rattus norvegicus OX=10116 GN=Kcnab1 PE=1 SV=1	chx:102183011/4.2e-30/KCNAB1; potassium voltage-gated channel subfamily A member regulatory beta subunit 1; K04882 potassium voltage-gated channel Shaker-related subfamily A, beta member 1	At1g04420/8.3e-38/[C] KOG1575 Voltage-gated shaker-like K+ channel, subunit beta/KCNAB	PR00069/2.5E-6/Aldo-keto reductase signature	NA
Unigene9738_All	3238	281.06	11.7646	-4.57835	0.00569509	Down	0.000337709	PIK46068.1/6.1e-11/hypothetical protein BSL78_17061 [Apostichopus japonicus]	NA	NA	NA	NA	NA	biological_process:GO:0000184//nuclear-transcribed mRNA catabolic process, nonsense-mediated decay;molecular_function:GO:0003723//RNA binding;
Unigene42824_All	827	2.45911	545.652	7.7937	0.00269466	Up	0.000136462	PIK46394.1/3.9e-31/hypothetical protein BSL78_16743 [Apostichopus japonicus]	NA	sp|Q640P2|ANGL1_MOUSE/1.1e-14/Angiopoietin-related protein 1 OS=Mus musculus OX=10090 GN=Angptl1 PE=2 SV=1	myb:102250599/4.1e-17/ficolin-2; K10104 ficolin	7302875/9.0e-16/[R] KOG2579 Ficolin and related extracellular proteins	SM00186/7.9E-5/Fibrinogen-related domains (FReDs)	NA
Unigene16370_All	4866	8.90428e-06	153.42	24.0384	1.53364e-13	Up	1.21224e-15	PIK47283.1/4.8e-20/hypothetical protein BSL78_15861, partial [Apostichopus japonicus]	NA	NA	acs:100564991/3.9e-06/nectin1, pvrl1; nectin cell adhesion molecule 1; K06081 poliovirus receptor-related protein 1	NA	SM00409/0.0024/Immunoglobulin	cellular_component:GO:0016021//integral component of membrane;
Unigene68143_All	2801	206.112	1.24637e-05	-23.9792	1.07562e-14	Down	4.66264e-17	PIK62479.1/1.5e-26/hypothetical protein BSL78_00576 [Apostichopus japonicus]	NA	NA	NA	NA	NA	cellular_component:GO:0016021//integral component of membrane;
Unigene73156_All	240	8.00832e-06	24.8316	21.5642	3.7322e-11	Up	7.27309e-13	NA	LM524531.1/0.0/Parastrongyloides trichosuri genome assembly P_trichosuri_KNP ,scaffold PTRK_contig0001073	NA	NA	NA	NA	NA
Unigene115129_All	1032	1.61256	150.661	6.5458	0.00620169	Up	0.000374849	NA	NA	NA	NA	NA	NA	NA
CL7184.Contig2_All	4162	405.124	88.0498	-2.20197	0.000650526	Down	2.58227e-05	PIK55941.1/2.4e-246/hypothetical protein BSL78_07137, partial [Apostichopus japonicus]	LR699099.1/0.0/Asterias rubens genome assembly, chromosome: 8	sp|P21329|RTJK_DROFU/2.3e-25/RNA-directed DNA polymerase from mobile element jockey OS=Drosophila funebris OX=7221 GN=jockey\pol PE=1 SV=1	spu:584236/1.3e-103/uncharacterized protein LOC584236; K11095 U1 small nuclear ribonucleoprotein C	CE28066_2/2.9e-46/[R] KOG1075 FOG: Reverse transcriptase	PTHR19446:SF341/1.1E-152/--	molecular_function:GO:0003964//RNA-directed DNA polymerase activity;GO:0003950//NAD+ ADP-ribosyltransferase activity;
Unigene27632_All	2499	31.4204	0.273048	-6.8464	0.0450218	Down	0.00492532	PIK59215.1/3.5e-51/putative G-protein coupled receptor [Apostichopus japonicus]	NA	sp|Q8CJ11|AGRG2_RAT/2.0e-08/Adhesion G-protein coupled receptor G2 OS=Rattus norvegicus OX=10116 GN=Adgrg2 PE=1 SV=1	aplc:110986417/1.3e-37/adhesion G-protein coupled receptor G4-like; K08455 adhesion G-protein coupled receptor G4	CE23504_1/2.5e-08/[T] KOG4193 G protein-coupled receptors	PTHR12011:SF260/4.6E-35/--	biological_process:GO:0007166//cell surface receptor signaling pathway;cellular_component:GO:0016021//integral component of membrane;molecular_function:GO:0030246//carbohydrate binding;GO:0004930//G protein-coupled receptor activity;
Unigene55298_All	1006	43.0078	0.195608	-7.78048	0.0108687	Down	0.000753822	NA	NA	NA	NA	NA	NA	NA
CL972.Contig1_All	2155	0.227964	311.389	10.4157	1.2489e-05	Up	3.42817e-07	NA	NA	NA	NA	NA	NA	NA
CL8066.Contig1_All	878	27.8682	0.374375	-6.218	0.0465396	Down	0.005153	NA	NA	NA	NA	NA	NA	NA
CL8966.Contig12_All	1455	0.276369	143.35	9.01873	0.000810683	Up	3.32438e-05	NA	NA	NA	NA	NA	NA	NA
Unigene18384_All	2163	12.5321	284.082	4.50261	0.00938834	Up	0.000628456	NA	NA	NA	NA	NA	NA	NA
CL11492.Contig1_All	1501	0.698082	118.926	7.41245	0.0478364	Up	0.00535159	NA	NA	NA	NA	NA	NA	NA
CL11668.Contig5_All	3693	318.065	0.976605	-8.34733	0.0281896	Down	0.00260022	PIK51570.1/1.3e-46/hypothetical protein BSL78_11532 [Apostichopus japonicus]	NA	sp|P59924|THOC1_RAT/1.7e-06/THO complex subunit 1 OS=Rattus norvegicus OX=10116 GN=Thoc1 PE=2 SV=1	aplc:110973034/3.8e-06/ankyrin-2-like isoform X1; K10380 ankyrin	NA	SM00005/1.5E-9/DEATH domain, found in proteins involved in cell death (apoptosis).	biological_process:GO:0007165//signal transduction;cellular_component:GO:0016021//integral component of membrane;molecular_function:GO:0005042//netrin receptor activity;
Unigene51125_All	5949	625.075	64.6753	-3.27274	0.0155197	Down	0.0011883	XP_022782555.1/1.6e-195/serine hydroxymethyltransferase, mitochondrial-like [Stylophora pistillata]	XM_028447140.1/0.0/PREDICTED: Gouania willdenowi serine hydroxymethyltransferase 2 (shmt2), mRNA	sp|Q9CZN7|GLYM_MOUSE/7.6e-187/Serine hydroxymethyltransferase, mitochondrial OS=Mus musculus OX=10090 GN=Shmt2 PE=1 SV=1	spis:111323465/1.9e-196/serine hydroxymethyltransferase, mitochondrial-like; K00600 glycine hydroxymethyltransferase [EC:2.1.2.1]	Hs19923315/9.3e-187/[E] KOG2467 Glycine/serine hydroxymethyltransferase	PS00096/-/Serine hydroxymethyltransferase pyridoxal-phosphate attachment site.	NA
Unigene992_All	871	2.82168	385.734	7.09491	6.26865e-15	Up	2.32628e-17	NA	NA	NA	NA	NA	NA	NA
Unigene62664_All	2574	37.7912	5.54007e-06	-22.7016	3.10405e-12	Down	4.16642e-14	XP_030852680.1/3.4e-65/A disintegrin and metalloproteinase with thrombospondin motifs 10 [Strongylocentrotus purpuratus]	NA	sp|Q1EHB3|ATS7_RAT/9.3e-49/A disintegrin and metalloproteinase with thrombospondin motifs 7 OS=Rattus norvegicus OX=10116 GN=Adamts7 PE=1 SV=1	pcan:112575657/1.4e-63/uncharacterized protein LOC112575657; K08630 a disintegrin and metalloproteinase with thrombospondin motifs 16 [EC:3.4.24.-]	Hs10645199/2.6e-45/[O] KOG3538 Disintegrin metalloproteinases with thrombospondin repeats	PF00090/2.6E-7/Thrombospondin type 1 domain	biological_process:GO:0007229//integrin-mediated signaling pathway;molecular_function:GO:0004222//metalloendopeptidase activity;
CL11547.Contig5_All	1834	39.6523	325.47	3.03705	0.00988204	Up	0.000669882	NA	NA	NA	NA	NA	NA	NA
Unigene82554_All	720	0.163131	119.069	9.51154	0.00581361	Up	0.000346345	NA	NA	NA	NA	NA	NA	NA
Unigene23028_All	3401	81.8956	755.822	3.20619	0.045979	Up	0.00506761	XP_015753740.1/3.3e-07/PREDICTED: RNA-directed DNA polymerase from mobile element jockey-like [Acropora digitifera]	NA	NA	NA	NA	NA	NA
CL10491.Contig1_All	3325	8.98398e-06	836.466	26.4724	5.42588e-20	Up	3.35006e-23	NA	NA	NA	NA	NA	NA	NA
Unigene48789_All	4150	8.57341e-06	193.434	24.4274	3.10323e-15	Up	9.50019e-18	PIK60193.1/1.7e-21/putative netrin receptor UNC5B [Apostichopus japonicus]	NA	sp|Q6R653|UN5CL_MOUSE/1.2e-10/UNC5C-like protein OS=Mus musculus OX=10090 GN=Unc5cl PE=2 SV=2	pdam:113666916/3.9e-15/netrin receptor UNC5C-like; K07521 netrin receptor unc-5	Hs16933525/2.9e-09/[T] KOG1480 Netrin transmembrane receptor unc-5	PTHR12582:SF39/1.5E-26/--	cellular_component:GO:0016021//integral component of membrane;molecular_function:GO:0005042//netrin receptor activity;
Unigene66348_All	2541	1.11196	18995.2	14.0602	3.87606e-06	Up	1.00289e-07	NA	NA	NA	NA	NA	NA	NA
Unigene55316_All	4651	285.315	6.68587e-06	-25.3469	7.99252e-15	Down	3.18703e-17	PIK37922.1/2.2e-38/hypothetical protein BSL78_25241 [Apostichopus japonicus]	NA	NA	NA	NA	NA	NA
CL9088.Contig6_All	2353	2235.84	327.89	-2.76953	0.0215186	Down	0.00181314	NA	NA	NA	NA	NA	NA	NA
Unigene41281_All	4812	25.7883	2111.85	6.35564	9.03558e-05	Up	2.87539e-06	PIK43142.1/5.4e-64/putative serine/threonine-protein kinase/endoribonuclease IRE1-like isoform X4 [Apostichopus japonicus]	NA	sp|Q76MJ5|ERN2_HUMAN/1.2e-25/Serine/threonine-protein kinase/endoribonuclease IRE2 OS=Homo sapiens OX=9606 GN=ERN2 PE=1 SV=4	cvg:107081787/2.7e-44/mitogen-activated protein kinase mpkC-like isoform X1; K08852 serine/threonine-protein kinase/endoribonuclease IRE1 [EC:2.7.11.1 3.1.26.-]	7300551/3.9e-26/[T] KOG1027 Serine/threonine protein kinase and endoribonuclease ERN1/IRE1, sensor of the unfolded protein response pathway	PTHR13954:SF7/5.2E-49/--	molecular_function:GO:0046872//metal ion binding;GO:0005524//ATP binding;GO:0004672//protein kinase activity;
Unigene44457_All	1702	20.7958	0.970734	-4.42107	0.00370739	Down	0.000198835	PIK56320.1/3.6e-31/hypothetical protein BSL78_06763 [Apostichopus japonicus]	LR597571.1/0.0/Myripristis murdjan genome assembly, chromosome: 22	sp|O43300|LRRT2_HUMAN/7.6e-15/Leucine-rich repeat transmembrane neuronal protein 2 OS=Homo sapiens OX=9606 GN=LRRTM2 PE=1 SV=3	pcw:110201042/2.7e-15/relaxin receptor 2-like; K04306 relaxin family peptide receptor 1	Hs7662102/5.4e-15/[R] KOG0619 FOG: Leucine rich repeat	PS51450/7.181/Leucine-rich repeat profile.	cellular_component:GO:0016021//integral component of membrane;
CL9892.Contig1_All	798	106.847	5.91027e-06	-24.1077	6.52513e-15	Down	2.44663e-17	NA	NA	NA	NA	NA	NA	NA
CL11229.Contig2_All	5148	2403.96	380.768	-2.65843	0.00902088	Down	0.000598162	PIK58041.1/5.8e-242/putative epithelial splicing regulatory protein 2 [Apostichopus japonicus]	LR597476.1/0.0/Sphaeramia orbicularis genome assembly, chromosome: 19	sp|Q7ZVR8|ESRP2_DANRE/7.9e-116/Epithelial splicing regulatory protein 2 OS=Danio rerio OX=7955 GN=esrp2 PE=2 SV=2	aplc:110974726/1.6e-164/epithelial splicing regulatory protein 1-like isoform X1; K14947 epithelial splicing regulatory protein 1/2	Hs13435149/1.4e-103/[AR] KOG1365 RNA-binding protein Fusilli, contains RRM domain	SM00360/0.053/RNA recognition motif	biological_process:GO:0043484//regulation of RNA splicing;molecular_function:GO:0003723//RNA binding;
Unigene115811_All	1182	8.45187e-06	118.261	23.7381	3.02853e-13	Up	2.72496e-15	NA	NA	NA	NA	NA	NA	NA
Unigene19724_All	1689	24413.4	2065.22	-3.56331	0.0426605	Down	0.00456992	NA	NA	NA	NA	NA	PS00018/-/EF-hand calcium-binding domain.	NA
CL6953.Contig3_All	3732	3783.17	27.5844	-7.0996	0.019954	Down	0.00163754	NA	LR597561.1/0.0/Myripristis murdjan genome assembly, chromosome: 12	NA	NA	NA	NA	NA
Unigene114452_All	350	8.24959e-06	58.1358	22.7486	2.77745e-12	Up	3.67445e-14	NA	NA	NA	NA	NA	NA	NA
Unigene50279_All	2016	35.4962	2.20407	-4.00942	0.04727	Down	0.00526942	NA	NA	NA	NA	NA	NA	NA
Unigene110241_All	2343	1.22266e-05	70.054	22.45	5.27378e-12	Up	7.83172e-14	PIK61684.1/6.6e-07/putative interferon-induced protein with tetratricopeptide repeats 5-like [Apostichopus japonicus]	NA	NA	NA	NA	NA	NA
Unigene4063_All	2472	319.173	105.91	-1.5915	0.0238215	Down	0.00207244	PIK38601.1/2.1e-16/hypothetical protein BSL78_24564, partial [Apostichopus japonicus] >PIK40135.1 hypothetical protein BSL78_23036, partial [Apostichopus japonicus]	NA	NA	crg:105319092/4.2e-09/uncharacterized protein LOC105319092; K14771 U3 small nucleolar RNA-associated protein 19	NA	NA	NA
CL1747.Contig2_All	3955	151.949	1153.06	2.92382	0.0300807	Up	0.00283792	KAF5276885.1/1.3e-79/hypothetical protein FQA39_LY06436 [Lamprigera yunnana]	XM_009643855.1/0.0/PREDICTED: Egretta garzetta Leo1, Paf1/RNA polymerase II complex component, homolog (S. cerevisiae) (LEO1), mRNA	sp|E9Q743|CF251_MOUSE/2.9e-33/Cilia- and flagella-associated protein 251 OS=Mus musculus OX=10090 GN=Wdr66 PE=1 SV=1	sfm:108933097/4.9e-60/rpgr; X-linked retinitis pigmentosa GTPase regulator; K19607 X-linked retinitis pigmentosa GTPase regulator	SPAPB1E7.04c/4.6e-33/[M] KOG4701 Chitinase	PTHR23146/1.1E-141/--	molecular_function:GO:0008484//sulfuric ester hydrolase activity;
Unigene68470_All	1092	4.13675	45.9604	3.47382	0.00367579	Up	0.000196762	NA	NA	NA	NA	NA	NA	NA
Unigene102377_All	462	0.160976	12.5467	6.28432	0.0223792	Up	0.00190767	NA	NA	NA	NA	NA	NA	NA
Unigene34899_All	2868	39.9981	2211.87	5.78919	0.00480629	Up	0.000273691	NA	LR792548.1/0.0/Pseudochaenichthys georgianus genome assembly, chromosome: 3	NA	NA	NA	NA	NA
Unigene48177_All	1955	65.8476	5.48695	-3.58506	0.0144741	Down	0.00109158	PIK55638.1/6.7e-13/hypothetical protein BSL78_07447 [Apostichopus japonicus]	NA	sp|Q8C8R3|ANK2_MOUSE/8.7e-07/Ankyrin-2 OS=Mus musculus OX=10090 GN=Ank2 PE=1 SV=2	obi:106871748/3.7e-08/FAS-associated death domain protein-like; K02373 FAS-associated death domain protein	Hs10947052/4.0e-06/[M] KOG4177 Ankyrin	SM00005/1.9E-14/DEATH domain, found in proteins involved in cell death (apoptosis).	biological_process:GO:0007165//signal transduction;cellular_component:GO:0016021//integral component of membrane;molecular_function:GO:0005042//netrin receptor activity;
CL553.Contig43_All	3179	57.4207	894.365	3.96122	0.000130005	Up	4.27594e-06	NA	NA	NA	NA	NA	NA	NA
CL10694.Contig4_All	1708	75.1465	1.67771	-5.48514	0.0194621	Down	0.00158553	NA	NA	NA	NA	NA	NA	NA
Unigene69771_All	2202	492.431	0.180461	-11.414	0.00283013	Down	0.000144396	PIK43310.1/1.2e-95/hypothetical protein BSL78_19827 [Apostichopus japonicus]	NA	NA	NA	NA	PF07801/3.9E-22/Protein of unknown function (DUF1647)	NA
CL11045.Contig25_All	402	9.30177e-06	54.3779	22.479	4.97279e-12	Up	7.31439e-14	NA	NA	NA	NA	NA	NA	NA
Unigene43034_All	1371	147.933	0.274278	-9.07508	0.000121022	Down	3.96104e-06	NA	NA	NA	NA	NA	NA	NA
Unigene54014_All	1643	9.78005	928.811	6.5694	8.71137e-07	Up	2.14416e-08	NA	NA	NA	NA	NA	NA	NA
Unigene1639_All	4089	21.2842	1322.87	5.95774	4.37474e-06	Up	1.13754e-07	KAB0337258.1/5.5e-09/hypothetical protein FD754_025288 [Muntiacus muntjak]	NA	NA	NA	NA	NA	cellular_component:GO:0016021//integral component of membrane;
Unigene52455_All	3613	32.3756	652.311	4.33258	0.0368818	Up	0.00373325	NA	LR584416.1/0.0/Salmo trutta genome assembly, chromosome: 3	NA	NA	NA	NA	NA
Unigene4268_All	4795	462.262	12.8283	-5.17131	0.00160947	Down	7.42392e-05	NA	NA	NA	NA	NA	NA	NA
Unigene21622_All	863	86.6619	1147.61	3.72709	0.00171278	Up	7.99631e-05	NA	NA	NA	NA	NA	NA	NA
Unigene115539_All	659	7.9905e-06	22.989	21.4562	4.76882e-11	Up	9.48641e-13	NA	NA	NA	NA	NA	NA	NA
Unigene62760_All	1692	150.322	0.196362	-9.58032	0.000554779	Down	2.15546e-05	XP_034760505.1/2.0e-18/uncharacterized protein LOC117403910 isoform X2 [Acipenser ruthenus]	NA	NA	NA	NA	NA	NA
CL10712.Contig10_All	2636	16.7658	275.033	4.03602	7.49749e-06	Up	2.00113e-07	NA	NA	NA	NA	NA	NA	NA
Unigene32635_All	1655	620.697	0.856676	-9.50092	0.00477984	Down	0.000271724	NA	EF032027.1/0.0/Apostichopus japonicus clone AH034 microsatellite sequence	NA	NA	NA	NA	NA
Unigene48755_All	393	21.3293	1.37203	-3.95845	0.00223946	Down	0.000109651	NA	NA	NA	NA	NA	NA	NA
Unigene13010_All	2125	72.6164	757.477	3.38283	0.000781856	Up	3.18505e-05	NA	NA	NA	NA	NA	NA	NA
CL3903.Contig1_All	8163	774.745	62.5899	-3.62972	0.0151831	Down	0.00115686	PIK36906.1/1.0e-43/hypothetical protein BSL78_26261 [Apostichopus japonicus]	NA	sp|Q03601|NHL1_CAEEL/6.7e-08/RING finger protein nhl-1 OS=Caenorhabditis elegans OX=6239 GN=nhl-1 PE=1 SV=2	acyg:106029363/4.2e-13/TRIM3; tripartite motif-containing protein 3; K11997 tripartite motif-containing protein 2/3	CE05942_1/4.8e-08/[O] KOG2177 Predicted E3 ubiquitin ligase	PS50194/11.068/Filamin/ABP280 repeat profile.	molecular_function:GO:0046872//metal ion binding;
CL9504.Contig15_All	560	21.355	0.194781	-6.77657	0.00178401	Down	8.3867e-05	NA	NA	NA	NA	NA	NA	NA
Unigene112877_All	757	8.24506e-06	56.0641	22.697	3.12478e-12	Up	4.19625e-14	NA	KX525273.1/0.0/Isostichopus fuscus microsatellite Ifus204 sequence	NA	NA	NA	NA	NA
Unigene41354_All	1937	0.447887	5.14471	3.52188	0.0438034	Up	0.00474362	PIK32937.1/5.8e-33/hypothetical protein BSL78_30251 [Apostichopus japonicus]	NA	NA	aoce:111565458/2.5e-17/ttll2; probable tubulin polyglutamylase TTLL2; K16600 tubulin polyglutamylase TTLL2 [EC:6.-.-.-]	NA	NA	molecular_function:GO:0003964//RNA-directed DNA polymerase activity;
CL2072.Contig1_All	1469	3448.75	15385.4	2.15741	0.0381928	Up	0.00392053	XP_022081759.1/2.7e-27/normal mucosa of esophagus-specific gene 1 protein-like [Acanthaster planci] >XP_022081766.1 normal mucosa of esophagus-specific gene 1 protein-like [Acanthaster planci]	NA	sp|Q5RK28|NMES1_RAT/1.8e-12/Normal mucosa of esophagus-specific gene 1 protein OS=Rattus norvegicus OX=10116 GN=Nmes1 PE=3 SV=1	NA	NA	PTHR14256/1.4E-21/--	cellular_component:GO:0016021//integral component of membrane;
CL2040.Contig1_All	375	3.03406e-05	53.8729	20.7599	2.28087e-10	Up	4.85117e-12	NA	NA	NA	NA	NA	NA	NA
Unigene115461_All	433	1.10268	177.145	7.32777	0.00719747	Up	0.000452026	NA	NA	NA	NA	NA	NA	NA
CL11897.Contig1_All	3576	194.015	2.59466	-6.22448	0.00802097	Down	0.000517082	PIK57266.1/3.5e-68/hypothetical protein BSL78_05836 [Apostichopus japonicus]	NA	sp|Q7Z2Q7|LRR70_HUMAN/7.6e-25/Leucine-rich repeat-containing protein 70 OS=Homo sapiens OX=9606 GN=LRRC70 PE=2 SV=1	tgu:100219841/4.1e-29/CHAD; chondroadherin; K06248 chondroadherin	Hs4502799/9.6e-22/[R] KOG0619 FOG: Leucine rich repeat	PS51450/5.756/Leucine-rich repeat profile.	cellular_component:GO:0016021//integral component of membrane;
CL11363.Contig10_All	6946	201.895	1555.05	2.94528	0.00921657	Up	0.000614754	XP_022100389.1/3.2e-142/PDZ and LIM domain protein 1-like isoform X3 [Acanthaster planci]	NA	sp|O75112|LDB3_HUMAN/2.1e-71/LIM domain-binding protein 3 OS=Homo sapiens OX=9606 GN=LDB3 PE=1 SV=2	bmor:101742099/1.4e-81/PDZ and LIM domain protein Zasp; K19867 LIM domain-binding protein 3	Hs22055163/1.5e-71/[TZ] KOG1703 Adaptor protein Enigma and related PDZ-LIM proteins	PS00478/-/LIM zinc-binding domain signature.	molecular_function:GO:0046872//metal ion binding;
Unigene21683_All	1284	80.596	1.74763	-5.52724	0.00216609	Down	0.000105501	NA	NA	NA	NA	NA	NA	NA
CL9925.Contig6_All	8584	246.118	863.49	1.81083	0.0371973	Up	0.00377798	XP_001198253.2/6.5e-28/N-alpha-acetyltransferase 38, NatC auxiliary subunit [Strongylocentrotus purpuratus]	NA	sp|A2BIG9|LSMD1_DANRE/1.2e-20/N-alpha-acetyltransferase 38, NatC auxiliary subunit OS=Danio rerio OX=7955 GN=naa38 PE=3 SV=1	spu:762575/7.5e-29/N-alpha-acetyltransferase 38, NatC auxiliary subunit; K20824 N-alpha-acetyltransferase 38, NatC auxiliary subunit	Hs14150161/5.7e-20/[K] KOG3168 U1 snRNP component	NA	cellular_component:GO:0031417//NatC complex;molecular_function:GO:0016740//transferase activity;
Unigene59879_All	370	38.168	0.273567	-7.12433	0.0385761	Down	0.00397734	NA	NA	NA	NA	NA	NA	NA
CL2807.Contig1_All	1509	8.40597e-06	61.2304	22.7963	2.48972e-12	Up	3.24736e-14	NA	NA	NA	NA	NA	NA	NA
Unigene115352_All	673	0.448193	60.4605	7.07573	0.0032611	Up	0.000170621	NA	NA	NA	NA	NA	NA	NA
Unigene11868_All	2845	124.007	881.454	2.82946	0.00511335	Up	0.000296445	NA	NA	NA	NA	NA	NA	NA
Unigene26289_All	4007	9.52321e-06	5576.89	29.1254	1.70409e-29	Up	5.47992e-34	XP_015774919.1/4.4e-11/PREDICTED: uncharacterized protein LOC107353109 [Acropora digitifera]	NA	NA	NA	NA	NA	NA
Unigene43175_All	2665	114.343	603.23	2.39934	0.0131356	Up	0.000959824	NA	AP022679.1/0.0/Epinephelus fuscoguttatus DNA, LG5, complete sequence	NA	NA	NA	NA	NA
Unigene70434_All	578	0.162871	36.0318	7.7894	0.0404852	Up	0.00424941	NA	NA	NA	NA	NA	NA	NA
CL3907.Contig1_All	839	0.549294	34.7804	5.98455	0.0347287	Up	0.00344345	NA	NA	NA	NA	NA	NA	NA
CL3306.Contig3_All	817	2.01136e-05	40.0098	20.9238	1.57416e-10	Up	3.32073e-12	NA	NA	NA	NA	NA	NA	NA
CL5534.Contig9_All	5417	6549.57	2.72278	-11.2321	0.000284004	Down	1.01586e-05	XP_022109510.1/1.5e-251/deleted in malignant brain tumors 1 protein-like isoform X1 [Acanthaster planci]	XM_017724955.1/0.0/PREDICTED: Pygocentrus nattereri deleted in malignant brain tumors 1 protein-like (LOC108444006), transcript variant X2, mRNA	sp|Q2VLG6|C163A_CANLF/1.3e-87/Scavenger receptor cysteine-rich type 1 protein M130 OS=Canis lupus familiaris OX=9615 GN=CD163 PE=2 SV=1	pdam:113682307/1.9e-219/deleted in malignant brain tumors 1 protein-like; K13912 deleted in malignant brain tumors 1 protein	Hs19923276/6.0e-84/[R] TWOG0712 Scavenger receptor Cys-rich domains	PS50287/25.993/SRCR domain profile.	NA
Unigene73335_All	729	0.161828	16.5174	6.67339	0.0341149	Up	0.00336069	PIK43881.1/1.4e-45/putative interferon-induced very large GTPase 1-like [Apostichopus japonicus]	NA	sp|Q7Z2Y8|GVIN1_HUMAN/7.2e-15/Interferon-induced very large GTPase 1 OS=Homo sapiens OX=9606 GN=GVINP1 PE=2 SV=2	NA	NA	PTHR14819/6.5E-29/--	cellular_component:GO:0016021//integral component of membrane;molecular_function:GO:0005525//GTP binding;
CL3007.Contig1_All	1123	8.25414e-06	57.4255	22.7301	2.89344e-12	Up	3.85409e-14	NA	NA	NA	NA	NA	NA	NA
Unigene37530_All	2177	1.0992	234.64	7.73785	0.000501948	Up	1.92792e-05	PIK58391.1/2.5e-178/hypothetical protein BSL78_04709, partial [Apostichopus japonicus]	NA	sp|P19477|FIBA_APOPA/9.3e-50/Fibrinogen-like protein A OS=Apostichopus parvimensis OX=1902835 PE=2 SV=1	amil:114959720/1.7e-54/basement membrane-specific heparan sulfate proteoglycan core protein-like; K06252 tenascin	Hs4757752/1.6e-48/[R] KOG2579 Ficolin and related extracellular proteins	PF00147/4.5E-63/Fibrinogen beta and gamma chains, C-terminal globular domain	NA
CL5702.Contig1_All	3644	50.1652	1208.62	4.59053	2.90902e-07	Up	6.95612e-09	NA	NA	NA	NA	NA	NA	NA
Unigene111186_All	488	0.159401	7.73437	5.60055	0.0408117	Up	0.00429574	NA	NA	NA	NA	NA	NA	NA
CL11727.Contig1_All	5053	671.423	66.7134	-3.33117	0.0250212	Down	0.00221254	PIK47939.1/2.9e-28/hypothetical protein BSL78_15209 [Apostichopus japonicus]	NA	NA	NA	NA	PS50835/6.851/Ig-like domain profile.	cellular_component:GO:0016021//integral component of membrane;
CL69.Contig8_All	1807	390.268	6.30016e-06	-25.8845	1.02733e-15	Down	2.34558e-18	KAF6202269.1/1.9e-30/hypothetical protein [Apolygus lucorum]	NA	sp|Q32P78|RPAB5_BOVIN/1.2e-31/DNA-directed RNA polymerases I, II, and III subunit RPABC5 OS=Bos taurus OX=9913 GN=POLR2L PE=1 SV=1	malb:109964897/6.4e-31/polr2l; DNA-directed RNA polymerases I, II, and III subunit RPABC5 isoform X1; K03007 DNA-directed RNA polymerases I, II, and III subunit RPABC5	Hs10863925/8.8e-32/[K] KOG3497 DNA-directed RNA polymerase, subunit RPB10	NA	biological_process:GO:0006351//transcription, DNA-templated;molecular_function:GO:0003899//DNA-directed 5'-3' RNA polymerase activity;GO:0003743//translation initiation factor activity;GO:0003677//DNA binding;GO:0008270//zinc ion binding;
CL4257.Contig4_All	880	648.62	68.5997	-3.2411	0.0479509	Down	0.00536917	PIK56706.1/5.1e-37/putative heterogeneous nuclear ribonucleoprotein K, partial [Apostichopus japonicus]	NA	sp|P91277|HRPK1_CAEEL/1.4e-12/Heterogeneous nuclear ribonucleoprotein K homolog OS=Caenorhabditis elegans OX=6239 GN=hrpk-1 PE=1 SV=1	sko:100378252/1.8e-18/heterogeneous nuclear ribonucleoprotein K-like; K12886 heterogeneous nuclear ribonucleoprotein K	CE09674/1.0e-12/[AR] KOG2192 PolyC-binding hnRNP-K protein HRB57A/hnRNP, contains KH domain	NA	molecular_function:GO:0003723//RNA binding;
Unigene55542_All	4570	157.14	5.99994e-06	-24.6425	3.79961e-14	Down	2.3142e-16	PIK54119.1/1.2e-25/putative receptor-interacting serine/threonine-protein kinase 1-like [Apostichopus japonicus]	NA	NA	xla:108713866/3.9e-08/pidd1.L, lrdd; p53-induced death domain protein 1 L homeolog; K10130 leucine-rich repeats and death domain-containing protein	NA	SM00218/0.008/Domain present in ZO-1 and Unc5-like netrin receptors	biological_process:GO:0007165//signal transduction;cellular_component:GO:0016021//integral component of membrane;molecular_function:GO:0005042//netrin receptor activity;GO:0016301//kinase activity;
Unigene39561_All	2838	138.291	1.97701	-6.12824	0.00745907	Down	0.00047191	PIK48963.1/9.3e-24/cadherin [Apostichopus japonicus]	NA	sp|Q91987|NTRK2_CHICK/2.9e-11/BDNF/NT-3 growth factors receptor OS=Gallus gallus OX=9031 GN=NTRK2 PE=1 SV=1	tut:107362171/6.1e-12/inactive tyrosine-protein kinase transmembrane receptor ROR1; K05122 receptor tyrosine kinase-like orphan receptor 1 [EC:2.7.10.1]	Hs4505475/4.6e-11/[TU] KOG1026 Nerve growth factor receptor TRKA and related tyrosine kinases	PTHR24418:SF198/7.1E-12/--	cellular_component:GO:0016021//integral component of membrane;molecular_function:GO:0005524//ATP binding;GO:0004672//protein kinase activity;
CL1570.Contig2_All	935	291.013	0.207532	-10.4535	0.00782138	Down	0.000500264	NA	NA	NA	NA	NA	NA	NA
Unigene8171_All	1514	360.489	0.486329	-9.53381	0.000772391	Down	3.14053e-05	XP_033625680.1/2.4e-34/serine-rich adhesin for platelets-like [Asterias rubens]	NA	sp|O76536|HYAL_STRPU/8.8e-23/Hyalin (Fragment) OS=Strongylocentrotus purpuratus OX=7668 PE=2 SV=1	lcm:102352392/8.3e-16/NOTCH2; notch 2; K20994 Notch 2	Hs4557679/2.6e-13/[T] KOG1217 Fibrillins and related proteins containing Ca2+-binding EGF-like domains	PS50026/20.976/EGF-like domain profile.	NA
CL7893.Contig2_All	4352	0.880703	3478.46	11.9475	1.09671e-06	Up	2.717e-08	PIK49078.1/6.0e-30/NC domain protein [Apostichopus japonicus]	NA	NA	NA	NA	PTHR13943:SF30/2.6E-13/--	cellular_component:GO:0016021//integral component of membrane;
Unigene31699_All	6141	136.963	23.9875	-2.51343	0.0213342	Down	0.00179348	PIK35080.1/6.2e-65/hypothetical protein BSL78_28094 [Apostichopus japonicus]	NA	NA	NA	NA	NA	molecular_function:GO:0008270//zinc ion binding;
Unigene45681_All	2945	902.57	31.6658	-4.83304	0.00109018	Down	4.70049e-05	PIK39948.1/1.5e-40/hypothetical protein BSL78_23203 [Apostichopus japonicus]	NA	NA	NA	NA	NA	cellular_component:GO:0016021//integral component of membrane;
Unigene16368_All	2303	318.643	12.1105	-4.71761	0.0411904	Down	0.00434753	PIK62131.1/2.0e-53/putative trans-Golgi network integral membrane protein 2-like isoform X3 [Apostichopus japonicus]	NA	sp|Q62314|TGON2_MOUSE/8.1e-12/Trans-Golgi network integral membrane protein 2 OS=Mus musculus OX=10090 GN=Tgoln2 PE=1 SV=1	ola:111947718/3.4e-13/LOW QUALITY PROTEIN: uncharacterized protein DDB_G0271670-like; K23573 dentin sialophosphoprotein	Hs5454116/4.2e-10/[U] LSE0321 H Trans-golgi network protein	NA	cellular_component:GO:0016021//integral component of membrane;
Unigene54676_All	1673	0.440537	15.518	5.13854	0.0334203	Up	0.00326863	PIK39410.1/3.8e-41/putative elongator complex protein 5 [Apostichopus japonicus]	XM_005105960.2/0.0/PREDICTED: Aplysia californica elongator complex protein 5-like (LOC101855898), mRNA	sp|A1A5V9|ELP5_DANRE/3.5e-28/Elongator complex protein 5 OS=Danio rerio OX=7955 GN=elp5 PE=2 SV=1	nai:NECAME_13442/9.2e-08/CHDCT2 domain protein; K11643 chromodomain-helicase-DNA-binding protein 4 [EC:3.6.4.12]	NA	PTHR15641:SF1/1.2E-40/--	biological_process:GO:0002098//tRNA wobble uridine modification;cellular_component:GO:0016021//integral component of membrane;GO:0033588//Elongator holoenzyme complex;
Unigene72933_All	644	0.725675	33.6195	5.53383	0.0106567	Up	0.000734387	NA	NA	NA	NA	NA	NA	NA
Unigene39401_All	2382	142.872	32.355	-2.14266	0.0383506	Down	0.0039447	NA	NA	NA	NA	NA	NA	NA
Unigene52764_All	2290	789.681	3502.74	2.14914	0.0284389	Up	0.00263035	NA	NA	NA	NA	NA	NA	NA
Unigene11787_All	3595	470.2	1.07827	-8.7684	0.00233572	Down	0.000115233	NA	MK007189.1/0.0/Holothuria nobilis microsatellite Hn18 sequence	NA	NA	NA	NA	NA
Unigene116120_All	818	0.289823	211.661	9.51237	0.0190169	Up	0.0015396	NA	NA	NA	NA	NA	NA	NA
Unigene71091_All	749	8.29799e-06	72.2669	23.0541	1.39227e-12	Up	1.66372e-14	NA	NA	NA	NA	NA	NA	NA
CL9631.Contig18_All	960	42.2633	7.18897	-2.55555	0.018361	Down	0.00147114	PIK59722.1/7.5e-18/hypothetical protein BSL78_03385 [Apostichopus japonicus]	NA	NA	NA	NA	SM00343/0.0035/zinc finger	biological_process:GO:0015074//DNA integration;molecular_function:GO:0008270//zinc ion binding;GO:0003700//DNA-binding transcription factor activity;GO:0003676//nucleic acid binding;
Unigene46284_All	3805	345.711	1141.98	1.7239	0.0207586	Up	0.00172867	AOR82887.1/1.4e-102/caspase-3 [Apostichopus japonicus]	NA	sp|Q14790|CASP8_HUMAN/2.6e-23/Caspase-8 OS=Homo sapiens OX=9606 GN=CASP8 PE=1 SV=1	sko:102801205/1.7e-25/caspase-7-like; K04397 caspase 7 [EC:3.4.22.60]	Hs15718704/1.9e-23/[D] KOG3573 Caspase, apoptotic cysteine protease	PS01122/-/Caspase family cysteine active site.	biological_process:GO:0042981//regulation of apoptotic process;molecular_function:GO:0004197//cysteine-type endopeptidase activity;
CL4721.Contig3_All	2119	37.1802	1.56433	-4.57091	0.00134617	Down	6.01723e-05	NA	NA	NA	NA	NA	NA	NA
Unigene55809_All	3835	108.477	556.573	2.35918	0.035118	Up	0.0034991	PIK49188.1/4.7e-87/putative G-protein coupled receptor [Apostichopus japonicus]	NA	sp|C6KFA3|AGRG6_DANRE/4.8e-57/Adhesion G-protein coupled receptor G6 OS=Danio rerio OX=7955 GN=adgrg6 PE=1 SV=1	aplc:110986402/4.3e-85/uncharacterized protein LOC110986402; K08455 adhesion G-protein coupled receptor G4	Hs5031733/3.3e-44/[T] KOG4193 G protein-coupled receptors	PF01825/9.9E-12/GPCR proteolysis site, GPS, motif	biological_process:GO:0007166//cell surface receptor signaling pathway;cellular_component:GO:0016021//integral component of membrane;molecular_function:GO:0004930//G protein-coupled receptor activity;
Unigene17575_All	3057	1330.38	12.4977	-6.73403	0.000341872	Down	1.25241e-05	PIK41374.1/2.5e-75/Torsin-1B [Apostichopus japonicus]	NA	sp|Q9ER41|TOR1B_MOUSE/2.1e-47/Torsin-1B OS=Mus musculus OX=10090 GN=Tor1b PE=1 SV=2	dgt:114519090/6.5e-52/torsin-1A-like; K22990 torsin-1	Hs14149653/2.8e-46/[R] KOG2170 ATPase of the AAA+ superfamily	PR00300/6.2E-8/ATP-dependent Clp protease ATP-binding subunit signature	biological_process:GO:0051085//chaperone cofactor-dependent protein refolding;cellular_component:GO:0005788//endoplasmic reticulum lumen;molecular_function:GO:0005524//ATP binding;
Unigene114124_All	1385	8.62182e-06	232.543	24.6849	3.45753e-14	Up	2.0547e-16	NA	NA	NA	NA	NA	NA	NA
Unigene18583_All	673	0.226863	27.6124	6.92735	0.00565511	Up	0.000334284	NA	NA	NA	NA	NA	NA	NA
CL8394.Contig2_All	1698	9.48774	57.2328	2.59271	0.0451545	Up	0.00494396	PIK38726.1/7.6e-13/hypothetical protein BSL78_24440 [Apostichopus japonicus]	LR131938.1/0.0/Cottoperca gobio genome assembly, chromosome: 8	NA	xla:108718590/6.1e-07/cngb3.L; cyclic nucleotide gated channel beta 3 L homeolog; K04953 cyclic nucleotide gated channel beta 3	NA	NA	NA
Unigene44238_All	1562	60.1185	0.195874	-8.26174	0.00467171	Down	0.000263924	NA	NA	NA	NA	NA	NA	NA
Unigene69341_All	2750	113.668	1.39823	-6.34508	0.00018509	Down	6.30081e-06	XP_029183918.1/2.6e-07/uncharacterized protein LOC114951985 [Acropora millepora]	NA	NA	amil:114951985/3.1e-08/uncharacterized protein LOC114951985; K23207 THAP domain-containing protein 6	NA	NA	NA
Unigene32319_All	4751	649.826	162.695	-1.99789	0.0100052	Down	0.000679838	XP_030834954.1/8.0e-20/uncharacterized protein LOC115921555 isoform X2 [Strongylocentrotus purpuratus]	NA	NA	NA	NA	NA	cellular_component:GO:0016021//integral component of membrane;
CL8448.Contig3_All	729	12031.6	2804.98	-2.10076	0.00115365	Down	5.0194e-05	XP_030830850.1/1.7e-09/metallothionein-like [Strongylocentrotus purpuratus]	NA	sp|P04734|MTA_STRPU/8.3e-11/Metallothionein-A OS=Strongylocentrotus purpuratus OX=7668 GN=MTA PE=1 SV=2	NA	NA	NA	molecular_function:GO:0046872//metal ion binding;
CL8278.Contig6_All	3772	352.556	50.965	-2.79027	0.0258236	Down	0.00231006	XP_033629415.1/2.3e-211/nephrocystin-1-like [Asterias rubens]	LR131987.1/0.0/Gouania willdenowi genome assembly, chromosome: 15	sp|P13816|GARP_PLAFF/1.1e-29/Glutamic acid-rich protein OS=Plasmodium falciparum (isolate FC27 / Papua New Guinea) OX=5837 GN=GARP PE=4 SV=1	spu:576932/1.0e-208/nephrocystin-1 isoform X1; K19657 nephrocystin-1	SPBC3D6.14c/4.1e-23/[GO] KOG4157 beta-1,6-N-acetylglucosaminyltransferase, contains WSC domain	PS50002/14.923/Src homology 3 (SH3) domain profile.	NA
Unigene28849_All	3021	92.4166	5.83237e-06	-23.9176	2.03094e-13	Down	1.68499e-15	XP_028403931.1/3.4e-08/uncharacterized protein LOC114526518 [Dendronephthya gigantea]	NA	NA	NA	NA	NA	NA
Unigene26773_All	5200	333.611	1296.05	1.95788	0.0288895	Up	0.00268559	PIK42081.1/0.0e+00/putative vacuolar protein sorting-associated protein 35 [Apostichopus japonicus]	XM_006121196.3/0.0/PREDICTED: Pelodiscus sinensis VPS35, retromer complex component (VPS35), transcript variant X1, mRNA	sp|Q96QK1|VPS35_HUMAN/0.0e+00/Vacuolar protein sorting-associated protein 35 OS=Homo sapiens OX=9606 GN=VPS35 PE=1 SV=2	spu:588040/0.0e+00/vacuolar protein sorting-associated protein 35; K18468 vacuolar protein sorting-associated protein 35	Hs17999541/0.0e+00/[U] KOG1107 Membrane coat complex Retromer, subunit VPS35	PF03635/6.8E-296/Vacuolar protein sorting-associated protein 35	biological_process:GO:0042147//retrograde transport, endosome to Golgi;GO:0015031//protein transport;cellular_component:GO:0005829//cytosol;GO:0030906//retromer, cargo-selective complex;
CL1208.Contig3_All	2751	254.196	28.1411	-3.17519	2.55358e-06	Down	6.51195e-08	NA	NA	NA	NA	NA	NA	NA
CL7858.Contig2_All	467	8.0899e-06	25.1384	21.5673	3.7063e-11	Up	7.21459e-13	NA	NA	NA	NA	NA	NA	NA
Unigene68133_All	603	4.55857	41.8451	3.19841	0.0286191	Up	0.00265273	NA	NA	NA	NA	NA	NA	NA
Unigene7833_All	2145	8.41541e-06	110.608	23.6479	3.70762e-13	Up	3.46952e-15	PIK41133.1/3.6e-76/putative UPF0505 protein C16orf62 [Apostichopus japonicus]	NA	sp|A4VCH4|VP35L_DANRE/1.3e-48/VPS35 endosomal protein sorting factor-like OS=Danio rerio OX=7955 GN=vps35l PE=2 SV=1	NA	Hs18482379/1.6e-48/[S] KOG3682 Predicted membrane protein (associated with esophageal cancer in humans)	PTHR13673/3.5E-85/--	NA
CL2223.Contig2_All	9322	1950.15	201.541	-3.27444	0.0172457	Down	0.00135805	XP_033631299.1/0.0e+00/transcriptional regulator ATRX homolog isoform X1 [Asterias rubens]	XM_029314044.1/0.0/PREDICTED: Nylanderia fulva transcriptional regulator ATRX (LOC114939674), transcript variant X5, mRNA	sp|Q7YQM3|ATRX_PONPY/2.2e-281/Transcriptional regulator ATRX OS=Pongo pygmaeus OX=9600 GN=ATRX PE=2 SV=1	aplc:110977159/0.0e+00/transcriptional regulator ATRX-like isoform X1; K10779 transcriptional regulator ATRX [EC:3.6.4.12]	Hs20336207/4.0e-277/[K] KOG1015 Transcription regulator XNP/ATRX, DEAD-box superfamily	PTHR10799:SF566/0.0/--	NA
CL4537.Contig1_All	2304	139.802	5.98363e-06	-24.4778	5.4998e-14	Down	3.65109e-16	NA	NA	NA	NA	NA	NA	NA
Unigene1816_All	2255	17.6571	1081.57	5.93674	4.69289e-08	Up	1.07962e-09	NA	NA	NA	NA	NA	NA	NA
CL2.Contig52_All	1061	11.847	235.263	4.31167	0.0105178	Up	0.00072365	NA	NA	NA	NA	NA	NA	NA
CL9308.Contig4_All	3106	521.339	78.5231	-2.73103	0.0315786	Down	0.0030227	PIK60637.1/0.0e+00/putative conserved oligomeric Golgi complex subunit 6 isoform X2 [Apostichopus japonicus]	XM_020775679.1/0.0/PREDICTED: Orbicella faveolata conserved oligomeric Golgi complex subunit 6-like (LOC110068296), mRNA	sp|Q3SZI7|COG6_BOVIN/1.5e-239/Conserved oligomeric Golgi complex subunit 6 OS=Bos taurus OX=9913 GN=COG6 PE=2 SV=1	spu:579643/1.6e-284/conserved oligomeric Golgi complex subunit 6; K20293 conserved oligomeric Golgi complex subunit 6	Hs18582141/4.8e-227/[S] KOG3758 Uncharacterized conserved protein	SM01087/5.4E-270/Conserved oligomeric complex COG6	biological_process:GO:0015031//protein transport;GO:0006891//intra-Golgi vesicle-mediated transport;cellular_component:GO:0017119//Golgi transport complex;GO:0000139//Golgi membrane;
CL8032.Contig1_All	3434	1357.99	31.1759	-5.4449	0.0241853	Down	0.00211218	XP_013418880.1/1.9e-07/uncharacterized protein LOC106179696 isoform X1 [Lingula anatina]	NA	NA	NA	NA	NA	cellular_component:GO:0016021//integral component of membrane;
CL444.Contig16_All	3298	418.821	17.734	-4.56174	0.0491319	Down	0.00555038	PIK37485.1/1.4e-135/putative lipid phosphate phosphohydrolase 3 [Apostichopus japonicus]	NA	sp|Q61469|PLPP1_MOUSE/1.8e-41/Phospholipid phosphatase 1 OS=Mus musculus OX=10090 GN=Plpp1 PE=1 SV=1	spu:576030/1.2e-86/phospholipid phosphatase 3 isoform X1; K01080 phosphatidate phosphatase [EC:3.1.3.4]	7303897/7.5e-45/[I] KOG3030 Lipid phosphate phosphatase and related enzymes of the PAP2 family	PTHR10165/3.8E-88/--	biological_process:GO:0006644//phospholipid metabolic process;cellular_component:GO:0016021//integral component of membrane;molecular_function:GO:0008195//phosphatidate phosphatase activity;
Unigene112893_All	1370	0.126157	326.528	11.3378	0.000677586	Up	2.7032e-05	NA	NA	NA	NA	NA	NA	NA
Unigene112967_All	1811	8.54621e-06	176.839	24.3026	8.28358e-14	Up	5.90295e-16	NA	NA	NA	NA	NA	NA	NA
Unigene71245_All	601	8.63004e-06	237.848	24.7161	3.22268e-14	Up	1.88405e-16	NA	NA	NA	NA	NA	NA	NA
Unigene19209_All	2621	271.206	7.98188	-5.08651	0.0160014	Down	0.00123701	XP_033635334.1/1.8e-106/peroxiredoxin-2-like [Asterias rubens]	XM_017720581.1/0.0/PREDICTED: Pygocentrus nattereri peroxiredoxin 2 (prdx2), transcript variant X2, mRNA	sp|Q9Z0V5|PRDX4_RAT/1.3e-98/Peroxiredoxin-4 OS=Rattus norvegicus OX=10116 GN=Prdx4 PE=2 SV=1	aplc:110983311/4.7e-107/peroxiredoxin-2-like; K03386 peroxiredoxin (alkyl hydroperoxide reductase subunit C) [EC:1.11.1.15]	Hs5453549/2.1e-98/[O] KOG0852 Alkyl hydroperoxide reductase, thiol specific antioxidant and related enzymes	PS51352/16.85/Thioredoxin domain profile.	biological_process:GO:0045454//cell redox homeostasis;molecular_function:GO:0051920//peroxiredoxin activity;
CL6465.Contig61_All	3827	171.085	22.0171	-2.95802	0.0261393	Down	0.0023484	PIK42861.1/1.4e-94/putative stearoyl-CoA desaturase 5 isoform X1 [Apostichopus japonicus]	XM_033264192.1/0.0/PREDICTED: Anneissia japonica uncharacterized LOC117119392 (LOC117119392), mRNA	sp|Q99PL7|SCD3_MOUSE/4.6e-68/Acyl-CoA desaturase 3 OS=Mus musculus OX=10090 GN=Scd3 PE=1 SV=1	aplc:110980103/1.5e-74/stearoyl-CoA desaturase 5-like isoform X1; K00507 stearoyl-CoA desaturase (Delta-9 desaturase) [EC:1.14.19.1]	7299635/1.1e-68/[I] KOG1600 Fatty acid desaturase	PF00487/3.2E-8/Fatty acid desaturase	biological_process:GO:0006633//fatty acid biosynthetic process;cellular_component:GO:0016021//integral component of membrane;molecular_function:GO:0016717//oxidoreductase activity, acting on paired donors, with oxidation of a pair of donors resulting in the reduction of molecular oxygen to two molecules of water;
CL11085.Contig1_All	3303	953.067	154.066	-2.62903	0.0331552	Down	0.00323033	PIK60174.1/8.1e-19/putative cyclin-dependent kinase 2-interacting protein [Apostichopus japonicus]	NA	sp|A6H7E2|CINP_BOVIN/5.6e-14/Cyclin-dependent kinase 2-interacting protein OS=Bos taurus OX=9913 GN=CINP PE=2 SV=1	NA	NA	NA	molecular_function:GO:0016301//kinase activity;
Unigene73793_All	238	10.6849	0.193642	-5.78603	0.0352831	Down	0.00352071	NA	NA	NA	NA	NA	NA	NA
Unigene843_All	1903	156.363	4.01712	-5.28259	0.0257631	Down	0.00230224	PIK39422.1/3.1e-124/hypothetical protein BSL78_23734 [Apostichopus japonicus]	NA	sp|C0HK24|ELEL_ECHLU/2.9e-15/L-rhamnose-binding lectin ELEL-1 OS=Echinometra lucunter OX=105361 PE=1 SV=1	ptep:107440894/3.5e-11/latrophilin Cirl isoform X1; K04592 adhesion G protein-coupled receptor L1	Hs6912464_1/4.5e-10/[R] KOG4729 Galactoside-binding lectin	PTHR12011/2.5E-23/--	cellular_component:GO:0016021//integral component of membrane;molecular_function:GO:0030246//carbohydrate binding;
Unigene32770_All	1071	21.2786	2.45957	-3.11293	0.0103655	Down	0.000710524	NA	NA	NA	NA	NA	NA	NA
CL405.Contig1_All	1180	8.25111e-06	61.3136	22.8251	3.20349e-14	Up	1.86871e-16	NA	NA	NA	NA	NA	NA	NA
Unigene64834_All	522	1.24205	24.2121	4.28493	0.0429895	Up	0.00461704	NA	NA	NA	NA	NA	NA	NA
CL1309.Contig1_All	8235	9.36475e-06	1718.77	27.4515	3.97535e-24	Up	7.15888e-28	PIK53161.1/1.8e-128/hypothetical protein BSL78_09939 [Apostichopus japonicus]	NA	sp|Q9NUV9|GIMA4_HUMAN/1.3e-22/GTPase IMAP family member 4 OS=Homo sapiens OX=9606 GN=GIMAP4 PE=1 SV=1	salp:111972912/2.2e-25/immune-associated nucleotide-binding protein 9-like; K00573 protein-L-isoaspartate(D-aspartate) O-methyltransferase [EC:2.1.1.77]	Hs8922873/9.0e-23/[V] TWOG0191 Protein involved in control of unknown local host defense mechanisms to pathogens	PF01079/1.8E-33/Hint module	biological_process:GO:0016540//protein autoprocessing;GO:0016539//intein-mediated protein splicing;GO:0007275//multicellular organism development;GO:0007267//cell-cell signaling;GO:0042981//regulation of apoptotic process;molecular_function:GO:0005525//GTP binding;
Unigene67183_All	2351	8.68032e-06	275.03	24.9173	2.04454e-14	Up	1.07384e-16	PIK36106.1/4.7e-45/putative NLR family CARD domain-containing protein 4-like [Apostichopus japonicus]	NA	NA	NA	NA	PS50835/6.869/Ig-like domain profile.	cellular_component:GO:0016021//integral component of membrane;
Unigene7969_All	4032	222.647	59.2355	-1.91022	0.013785	Down	0.00102313	NA	NA	NA	NA	NA	NA	NA
Unigene115209_All	2550	1.93326e-05	286.258	23.8198	2.50698e-13	Up	2.17507e-15	PIK35514.1/8.3e-72/hypothetical protein BSL78_27662 [Apostichopus japonicus]	LR778289.1/0.0/Coregonus sp. &apos;balchen&apos; genome assembly, chromosome: 37	sp|Q498D6|FGFR4_RAT/6.4e-34/Fibroblast growth factor receptor 4 OS=Rattus norvegicus OX=10116 GN=Fgfr4 PE=1 SV=1	cqu:CpipJ_CPIJ013924/7.4e-33/tyrosine-protein kinase transmembrane receptor Ror; K05122 receptor tyrosine kinase-like orphan receptor 1 [EC:2.7.10.1]	Hs13112052/3.0e-33/[T] KOG0200 Fibroblast/platelet-derived growth factor receptor and related receptor tyrosine kinases	PR00109/1.1E-23/Tyrosine kinase catalytic domain signature	cellular_component:GO:0016021//integral component of membrane;molecular_function:GO:0005524//ATP binding;GO:0004672//protein kinase activity;
Unigene39895_All	2875	380.887	1.77259	-7.74736	0.00845483	Down	0.000551945	PIK33518.1/1.4e-14/hypothetical protein BSL78_29668 [Apostichopus japonicus]	NA	NA	NA	NA	NA	cellular_component:GO:0016021//integral component of membrane;
Unigene56346_All	748	8.02498e-06	26.3722	21.648	3.09282e-11	Up	5.91373e-13	NA	LN590685.1/0.0/Cyprinus carpio genome assembly common carp genome, scaffold: LG16, chromosome: 16	NA	NA	NA	NA	NA
CL4373.Contig4_All	369	0.159836	8.65314	5.75856	0.0372511	Up	0.00378489	NA	LR131919.1/0.0/Cottoperca gobio genome assembly, chromosome: 12	NA	NA	NA	NA	NA
Unigene45108_All	2935	225.862	10.8008	-4.38623	3.48401e-06	Down	8.97638e-08	PIK41716.1/2.6e-69/hypothetical protein BSL78_21436 [Apostichopus japonicus]	NA	NA	xtr:101733913/3.4e-29/ros1, c-ros, ros; ROS proto-oncogene 1 , receptor tyrosine kinase; K05088 proto-oncogene tyrosine-protein kinase ROS [EC:2.7.10.1]	NA	PS50878/11.356/Reverse transcriptase (RT) catalytic domain profile.	NA
Unigene57416_All	711	18.5897	0.194516	-6.57847	0.0278361	Down	0.00255669	NA	NA	NA	NA	NA	NA	NA
Unigene50340_All	3622	42.909	338.584	2.98016	0.00419127	Up	0.000230718	NA	NA	NA	NA	NA	NA	NA
Unigene7756_All	5079	14.2992	301.59	4.39859	0.000770324	Up	3.12717e-05	PIK38040.1/7.0e-30/putative E3 ubiquitin-protein ligase TRIM39-like [Apostichopus japonicus]	NA	sp|F6ZQ54|TRI13_XENTR/1.9e-13/Tripartite motif containing 13 OS=Xenopus tropicalis OX=8364 GN=trim13 PE=3 SV=1	lsr:110476618/3.5e-18/TRIM59; tripartite motif-containing protein 59; K12028 tripartite motif-containing protein 59	7302528/2.6e-12/[O] KOG2177 Predicted E3 ubiquitin ligase	PS00518/-/Zinc finger RING-type signature.	molecular_function:GO:0046872//metal ion binding;GO:0008270//zinc ion binding;
Unigene42643_All	1374	0.163123	103.223	9.30559	0.000328273	Up	1.19689e-05	PIK57132.1/9.0e-81/hypothetical protein BSL78_05950 [Apostichopus japonicus]	NA	sp|Q969Y0|NXPE3_HUMAN/9.8e-29/NXPE family member 3 OS=Homo sapiens OX=9606 GN=NXPE3 PE=1 SV=1	sko:100367259/9.9e-08/DNA polymerase epsilon catalytic subunit A-like; K02324 DNA polymerase epsilon subunit 1 [EC:2.7.7.7]	NA	PTHR16165/4.1E-68/--	NA
Unigene64764_All	528	0.159638	8.40846	5.71897	0.0132922	Up	0.000974482	NA	NA	NA	NA	NA	NA	NA
CL10517.Contig2_All	8041	87.5648	332.089	1.92315	0.0405318	Up	0.00425559	NA	KY609179.1/0.0/Holothuria forskali tensilin mRNA, complete cds	NA	NA	NA	NA	NA
CL5455.Contig4_All	2544	183.369	5249.36	4.83932	0.000698497	Up	2.79965e-05	PIK53306.1/7.0e-87/putative serine incorporator [Apostichopus japonicus]	XM_029979937.1/0.0/PREDICTED: Ixodes scapularis probable serine incorporator (LOC8035177), mRNA	sp|Q9NRX5|SERC1_HUMAN/2.8e-45/Serine incorporator 1 OS=Homo sapiens OX=9606 GN=SERINC1 PE=1 SV=1	spu:755589/1.2e-56/probable serine incorporator isoform X1; K23544 serine incorporator 1/3	Hs20551850/2.0e-45/[S] KOG2592 Tumor differentially expressed (TDE) protein	PTHR10383:SF9/1.2E-77/--	biological_process:GO:0006658//phosphatidylserine metabolic process;GO:0006665//sphingolipid metabolic process;cellular_component:GO:0016021//integral component of membrane;
CL11925.Contig1_All	3204	64.4758	593.801	3.20315	0.0454031	Up	0.00498402	NA	NA	NA	NA	NA	NA	NA
CL10578.Contig2_All	4408	100.799	23.3216	-2.11175	0.016253	Down	0.00126257	NA	NA	NA	NA	NA	NA	NA
Unigene3577_All	2427	0.162937	63.0428	8.59587	0.00290362	Up	0.000148687	XP_022099207.1/1.4e-39/DNA-directed RNA polymerases I, II, and III subunit RPABC3-like isoform X4 [Acanthaster planci]	NA	sp|Q923G2|RPAB3_MOUSE/5.0e-36/DNA-directed RNA polymerases I, II, and III subunit RPABC3 OS=Mus musculus OX=10090 GN=Polr2h PE=1 SV=3	aplc:110983881/4.6e-40/DNA-directed RNA polymerases I, II, and III subunit RPABC3-like isoform X1; K03016 DNA-directed RNA polymerases I, II, and III subunit RPABC3	Hs14589953/3.6e-36/[K] KOG3400 RNA polymerase subunit 8	PTHR10917/3.5E-54/--	NA
CL5307.Contig60_All	1751	1.35607	184.335	7.08675	0.00608593	Up	0.00036613	PIK57150.1/2.6e-133/putative alpha-(1,3)-fucosyltransferase 6-like [Apostichopus japonicus]	NA	sp|Q9VUL9|FUCTA_DROME/5.0e-30/Glycoprotein 3-alpha-L-fucosyltransferase A OS=Drosophila melanogaster OX=7227 GN=FucTA PE=2 SV=2	spu:105445519/2.2e-44/glycoprotein 3-alpha-L-fucosyltransferase A-like; K00753 glycoprotein 3-alpha-L-fucosyltransferase [EC:2.4.1.214]	7294308/2.4e-26/[GE] KOG2619 Fucosyltransferase	PTHR11929/6.9E-75/--	biological_process:GO:0006486//protein glycosylation;cellular_component:GO:0032580//Golgi cisterna membrane;GO:0016021//integral component of membrane;molecular_function:GO:0008417//fucosyltransferase activity;
Unigene17633_All	3444	173.696	437.581	1.33298	0.0315987	Up	0.00302491	PIK34409.1/2.3e-16/putative hydroxymethylglutaryl-CoA lyase, mitochondrial isoform X2, partial [Apostichopus japonicus]	NA	NA	NA	NA	NA	molecular_function:GO:0016829//lyase activity;GO:0008168//methyltransferase activity;
Unigene10922_All	3862	47.976	868.291	4.17779	0.00579078	Up	0.000344575	NA	AP022679.1/0.0/Epinephelus fuscoguttatus DNA, LG5, complete sequence	NA	NA	NA	NA	NA
CL178.Contig2_All	1843	0.995777	276.144	8.11538	0.000288281	Up	1.03365e-05	XP_027878537.1/2.1e-16/cytochrome c oxidase copper chaperone [Xiphophorus couchianus]	NA	sp|Q14061|COX17_HUMAN/3.0e-17/Cytochrome c oxidase copper chaperone OS=Homo sapiens OX=9606 GN=COX17 PE=1 SV=2	xco:114147932/2.4e-17/cytochrome c oxidase copper chaperone; K02260 cytochrome c oxidase assembly protein subunit 17	Hs5031645/2.2e-17/[O] KOG3496 Cytochrome c oxidase assembly protein/Cu2+ chaperone COX17	NA	biological_process:GO:0006825//copper ion transport;cellular_component:GO:0005758//mitochondrial intermembrane space;molecular_function:GO:0016531//copper chaperone activity;
CL8843.Contig6_All	1222	25.6097	463.664	4.17832	0.000109883	Up	3.56253e-06	NA	NA	NA	NA	NA	NA	NA
CL10745.Contig1_All	4615	1.58697e-05	353.863	24.4104	6.40526e-14	Up	4.37495e-16	PIK48400.1/1.4e-16/hypothetical protein BSL78_14729 [Apostichopus japonicus]	NA	NA	NA	NA	NA	cellular_component:GO:0016021//integral component of membrane;
Unigene41780_All	2090	101.176	1.74072	-5.86104	0.0433918	Down	0.00468198	NA	NA	NA	NA	NA	PS50835/7.159/Ig-like domain profile.	NA
Unigene61301_All	375	1.77777	23.4212	3.71967	0.00825297	Up	0.000535459	NA	NA	NA	NA	NA	NA	NA
Unigene24392_All	2250	194.575	9.26795	-4.39193	0.0124438	Down	0.00089564	NA	NA	NA	NA	NA	NA	NA
Unigene965_All	772	0.876615	117.171	7.06245	0.00500211	Up	0.000287722	NA	NA	NA	NA	NA	NA	NA
Unigene105194_All	785	242.869	97.7524	-1.31297	0.043132	Down	0.00464095	NA	NA	NA	NA	NA	NA	NA
CL11144.Contig10_All	765	58.4384	1.01198	-5.85166	8.43132e-06	Down	2.2699e-07	NA	NA	NA	NA	NA	NA	NA
CL6521.Contig1_All	442	1.77572	33.4639	4.23613	0.00828061	Up	0.000537785	NA	NA	NA	NA	NA	NA	NA
Unigene41697_All	1322	0.162903	57.7545	8.46977	3.09426e-05	Up	8.96923e-07	NA	NA	NA	NA	NA	NA	NA
Unigene109039_All	461	1.81001	151.329	6.38555	1.87884e-06	Up	4.73561e-08	NA	NA	NA	NA	NA	NA	NA
Unigene34791_All	716	7.92988	89.0973	3.49001	0.0190206	Up	0.00154002	NA	NA	NA	NA	NA	NA	NA
CL11785.Contig10_All	7555	1882.75	11.7389	-7.3254	8.39138e-05	Down	2.6569e-06	XP_015758992.1/2.3e-146/PREDICTED: RNA-directed DNA polymerase from mobile element jockey-like [Acropora digitifera]	NA	sp|Q95SX7|RTBS_DROME/3.6e-40/Probable RNA-directed DNA polymerase from transposon BS OS=Drosophila melanogaster OX=7227 GN=RTase PE=2 SV=1	spis:111346170/2.1e-43/uncharacterized protein LOC111346170; K22614 NLR family CARD domain-containing protein 3	CE07199/3.8e-44/[R] KOG1075 FOG: Reverse transcriptase	PF00078/6.6E-45/Reverse transcriptase (RNA-dependent DNA polymerase)	molecular_function:GO:0003964//RNA-directed DNA polymerase activity;
Unigene69416_All	4098	4.0777	3938.11	9.91553	0.00109892	Up	4.74523e-05	PIK47109.1/6.2e-287/putative sodium- and chloride-dependent neutral and basic amino acid transporter B(0+) isoform X1 [Apostichopus japonicus]	XM_016674714.1/0.0/PREDICTED: Poecilia formosa solute carrier family 6 member 5 (slc6a5), transcript variant X2, mRNA	sp|Q9Y345|SC6A5_HUMAN/1.1e-171/Sodium- and chloride-dependent glycine transporter 2 OS=Homo sapiens OX=9606 GN=SLC6A5 PE=1 SV=3	aplc:110983848/1.0e-246/sodium- and chloride-dependent glycine transporter 1-like; K05038 solute carrier family 6 (neurotransmitter transporter, glycine) member 5/9	Hs4759136/7.6e-172/[T] KOG3660 Sodium-neurotransmitter symporter	PTHR11616:SF110/0.0/--	cellular_component:GO:0016021//integral component of membrane;molecular_function:GO:0005328//neurotransmitter:sodium symporter activity;
CL3829.Contig5_All	1046	747.394	15.9465	-5.55055	1.36889e-05	Down	3.77429e-07	NA	NA	NA	NA	NA	NA	NA
CL11620.Contig3_All	2208	1.06829	61.3862	5.84454	0.00529846	Up	0.000309351	PIK51062.1/3.7e-76/putative 39S ribosomal protein L37, mitochondrial [Apostichopus japonicus]	NA	sp|Q6AXT0|RM37_RAT/5.6e-34/39S ribosomal protein L37, mitochondrial OS=Rattus norvegicus OX=10116 GN=Mrpl37 PE=2 SV=1	aplc:110988897/3.5e-55/39S ribosomal protein L37, mitochondrial-like; K17418 large subunit ribosomal protein L37	NA	PTHR15889/3.2E-66/--	biological_process:GO:0006412//translation;cellular_component:GO:0005840//ribosome;GO:0005739//mitochondrion;molecular_function:GO:0003735//structural constituent of ribosome;
CL1620.Contig10_All	5857	233.964	1060.7	2.18066	0.00027198	Up	9.67326e-06	PIK57314.1/6.5e-88/putative basigin-like isoform X3 [Apostichopus japonicus]	NA	sp|P35613|BASI_HUMAN/1.0e-18/Basigin OS=Homo sapiens OX=9606 GN=BSG PE=1 SV=2	spu:100889480/3.1e-34/neuroplastin isoform X1; K06535 basigin	Hs4758764/1.5e-08/[T] KOG3510 FOG: Immunoglobulin C-2 Type/fibronectin type III domains	PS50835/6.506/Ig-like domain profile.	cellular_component:GO:0016021//integral component of membrane;
Unigene108158_All	386	44.5806	0.195673	-7.83183	0.0100478	Down	0.000683381	NA	NA	NA	NA	NA	NA	NA
Unigene112970_All	241	0.160931	10.4362	6.01901	0.0305198	Up	0.00289014	NA	NA	NA	NA	NA	NA	NA
Unigene53229_All	3080	747.493	66.9942	-3.47995	0.0406607	Down	0.00427357	XP_014037551.1/2.8e-34/PREDICTED: uncharacterized protein LOC106590899 [Salmo salar]	NA	NA	sasa:106570993/1.8e-33/DNA-directed RNA polymerase II subunit RPB1-like; K03006 DNA-directed RNA polymerase II subunit RPB1 [EC:2.7.7.6]	NA	NA	molecular_function:GO:0003899//DNA-directed 5'-3' RNA polymerase activity;
CL3759.Contig1_All	1136	3.43105	150.139	5.4515	0.014509	Up	0.00109467	NA	NA	NA	NA	NA	NA	NA
Unigene43837_All	1510	5.16421	138.601	4.74625	0.00198624	Up	9.50296e-05	NA	NA	NA	NA	NA	NA	NA
Unigene10001_All	1356	0.675177	92.1456	7.09251	5.59811e-06	Up	1.47437e-07	KDR12390.1/3.4e-24/hypothetical protein L798_13288, partial [Zootermopsis nevadensis]	CP020667.1/0.0/Oryzias latipes strain Hd-rR chromosome 3 sequence	sp|Q54KX0|GTAN_DICDI/1.3e-12/GATA zinc finger domain-containing protein 14 OS=Dictyostelium discoideum OX=44689 GN=gtaN PE=4 SV=1	bbub:102400382/2.3e-09/MUC6; mucin-6; K22023 mucin-6	NA	NA	cellular_component:GO:0016021//integral component of membrane;
Unigene39694_All	3165	685.292	244.547	-1.48661	0.0473576	Down	0.00528233	XP_030841154.1/2.0e-67/PRELI domain-containing protein 1, mitochondrial-like [Strongylocentrotus purpuratus] >XP_787711.1 PRELI domain-containing protein 1, mitochondrial [Strongylocentrotus purpuratus]	NA	sp|Q9Y255|PRLD1_HUMAN/1.0e-49/PRELI domain-containing protein 1, mitochondrial OS=Homo sapiens OX=9606 GN=PRELID1 PE=1 SV=1	NA	Hs7019509/7.4e-50/[U] KOG3337 Protein similar to predicted member of the intramitochondrial sorting protein family	PS50904/44.719/PRELI/MSF1 domain profile.	biological_process:GO:0007260//tyrosine phosphorylation of STAT protein;GO:0015914//phospholipid transport;GO:0019221//cytokine-mediated signaling pathway;GO:0042981//regulation of apoptotic process;GO:0030218//erythrocyte differentiation;cellular_component:GO:0005758//mitochondrial intermembrane space;molecular_function:GO:1990050//phosphatidic acid transfer activity;
Unigene36490_All	4149	57.6198	2.49895	-4.52717	0.020809	Down	0.0017342	PIK46427.1/7.0e-12/hypothetical protein BSL78_16713 [Apostichopus japonicus]	NA	NA	NA	NA	NA	NA
CL7840.Contig5_All	6161	2869.86	472.372	-2.60298	0.000819398	Down	3.36697e-05	PIK40919.1/2.8e-243/hypothetical protein BSL78_22233 [Apostichopus japonicus]	NA	sp|Q9QZU7|BODG_RAT/1.1e-71/Gamma-butyrobetaine dioxygenase OS=Rattus norvegicus OX=10116 GN=Bbox1 PE=1 SV=1	aplc:110977463/8.3e-131/gamma-butyrobetaine dioxygenase-like; K00471 gamma-butyrobetaine dioxygenase [EC:1.14.11.1]	Hs4502369/3.3e-70/[I] KOG3888 Gamma-butyrobetaine,2-oxoglutarate dioxygenase	PF02668/3.4E-36/Taurine catabolism dioxygenase TauD, TfdA family	molecular_function:GO:0016491//oxidoreductase activity;
CL8347.Contig8_All	7649	2863.03	214.257	-3.74013	0.00374326	Down	0.000201193	PIK47104.1/3.6e-203/hypothetical protein BSL78_16031 [Apostichopus japonicus]	XM_013247525.1/0.0/PREDICTED: Stomoxys calcitrans protein 4.1 homolog (LOC106084073), transcript variant X4, mRNA	sp|Q9WV92|E41L3_MOUSE/4.4e-139/Band 4.1-like protein 3 OS=Mus musculus OX=10090 GN=Epb41l3 PE=1 SV=1	sko:100373842/8.7e-162/band 4.1-like protein 3-like; K06107 erythrocyte membrane protein band 4.1	Hs6912470/1.5e-136/[R] KOG3527 Erythrocyte membrane protein 4.1 and related proteins of the ERM family	PF00373/2.7E-19/FERM central domain	biological_process:GO:0001558//regulation of cell growth;cellular_component:GO:0005856//cytoskeleton;GO:0005911//cell-cell junction;GO:0005886//plasma membrane;molecular_function:GO:0003779//actin binding;GO:0005198//structural molecule activity;
CL8909.Contig23_All	3757	3816.32	560.157	-2.76828	0.00126059	Down	5.56577e-05	KAA0713345.1/2.4e-253/Tubulin alpha-1A chain [Triplophysa tibetana]	KU512183.1/0.0/Patiria miniata isolate c35057_g1_i6 alpha-tubulin mRNA, complete cds	sp|Q2HJ86|TBA1D_BOVIN/1.2e-254/Tubulin alpha-1D chain OS=Bos taurus OX=9913 GN=TUBA1D PE=1 SV=1	shr:100932522/3.6e-254/tubulin alpha-1D chain isoform X2; K07374 tubulin alpha	Hs9507215/4.0e-236/[Z] KOG1376 Alpha tubulin	PTHR11588:SF65/0.0/--	biological_process:GO:0000278//mitotic cell cycle;GO:0000226//microtubule cytoskeleton organization;GO:0007017//microtubule-based process;cellular_component:GO:0005874//microtubule;GO:0005737//cytoplasm;molecular_function:GO:0005200//structural constituent of cytoskeleton;GO:0003924//GTPase activity;GO:0005525//GTP binding;
CL10409.Contig3_All	4259	0.354048	161.033	8.8292	0.0334298	Up	0.00327013	PIK43358.1/1.7e-24/hypothetical protein BSL78_19790 [Apostichopus japonicus]	NA	NA	NA	NA	NA	NA
CL9927.Contig2_All	2054	240.537	24.6516	-3.28651	0.0248591	Down	0.00219575	PIK51781.1/1.5e-124/putative coiled-coil domain-containing protein [Apostichopus japonicus]	XM_013566351.1/0.0/PREDICTED: Lingula anatina coiled-coil domain-containing protein 94-like (LOC106181847), mRNA	sp|A8WHR3|YJU2_DANRE/2.9e-77/Splicing factor YJU2 OS=Danio rerio OX=7955 GN=yju2 PE=1 SV=1	cge:100755173/1.2e-73/Yju2; YJU2 splicing factor homolog; K23697	Hs8922382/5.6e-75/[S] KOG2989 Uncharacterized conserved protein	PF04502/4.0E-88/Family of unknown function (DUF572)	NA
Unigene13049_All	418	0.431304	13.2937	4.9459	0.0355174	Up	0.00355047	NA	NA	NA	NA	NA	NA	NA
CL30.Contig29_All	2261	257.267	0.758217	-8.40644	0.000834306	Down	3.4395e-05	NA	NA	NA	NA	NA	NA	NA
Unigene16314_All	2263	83.2736	3.72231	-4.48359	0.0125712	Down	0.000908203	PIK37110.1/6.4e-68/hypothetical protein BSL78_26063 [Apostichopus japonicus]	NA	sp|P20825|POL2_DROME/2.0e-26/Retrovirus-related Pol polyprotein from transposon 297 OS=Drosophila melanogaster OX=7227 GN=pol PE=4 SV=1	xma:102225078/9.2e-35/uncharacterized protein LOC102225078; K06065 nuclear receptor co-repressor 2	7292616/1.4e-29/[R] KOG0017 FOG: Transposon-encoded proteins with TYA, reverse transcriptase, integrase domains in various combinations	PS50878/12.196/Reverse transcriptase (RT) catalytic domain profile.	biological_process:GO:0015074//DNA integration;molecular_function:GO:0003676//nucleic acid binding;
CL4623.Contig2_All	602	1.86709e-05	20.5575	20.0704	1.1207e-09	Up	2.45497e-11	NA	NA	NA	NA	NA	NA	NA
Unigene60281_All	1541	39.7789	779.912	4.29324	0.0227347	Up	0.0019485	TNV71297.1/3.2e-26/hypothetical protein FGO68_gene13476 [Halteria grandinella]	LM523740.1/0.0/Parastrongyloides trichosuri genome assembly P_trichosuri_KNP ,scaffold PTRK_contig0000316	NA	NA	NA	NA	NA
Unigene53659_All	2594	41.0772	1342.89	5.03086	0.013785	Up	0.00102312	PIK56357.1/9.9e-89/hypothetical protein BSL78_06731 [Apostichopus japonicus]	NA	sp|Q8IZF6|AGRG4_HUMAN/2.2e-37/Adhesion G-protein coupled receptor G4 OS=Homo sapiens OX=9606 GN=ADGRG4 PE=2 SV=2	aplc:110975718/3.9e-74/uncharacterized protein LOC110975718; K08455 adhesion G-protein coupled receptor G4	Hs5031733/9.4e-35/[T] KOG4193 G protein-coupled receptors	PS50261/22.215/G-protein coupled receptors family 2 profile 2.	biological_process:GO:0007166//cell surface receptor signaling pathway;cellular_component:GO:0016021//integral component of membrane;molecular_function:GO:0004930//G protein-coupled receptor activity;
CL2193.Contig14_All	2319	68.0884	2.39837	-4.82728	0.00835949	Down	0.000544091	PIK50758.1/5.7e-104/putative deleted in malignant brain tumors 1 protein-like [Apostichopus japonicus]	NA	sp|Q5G265|NETR_SAGLB/2.6e-74/Neurotrypsin OS=Saguinus labiatus OX=78454 GN=PRSS12 PE=3 SV=1	aqu:105312959/1.1e-83/LOW QUALITY PROTEIN: deleted in malignant brain tumors 1 protein-like; K13912 deleted in malignant brain tumors 1 protein	Hs4506143_2/9.2e-74/[R] TWOG0712 Scavenger receptor Cys-rich domains	PS00010/-/Aspartic acid and asparagine hydroxylation site.	cellular_component:GO:0016020//membrane;molecular_function:GO:0005044//scavenger receptor activity;
CL2743.Contig2_All	1016	14.2938	5.2008e-06	-21.3902	5.59857e-11	Down	1.12918e-12	NA	XM_029817429.1/0.0/PREDICTED: Formica exsecta myb-binding protein 1A (LOC115241600), mRNA	NA	NA	NA	NA	NA
CL8935.Contig1_All	781	19.3924	144.916	2.90166	0.00547703	Up	0.000321749	NA	NA	NA	NA	NA	NA	NA
Unigene44323_All	1705	250.442	2.09292	-6.90282	0.0479474	Down	0.00536846	NA	XM_029558888.1/0.0/PREDICTED: Nannospalax galili UDP-glucose glycoprotein glucosyltransferase 2 (Uggt2), transcript variant X8, mRNA	NA	NA	NA	NA	NA
CL11561.Contig16_All	764	92.7422	3.7251	-4.63788	0.00785124	Down	0.000502586	NA	NA	NA	NA	NA	NA	NA
Unigene41676_All	7611	36.1956	399.216	3.46328	0.000528579	Up	2.04075e-05	PIK60638.1/1.0e-88/putative carbohydrate sulfotransferase 3 [Apostichopus japonicus]	LR699092.1/0.0/Asterias rubens genome assembly, chromosome: 1	sp|Q6DBY9|CHST1_DANRE/1.4e-44/Carbohydrate sulfotransferase 1 OS=Danio rerio OX=7955 GN=chst1 PE=2 SV=2	aplc:110984430/5.5e-84/carbohydrate sulfotransferase 3-like; K01020 chondroitin 6-sulfotransferase 3 [EC:2.8.2.17]	Hs4502841/4.2e-43/[O] TWOG0521 Carbohydrate (N-acetylglucosamine 6-O) sulfotransferase	PTHR10704:SF39/2.0E-122/--	molecular_function:GO:0008146//sulfotransferase activity;
Unigene70787_All	555	0.227655	22.01	6.59517	0.0121289	Up	0.000867437	XP_022530565.1/2.1e-12/uncharacterized protein LOC111193553 [Astyanax mexicanus]	NA	NA	NA	NA	NA	cellular_component:GO:0016021//integral component of membrane;molecular_function:GO:0008168//methyltransferase activity;GO:0016706//2-oxoglutarate-dependent dioxygenase activity;
Unigene113135_All	406	1.51081	64.5611	5.41727	0.00706068	Up	0.000441165	NA	NA	NA	NA	NA	NA	NA
Unigene112985_All	613	6.06527	61.0644	3.33169	0.0275152	Up	0.00251819	NA	NA	NA	NA	NA	NA	NA
CL11507.Contig1_All	546	8.16164e-06	43.2022	22.3357	6.73478e-12	Up	1.05645e-13	NA	NA	NA	NA	NA	NA	NA
Unigene53272_All	873	1.88148	77.3631	5.36171	0.00658089	Up	0.000404076	NA	NA	NA	NA	NA	NA	NA
Unigene22732_All	12827	547.074	24.5916	-4.4755	0.00038358	Down	1.42419e-05	XP_030847864.1/1.1e-92/uncharacterized protein LOC115926751 isoform X1 [Strongylocentrotus purpuratus]	XM_034028970.1/0.0/PREDICTED: Acipenser ruthenus polyhomeotic-like protein 3 (LOC117417126), transcript variant X9, mRNA	sp|Q4A3R3|DMBT1_PIG/1.5e-25/Deleted in malignant brain tumors 1 protein OS=Sus scrofa OX=9823 GN=DMBT1 PE=2 SV=1	prap:110999367/3.4e-25/UDP-glucuronosyltransferase 1-9-like; K00699 glucuronosyltransferase [EC:2.4.1.17]	Hs8923740_1/1.8e-25/[R] TWOG0712 Scavenger receptor Cys-rich domains	NA	NA
Unigene32543_All	5917	340.997	7.84158	-5.44247	0.0242322	Down	0.00211753	NA	NA	NA	NA	NA	NA	NA
Unigene58728_All	1553	1159.54	5058.48	2.12515	0.0469477	Up	0.00521759	AIF71190.1/9.3e-42/heat shock protein 10 [Apostichopus japonicus] >PIK53242.1 hypothetical protein BSL78_09881 [Apostichopus japonicus] >QCY50075.1 heat shock protein 10 [Apostichopus japonicus]	NA	sp|Q5DC69|CH10_SCHJA/5.8e-30/10 kDa heat shock protein, mitochondrial OS=Schistosoma japonicum OX=6182 GN=SJCHGC01960 PE=3 SV=2	aplc:110984247/5.9e-33/10 kDa heat shock protein, mitochondrial-like; K04078 chaperonin GroES	Hs4504523/2.1e-29/[O] KOG1641 Mitochondrial chaperonin	PTHR10772/1.0E-51/--	biological_process:GO:0006457//protein folding;GO:0051085//chaperone cofactor-dependent protein refolding;cellular_component:GO:0005759//mitochondrial matrix;molecular_function:GO:0046872//metal ion binding;GO:0005524//ATP binding;GO:0051082//unfolded protein binding;GO:0051087//chaperone binding;
CL3613.Contig2_All	1275	41.2212	270.063	2.71184	0.0159827	Up	0.00123454	PIK47667.1/3.6e-92/hypothetical protein BSL78_15474 [Apostichopus japonicus]	NA	sp|Q811I0|ATPF1_MOUSE/1.3e-51/ATP synthase mitochondrial F1 complex assembly factor 1 OS=Mus musculus OX=10090 GN=Atpaf1 PE=1 SV=1	aplc:110987237/1.9e-74/ATP synthase mitochondrial F1 complex assembly factor 1-like isoform X1; K07555 ATP synthase mitochondrial F1 complex assembly factor 1	Hs16159302/2.5e-49/[O] KOG3281 Mitochondrial F1-ATPase assembly protein	PTHR13126/2.6E-99/--	biological_process:GO:0065003//protein-containing complex assembly;cellular_component:GO:0005739//mitochondrion;
Unigene115059_All	829	8.05159e-06	27.7669	21.7176	2.65117e-11	Up	4.97788e-13	NA	NA	NA	NA	NA	NA	NA
CL2794.Contig1_All	735	36.8166	2.04967	-4.1669	0.039717	Down	0.00413541	PIK45852.1/6.7e-75/putative calcium-activated chloride channel regulator 1-like [Apostichopus japonicus]	NA	sp|Q6Q473|CLA4A_MOUSE/2.6e-36/Calcium-activated chloride channel regulator 4A OS=Mus musculus OX=10090 GN=Clca4a PE=1 SV=2	aplc:110973803/9.5e-66/epithelial chloride channel protein-like; K05030 calcium-activated chloride channel regulator 3/4	Hs5729769/5.7e-30/[P] LSE2194 H Calcium activated chloride channel	PTHR10579/1.2E-84/--	cellular_component:GO:0016021//integral component of membrane;
Unigene8563_All	1098	71.7107	666.507	3.21636	0.0104575	Up	0.000718377	NA	NA	NA	NA	NA	NA	NA
CL321.Contig2_All	1410	40.9432	225.101	2.45888	0.0134713	Up	0.000991515	XP_022096666.1/4.6e-80/alpha-ketoglutarate-dependent dioxygenase alkB homolog 6-like [Acanthaster planci]	XM_027202360.1/0.0/PREDICTED: Pocillopora damicornis alpha-ketoglutarate-dependent dioxygenase alkB homolog 6-like (LOC113684938), mRNA	sp|Q5PQ59|ALKB6_XENLA/6.4e-68/Alpha-ketoglutarate-dependent dioxygenase alkB homolog 6 OS=Xenopus laevis OX=8355 GN=alkbh6 PE=2 SV=1	aplc:110982518/5.3e-81/alpha-ketoglutarate-dependent dioxygenase alkB homolog 6-like; K10768 alkylated DNA repair protein alkB homolog 6 [EC:1.14.11.-]	7297712/2.7e-60/[S] KOG3200 Uncharacterized conserved protein	PTHR13069:SF11/2.8E-93/--	NA
Unigene46710_All	5341	40.8324	242.955	2.5729	0.00110857	Up	4.79546e-05	PIK49706.1/2.0e-237/putative histidine--tRNA ligase, cytoplasmic-like isoformX1 [Apostichopus japonicus]	XM_018694389.1/0.0/PREDICTED: Lates calcarifer histidyl-tRNA synthetase (hars), transcript variant X2, mRNA	sp|E9QI36|HARS1_DANRE/3.6e-196/Histidine--tRNA ligase OS=Danio rerio OX=7955 GN=hars PE=3 SV=2	spu:105444109/2.5e-224/LOW QUALITY PROTEIN: histidine--tRNA ligase, cytoplasmic; K01892 histidyl-tRNA synthetase [EC:6.1.1.21]	Hs6996014/3.8e-192/[J] KOG1936 Histidyl-tRNA synthetase	PS00762/-/WHEP-TRS domain signature.	biological_process:GO:0006427//histidyl-tRNA aminoacylation;cellular_component:GO:0005737//cytoplasm;molecular_function:GO:0004821//histidine-tRNA ligase activity;GO:0005524//ATP binding;
Unigene1204_All	1834	349.895	10.0424	-5.12275	0.0183226	Down	0.00146736	PIK38756.1/1.5e-102/Catechol O-methyltransferase [Apostichopus japonicus]	NA	sp|A7MBI7|COMT_BOVIN/6.2e-47/Catechol O-methyltransferase OS=Bos taurus OX=9913 GN=COMT PE=2 SV=1	sgh:107584930/1.5e-48/catechol O-methyltransferase-like isoform X1; K00545 catechol O-methyltransferase [EC:2.1.1.6]	Hs4502969/5.6e-42/[Q] KOG1663 O-methyltransferase	PF01596/1.0E-19/O-methyltransferase	biological_process:GO:0032259//methylation;molecular_function:GO:0008171//O-methyltransferase activity;
CL2914.Contig3_All	602	0.900237	79.3297	6.46141	0.0274206	Up	0.00250566	NA	NA	NA	NA	NA	NA	NA
Unigene46076_All	3314	6725.76	97959	3.86441	0.00751103	Up	0.000476115	XP_029961458.1/6.5e-210/actin, non-muscle 6.2 [Salarias fasciatus]	FJ455438.1/0.0/Holothuria glaberrima actin isoform 1 mRNA, complete cds	sp|P60712|ACTB_BOVIN/3.0e-209/Actin, cytoplasmic 1 OS=Bos taurus OX=9913 GN=ACTB PE=1 SV=1	onl:100704245/1.1e-209/actin, cytoplasmic 1; K05692 actin beta/gamma 1	Hs4501885/2.2e-209/[Z] KOG0676 Actin and related proteins	PS00406/-/Actins signature 1.	NA
CL2911.Contig2_All	617	238.612	1.38773	-7.42579	3.08036e-09	Down	6.8131e-11	NA	NA	NA	NA	NA	NA	NA
CL1054.Contig5_All	3280	3.11683	69.8473	4.48605	0.0458266	Up	0.00504376	PIK47271.1/4.0e-10/hypothetical protein BSL78_15849 [Apostichopus japonicus]	NA	NA	dwi:6641777/6.9e-07/lisH domain-containing protein C1711.05; K23573 dentin sialophosphoprotein	NA	PS50835/7.05/Ig-like domain profile.	NA
Unigene116393_All	2438	1.22889e-05	290.237	24.4934	5.28722e-14	Up	3.48548e-16	NA	NA	NA	NA	NA	NA	NA
Unigene81972_All	683	0.162224	33.2676	7.67999	0.00637089	Up	0.000387248	NA	NA	NA	NA	NA	NA	NA
Unigene103173_All	304	1.07956	10.7264	3.31265	0.0471828	Up	0.00525495	NA	NA	NA	NA	NA	NA	NA
Unigene80597_All	1271	7.84285e-06	14.9956	20.8667	1.87507e-10	Up	3.9712e-12	XP_014678737.1/8.7e-155/PREDICTED: uncharacterized protein LOC106818551, partial [Priapulus caudatus]	NA	NA	nve:NEMVE_v1g240773/3.5e-07/hypothetical protein ; K10882 crossover junction endonuclease EME1 [EC:3.1.22.-]	NA	PTHR11514/1.1E-14/--	cellular_component:GO:0016021//integral component of membrane;
Unigene55299_All	7425	950.711	22.6405	-5.39203	0.00794465	Down	0.000510449	PIK49188.1/7.6e-134/putative G-protein coupled receptor [Apostichopus japonicus]	NA	sp|Q8IZF6|AGRG4_HUMAN/3.2e-49/Adhesion G-protein coupled receptor G4 OS=Homo sapiens OX=9606 GN=ADGRG4 PE=2 SV=2	aplc:110986402/2.6e-126/uncharacterized protein LOC110986402; K08455 adhesion G-protein coupled receptor G4	Hs5031733/1.2e-45/[T] KOG4193 G protein-coupled receptors	PS00650/-/G-protein coupled receptors family 2 signature 2.	biological_process:GO:0007166//cell surface receptor signaling pathway;cellular_component:GO:0016021//integral component of membrane;molecular_function:GO:0004930//G protein-coupled receptor activity;
Unigene10624_All	4331	48.5896	382.754	2.9777	0.000898541	Up	3.74592e-05	NA	LR792561.1/0.0/Pseudochaenichthys georgianus genome assembly, chromosome: 16	NA	NA	NA	NA	NA
Unigene43031_All	1858	1.42389	55.6967	5.28968	0.000103056	Up	3.32132e-06	PIK35866.1/1.1e-81/putative adenosine receptor A3-like [Apostichopus japonicus]	NA	sp|Q60613|AA2AR_MOUSE/1.7e-31/Adenosine receptor A2a OS=Mus musculus OX=10090 GN=Adora2a PE=1 SV=3	aplc:110978449/2.0e-48/D(2) dopamine receptor-like; K04150 histamine receptor H2	Hs5921992/1.1e-29/[R] KOG3656 FOG: 7 transmembrane receptor	PS00237/-/G-protein coupled receptors family 1 signature.	cellular_component:GO:0016021//integral component of membrane;molecular_function:GO:0004930//G protein-coupled receptor activity;
CL8060.Contig5_All	989	0.398191	77.2568	7.60006	0.0139453	Up	0.00103958	NA	NA	NA	NA	NA	NA	NA
Unigene44336_All	1972	53.012	5.6386e-06	-23.1645	1.09862e-12	Down	1.25064e-14	PIK61645.1/7.3e-52/putative macrophage scavenger receptor types I and II isoform X1 [Apostichopus japonicus]	NA	sp|P56730|NETR_HUMAN/2.1e-24/Neurotrypsin OS=Homo sapiens OX=9606 GN=PRSS12 PE=2 SV=2	aplc:110980100/3.2e-28/LOW QUALITY PROTEIN: deleted in malignant brain tumors 1 protein-like; K13912 deleted in malignant brain tumors 1 protein	Hs4506143_2/1.5e-24/[R] TWOG0712 Scavenger receptor Cys-rich domains	PTHR19331/6.0E-44/--	cellular_component:GO:0016021//integral component of membrane;molecular_function:GO:0005044//scavenger receptor activity;
Unigene45155_All	1736	22.2364	607.101	4.77094	0.0031715	Up	0.00016481	PIK38968.1/3.6e-26/fibrinogen-like protein [Apostichopus japonicus]	NA	sp|P10039|TENA_CHICK/1.1e-08/Tenascin OS=Gallus gallus OX=9031 GN=TNC PE=1 SV=2	spis:111331329/3.8e-12/ryncolin-2-like; K06252 tenascin	7304026/1.5e-07/[R] KOG2579 Ficolin and related extracellular proteins	PF00147/2.9E-6/Fibrinogen beta and gamma chains, C-terminal globular domain	NA
CL10207.Contig4_All	1416	6.56258	345.316	5.71751	9.20451e-05	Up	2.93389e-06	NA	NA	NA	NA	NA	NA	NA
Unigene49979_All	3799	20.1916	5.3176e-06	-21.8565	1.97206e-11	Down	3.55639e-13	XP_030840267.1/1.1e-08/uncharacterized protein LOC115923526 [Strongylocentrotus purpuratus]	NA	NA	NA	NA	NA	NA
Unigene28744_All	4632	77.9265	2787.5	5.16072	0.00330467	Up	0.000173225	XP_033638698.1/0.0e+00/nck-associated protein 1-like [Asterias rubens]	NA	sp|Q9Y2A7|NCKP1_HUMAN/2.1e-264/Nck-associated protein 1 OS=Homo sapiens OX=9606 GN=NCKAP1 PE=1 SV=1	aplc:110982373/0.0e+00/nck-associated protein 1-like isoform X1; K05750 NCK-associated protein 1	Hs7305303/1.5e-264/[R] KOG1917 Membrane-associated hematopoietic protein	PF09735/0.0/Membrane-associated apoptosis protein	NA
Unigene16072_All	3543	25.6887	329.386	3.68057	0.0212481	Up	0.00178392	XP_030854481.1/1.0e-176/uncharacterized protein LOC591742 [Strongylocentrotus purpuratus]	NA	sp|P04323|POL3_DROME/7.2e-84/Retrovirus-related Pol polyprotein from transposon 17.6 OS=Drosophila melanogaster OX=7227 GN=pol PE=4 SV=1	spu:591742/1.2e-177/uncharacterized protein LOC591742; K11187 peroxiredoxin 5, atypical 2-Cys peroxiredoxin [EC:1.11.1.15]	7292616/1.3e-92/[R] KOG0017 FOG: Transposon-encoded proteins with TYA, reverse transcriptase, integrase domains in various combinations	NA	NA
CL4825.Contig4_All	748	21.5862	0.195614	-6.78596	2.64997e-08	Down	6.03843e-10	NA	NA	NA	NA	NA	NA	NA
CL6805.Contig1_All	315	0.500838	43.321	6.43458	0.044688	Up	0.00487613	NA	NA	NA	NA	NA	NA	NA
Unigene4856_All	533	257.125	0.647799	-8.63271	0.0371973	Down	0.00377712	PIK38968.1/1.9e-42/fibrinogen-like protein [Apostichopus japonicus]	NA	sp|Q92752|TENR_HUMAN/1.0e-34/Tenascin-R OS=Homo sapiens OX=9606 GN=TNR PE=1 SV=3	shr:100914775/1.2e-33/ficolin-1-like; K10104 ficolin	Hs5730098_2/7.3e-35/[R] KOG2579 Ficolin and related extracellular proteins	SM00186/1.4E-21/Fibrinogen-related domains (FReDs)	NA
Unigene64560_All	1576	421.099	0.138722	-11.5677	0.00236919	Down	0.000117313	NA	NA	NA	NA	NA	NA	NA
Unigene23063_All	2729	424.181	39.2429	-3.43418	0.00934255	Down	0.000624952	NA	NA	NA	NA	NA	NA	NA
Unigene3614_All	392	8.38684e-06	92.2777	23.3914	6.6002e-13	Up	6.85941e-15	NA	XM_022224341.1/0.0/PREDICTED: Acanthaster planci carbonyl reductase [NADPH] 1-like (LOC110973484), mRNA	NA	NA	NA	NA	NA
Unigene17847_All	2057	358.946	4.91238	-6.1912	0.000398955	Down	1.48975e-05	PIK58523.1/4.7e-158/putative techylectin-5B-like [Apostichopus japonicus]	NA	sp|Q0P4P2|FBCD1_XENTR/4.4e-41/Fibrinogen C domain-containing protein 1 OS=Xenopus tropicalis OX=8364 GN=fibcd1 PE=2 SV=1	spis:111346806/4.5e-49/ryncolin-4-like; K10104 ficolin	Hs10863949/3.2e-38/[R] KOG2579 Ficolin and related extracellular proteins	PS51406/47.576/Fibrinogen C-terminal domain profile.	NA
CL8881.Contig1_All	4837	229.472	6.14696e-06	-25.1539	1.21678e-14	Down	5.51714e-17	NA	AC163901.2/0.0/Mus musculus BAC clone RP23-269N21 from chromosome 17, complete sequence	NA	NA	NA	NA	NA
CL11290.Contig40_All	2752	5.48644	969.709	7.46554	0.00663595	Up	0.00040831	NA	NA	NA	NA	NA	NA	NA
CL10759.Contig4_All	1805	48.2591	0.195876	-7.94471	0.0143735	Down	0.00108251	NA	NA	NA	NA	NA	NA	NA
CL11180.Contig44_All	2131	409.619	4071.38	3.31316	0.0353859	Up	0.00353393	PIK59433.1/4.0e-27/hypothetical protein BSL78_03646 [Apostichopus japonicus]	NA	sp|Q92859|NEO1_HUMAN/6.2e-06/Neogenin OS=Homo sapiens OX=9606 GN=NEO1 PE=1 SV=2	aqu:109584697/3.4e-07/protein sidekick-2-like; K16353 protein sidekick	Hs4505375/4.4e-06/[T] KOG4221 Receptor mediating netrin-dependent axon guidance	SM00060/8.5E-4/Fibronectin type 3 domain	NA
Unigene40011_All	1024	89.1862	9.64396	-3.20912	0.0367131	Down	0.00371181	NA	NA	NA	NA	NA	NA	NA
Unigene34176_All	1603	12.9507	185.453	3.83995	0.000161979	Up	5.44116e-06	NA	NA	NA	NA	NA	NA	NA
CL9418.Contig10_All	519	8.58395e-06	200.69	24.4788	3.02359e-19	Up	2.33355e-22	NA	NA	NA	NA	NA	NA	NA
Unigene8274_All	1243	0.741949	69.7056	6.55381	0.00675692	Up	0.000417579	NA	NA	NA	NA	NA	NA	NA
Unigene4640_All	2069	307.907	15.855	-4.27948	0.00256541	Down	0.000128877	NA	NA	NA	NA	NA	NA	NA
Unigene105284_All	1265	581.878	3271.65	2.49123	0.0127704	Up	0.000926705	NA	NA	NA	NA	NA	NA	NA
Unigene45554_All	1045	42.1504	0.273813	-7.26621	0.000275016	Down	9.79719e-06	NA	NA	NA	NA	NA	NA	NA
Unigene23637_All	1888	131.548	21.7123	-2.59901	0.0373562	Down	0.00380302	NA	NA	NA	NA	NA	NA	NA
CL4614.Contig2_All	1434	70.7177	2.75214	-4.68345	0.0092395	Down	0.000616462	NA	NA	NA	NA	NA	NA	NA
Unigene98793_All	575	93.693	0.274351	-8.41577	0.00319439	Down	0.000166371	NA	NA	NA	NA	NA	NA	NA
CL1069.Contig1_All	708	22.055	288.374	3.70876	0.024462	Up	0.00214531	NA	NA	NA	NA	NA	NA	NA
Unigene34365_All	1239	0.163012	76.2956	8.87048	0.00122393	Up	5.37951e-05	NA	NA	NA	NA	NA	NA	NA
Unigene33749_All	1990	409.9	0.746524	-9.10087	6.22187e-05	Down	1.91396e-06	NA	NA	NA	NA	NA	NA	NA
Unigene113818_All	1815	0.364635	386.429	10.0495	0.00838756	Up	0.00054635	NA	NA	NA	NA	NA	NA	NA
Unigene47478_All	3701	9.33153e-06	413.301	25.4005	7.05899e-15	Up	2.73307e-17	NA	NA	NA	NA	NA	NA	NA
Unigene32300_All	3645	465.343	31.395	-3.88969	0.0171971	Down	0.00135321	NA	NA	NA	NA	NA	NA	NA
Unigene66233_All	504	8.26262e-06	64.0368	22.8858	2.02487e-12	Up	2.57723e-14	XP_033122679.1/1.1e-12/uncharacterized protein LOC117121552 [Anneissia japonica]	MK007157.1/0.0/Holothuria fuscogilva microsatellite Hf02 sequence	NA	NA	NA	NA	NA
Unigene35894_All	5856	432.241	79.2959	-2.44652	0.0368282	Down	0.00372629	NA	LS997563.1/0.0/Haemonchus contortus, ISE/inbred ISE, WGS project CAVP01000000 data, chromosome: 2	NA	NA	NA	PS50835/7.195/Ig-like domain profile.	NA
CL9544.Contig6_All	5934	3922.18	758.689	-2.37007	0.0136945	Down	0.00101455	PIK51785.1/2.3e-173/hypothetical protein BSL78_11309 [Apostichopus japonicus]	NA	sp|P34579|UNC47_CAEEL/3.6e-11/Vesicular GABA transporter OS=Caenorhabditis elegans OX=6239 GN=unc-47 PE=1 SV=2	cin:100183976/8.4e-96/amino acid transporter AVT1E-like; K15015 solute carrier family 32 (vesicular inhibitory amino acid transporter)	CE21306/2.0e-80/[E] KOG1303 Amino acid transporters	PTHR22950/4.0E-135/--	cellular_component:GO:0016021//integral component of membrane;
Unigene63562_All	1065	45.9069	5.88837e-06	-22.8943	1.99217e-12	Down	2.52794e-14	NA	LR633959.1/0.0/Gadus morhua genome assembly, chromosome: 17	NA	NA	NA	NA	NA
Unigene3675_All	5766	640.627	183.34	-1.80496	0.0003811	Down	1.41376e-05	XP_033638428.1/0.0e+00/26S proteasome non-ATPase regulatory subunit 2-like [Asterias rubens]	XM_008157528.2/0.0/PREDICTED: Eptesicus fuscus proteasome 26S subunit, non-ATPase 2 (PSMD2), transcript variant X3, mRNA	sp|Q5R9I6|PSMD2_PONAB/0.0e+00/26S proteasome non-ATPase regulatory subunit 2 OS=Pongo abelii OX=9601 GN=PSMD2 PE=2 SV=1	aplc:110982349/0.0e+00/26S proteasome non-ATPase regulatory subunit 2-like; K03028 26S proteasome regulatory subunit N1	Hs20149522/0.0e+00/[O] KOG2005 26S proteasome regulatory complex, subunit RPN1/PSMD2	PTHR10943:SF1/0.0/--	NA
Unigene73676_All	3516	856.675	2.63648	-8.34399	0.0398215	Down	0.00415131	PIK41522.1/4.1e-37/hypothetical protein BSL78_21625 [Apostichopus japonicus]	NA	NA	NA	NA	PS50835/6.724/Ig-like domain profile.	cellular_component:GO:0016021//integral component of membrane;
CL5185.Contig1_All	1245	0.163247	196.574	10.2338	0.000119708	Up	3.91341e-06	NA	LR699096.1/0.0/Asterias rubens genome assembly, chromosome: 5	NA	NA	NA	NA	NA
Unigene14899_All	3612	599.784	48.2421	-3.63608	0.0300388	Down	0.00283261	PIK38860.1/2.8e-275/putative exocyst complex component 3 [Apostichopus japonicus]	XM_033784810.1/0.0/PREDICTED: Asterias rubens exocyst complex component 3-like (LOC117300941), mRNA	sp|O60645|EXOC3_HUMAN/1.1e-167/Exocyst complex component 3 OS=Homo sapiens OX=9606 GN=EXOC3 PE=1 SV=3	spu:578021/6.8e-258/exocyst complex component 3; K06110 exocyst complex component 3	7302583/2.2e-127/[U] KOG2286 Exocyst complex subunit SEC6	PTHR21292:SF1/6.6E-257/--	biological_process:GO:0006887//exocytosis;cellular_component:GO:0000145//exocyst;
Unigene41713_All	1892	203.649	1.53146	-7.05503	0.021132	Down	0.00176901	NA	NA	NA	NA	NA	NA	NA
Unigene22890_All	5575	1775.34	188.798	-3.23318	0.0479092	Down	0.00536296	XP_022085081.1/1.8e-260/rap guanine nucleotide exchange factor 1-like isoform X1 [Acanthaster planci]	NA	sp|Q13905|RPGF1_HUMAN/2.0e-149/Rap guanine nucleotide exchange factor 1 OS=Homo sapiens OX=9606 GN=RAPGEF1 PE=1 SV=3	aplc:110976276/2.0e-261/rap guanine nucleotide exchange factor 1-like isoform X1; K06277 Rap guanine nucleotide exchange factor 1	Hs4885357/1.9e-149/[T] KOG3417 Ras1 guanine nucleotide exchange factor	PS00720/-/Ras Guanine-nucleotide exchange factors domain signature.	NA
Unigene38273_All	2926	29.9305	1158.67	5.27471	0.0136522	Up	0.00101027	XP_014037551.1/4.9e-20/PREDICTED: uncharacterized protein LOC106590899 [Salmo salar]	NA	NA	sasa:106570993/7.5e-13/DNA-directed RNA polymerase II subunit RPB1-like; K03006 DNA-directed RNA polymerase II subunit RPB1 [EC:2.7.7.6]	NA	NA	NA
CL9558.Contig11_All	5699	7.85878	254.466	5.01703	0.0412139	Up	0.00435187	PIK44901.1/4.1e-212/hypothetical protein BSL78_18239 [Apostichopus japonicus]	NA	sp|P35859|ALS_RAT/3.8e-42/Insulin-like growth factor-binding protein complex acid labile subunit OS=Rattus norvegicus OX=10116 GN=Igfals PE=1 SV=1	mdo:100011409/1.5e-49/IGFALS; insulin like growth factor binding protein acid labile subunit; K17256 insulin-like growth factor-binding protein complex acid labile subunit	Hs4826772/7.3e-40/[R] KOG0619 FOG: Leucine rich repeat	PS51450/6.126/Leucine-rich repeat profile.	cellular_component:GO:0016021//integral component of membrane;
Unigene36631_All	2548	167.771	25.0185	-2.74542	0.0320415	Down	0.00308927	NA	NA	NA	NA	NA	NA	NA
CL9386.Contig6_All	2995	1.0485	712.342	9.4081	0.000655275	Up	2.60365e-05	NA	NA	NA	NA	NA	NA	NA
Unigene113306_All	611	8.02474e-06	21.0973	21.3261	6.38135e-11	Up	1.30389e-12	NA	NA	NA	NA	NA	NA	NA
CL30.Contig260_All	937	289.513	0.324415	-9.80157	0.0018657	Down	8.82565e-05	NA	NA	NA	NA	NA	NA	NA
Unigene3295_All	4317	90.2345	643.544	2.83429	0.00114865	Up	4.99523e-05	NA	AC103367.11/0.0/Mus musculus chromosome 18, clone RP24-127F15, complete sequence	NA	NA	NA	NA	NA
Unigene55366_All	3450	477.052	9625.99	4.33472	0.0211046	Up	0.00176617	XP_001561662.2/3.2e-18/hypothetical protein LBRM_03_0720 [Leishmania braziliensis MHOM/BR/75/M2904] >CAM36808.2 hypothetical protein LBRM_03_0720 [Leishmania braziliensis MHOM/BR/75/M2904]	NA	sp|P21260|YPRO_OWEFU/4.1e-15/Uncharacterized proline-rich protein (Fragment) OS=Owenia fusiformis OX=6347 PE=4 SV=1	hai:109381397/2.3e-13/WHAMM; WAS protein homolog associated with actin, golgi membranes and microtubules; K20479 WASP homolog-associated protein with actin, membranes and microtubules	At5g59630_1/9.3e-14/[O] KOG1283 Serine carboxypeptidases	NA	cellular_component:GO:0016021//integral component of membrane;
CL9242.Contig2_All	633	8.25108e-06	27.811	21.6846	2.84236e-11	Up	5.39644e-13	NA	NA	NA	NA	NA	NA	NA
Unigene15257_All	3537	366.668	2187.48	2.57673	0.0159293	Up	0.00122918	NA	NA	NA	NA	NA	NA	NA
Unigene40283_All	1393	793.851	13.1361	-5.91726	0.0123831	Down	0.000889996	NA	LR738628.1/0.0/Sciurus vulgaris genome assembly, chromosome: 17	NA	NA	NA	NA	NA
Unigene70309_All	1259	0.775697	233.249	8.23216	2.56405e-05	Up	7.34164e-07	NA	NA	NA	NA	NA	NA	NA
Unigene26589_All	2403	3.49178	184.176	5.72098	0.000190851	Up	6.51655e-06	PIK48972.1/1.7e-50/putative 28S ribosomal protein S29, mitochondrial [Apostichopus japonicus]	NA	sp|P82922|RT29_BOVIN/1.9e-24/28S ribosomal protein S29, mitochondrial OS=Bos taurus OX=9913 GN=DAP3 PE=1 SV=3	spu:581381/3.6e-37/28S ribosomal protein S29, mitochondrial; K17408 small subunit ribosomal protein S29	Hs4758118/3.4e-23/[J] KOG3928 Mitochondrial ribosome small subunit component, mediator of apoptosis DAP3	PF10236/1.6E-17/Mitochondrial ribosomal death-associated protein 3	biological_process:GO:0006915//apoptotic process;cellular_component:GO:0005761//mitochondrial ribosome;GO:0015935//small ribosomal subunit;
Unigene40558_All	1143	58.1363	0.273625	-7.7311	0.00112971	Down	4.89782e-05	NA	BX085194.14/0.0/Zebrafish DNA sequence from clone DKEY-242M13 in linkage group 20, complete sequence	NA	NA	NA	NA	NA
CL1771.Contig8_All	2358	4.50726	456.097	6.66095	0.0122429	Up	0.000877241	PIK61575.1/8.2e-66/putative twitchin-like [Apostichopus japonicus]	NA	sp|Q8N9C0|IGS22_HUMAN/8.1e-07/Immunoglobulin superfamily member 22 OS=Homo sapiens OX=9606 GN=IGSF22 PE=2 SV=2	sko:100367237/1.4e-17/titin-like; K12567 titin [EC:2.7.11.1]	Hs19747267/1.3e-06/[Z] KOG0613 Projectin/twitchin and related proteins	PF00041/1.7E-9/Fibronectin type III domain	NA
Unigene6478_All	1664	209.099	11.644	-4.16653	0.0023752	Down	0.000117641	PIK42248.1/4.0e-51/XCaspase-6 protein [Apostichopus japonicus]	NA	sp|P55212|CASP6_HUMAN/2.1e-33/Caspase-6 OS=Homo sapiens OX=9606 GN=CASP6 PE=1 SV=2	padl:103919543/2.7e-36/CASP6; caspase-6; K04396 caspase 6 [EC:3.4.22.59]	Hs14916485/1.5e-33/[D] KOG3573 Caspase, apoptotic cysteine protease	PS01122/-/Caspase family cysteine active site.	molecular_function:GO:0097200//cysteine-type endopeptidase activity involved in execution phase of apoptosis;
Unigene29356_All	2589	1.19062	318.137	8.06179	1.89969e-12	Up	2.38995e-14	PIK45879.1/1.6e-110/hypothetical protein BSL78_17258 [Apostichopus japonicus]	NA	sp|F6QEU4|LIN41_XENTR/3.6e-08/E3 ubiquitin-protein ligase TRIM71 OS=Xenopus tropicalis OX=8364 GN=trim71 PE=3 SV=1	aplc:110976843/4.0e-18/E3 ubiquitin-protein ligase TRIM33-like isoform X1; K12026 tripartite motif-containing protein 56 [EC:2.3.2.27]	ECU04g1000/1.3e-07/[Z] KOG0161 Myosin class II heavy chain	PTHR24103/1.9E-13/--	molecular_function:GO:0008270//zinc ion binding;
CL6953.Contig9_All	602	1.2778e-05	35.4031	21.4018	5.30837e-11	Up	1.06348e-12	PIK39948.1/1.9e-11/hypothetical protein BSL78_23203 [Apostichopus japonicus]	NA	NA	NA	NA	NA	cellular_component:GO:0016021//integral component of membrane;
CL4395.Contig1_All	1199	1.67628	292.034	7.44472	0.00433089	Up	0.000240297	NA	NA	NA	NA	NA	NA	NA
Unigene8873_All	7956	54.0004	203.963	1.91727	0.0392864	Up	0.00407885	XP_030835623.1/4.3e-175/AN1-type zinc finger protein 4-like [Strongylocentrotus purpuratus]	NA	sp|D3Z3C6|ZFAN4_MOUSE/4.0e-74/AN1-type zinc finger protein 4 OS=Mus musculus OX=10090 GN=Zfand4 PE=4 SV=2	spu:577894/1.9e-175/AN1-type zinc finger protein 4 isoform X1; K12163 AN1-type zinc finger and ubiquitin domain-containing protein 1	Hs14741660_1/6.8e-68/[OR] KOG0001 Ubiquitin and ubiquitin-like proteins	PTHR10666:SF109/6.7E-108/--	NA
Unigene44528_All	3562	2065.05	42.7692	-5.59346	0.0136144	Down	0.00100632	NA	LR697110.1/0.0/Chanos chanos genome assembly, chromosome: 5	NA	NA	NA	NA	NA
Unigene58030_All	351	0.464861	10.6262	4.51468	0.00689351	Up	0.000428015	NA	NA	NA	NA	NA	NA	NA
Unigene66566_All	847	7.09027	56.4087	2.99201	0.0124412	Up	0.000895211	NA	NA	NA	NA	NA	NA	NA
Unigene57922_All	1093	33.0932	5.48379e-06	-22.5249	4.54238e-12	Down	6.56153e-14	XP_033760677.1/1.8e-84/uncharacterized protein LOC117342591 [Pecten maximus]	NA	sp|Q54PN9|ING1_DICDI/8.1e-10/Inhibitor of growth protein 1 homolog OS=Dictyostelium discoideum OX=44689 GN=dng1 PE=1 SV=1	dpa:109543998/1.2e-19/uncharacterized protein LOC109543998 isoform X1; K19410 inner nuclear membrane protein Man1	YNL097c/5.2e-11/[B] KOG1973 Chromatin remodeling protein, contains PHD Zn-finger	PTHR10333:SF50/1.3E-13/--	NA
CL7396.Contig7_All	1762	0.804039	568.289	9.46514	0.00161551	Up	7.46532e-05	NA	NA	NA	NA	NA	NA	NA
Unigene12804_All	1059	114.619	0.133472	-9.7461	0.0120624	Down	0.000861597	NA	NA	NA	NA	NA	NA	NA
CL10487.Contig6_All	1104	5.49317	574.636	6.70887	0.0144327	Up	0.0010878	NA	NA	NA	NA	NA	NA	NA
Unigene49548_All	1552	4.05117	41.9834	3.37341	0.0233567	Up	0.00201894	PIK58391.1/5.4e-74/hypothetical protein BSL78_04709, partial [Apostichopus japonicus]	NA	sp|D8VNS7|FCNV1_CERRY/3.4e-38/Ryncolin-1 OS=Cerberus rynchops OX=46267 PE=1 SV=1	spis:111340126/2.2e-40/ficolin-2-like; K10104 ficolin	Hs8051586/8.7e-36/[R] KOG2579 Ficolin and related extracellular proteins	SM00186/2.1E-42/Fibrinogen-related domains (FReDs)	NA
Unigene76805_All	1000	38.3636	0.273644	-7.13129	0.0103075	Down	0.000705486	NA	NA	NA	NA	NA	NA	NA
CL11342.Contig2_All	3819	183.935	4.05019	-5.50506	0.000700544	Down	2.80875e-05	XP_026834538.1/1.4e-11/integumentary mucin C.1 [Drosophila erecta]	XM_009014983.1/0.0/Helobdella robusta hypothetical protein partial mRNA	sp|Q05049|MUC1_XENLA/4.6e-12/Integumentary mucin C.1 (Fragment) OS=Xenopus laevis OX=8355 PE=2 SV=1	zne:110835441/3.3e-69/proteasomal ubiquitin receptor ADRM1-B; K06691 26S proteasome regulatory subunit N13	Hs5901960/2.1e-75/[R] KOG3037 Cell membrane glycoprotein	PF04683/4.7E-32/Proteasome complex subunit Rpn13 ubiquitin receptor	cellular_component:GO:0031012//extracellular matrix;GO:0005576//extracellular region;molecular_function:GO:0005201//extracellular matrix structural constituent;GO:0008061//chitin binding;
Unigene24089_All	4004	215.816	47.7098	-2.17745	0.0347074	Down	0.00344005	NA	NA	NA	NA	NA	NA	NA
Unigene65601_All	975	12.6738	63.7801	2.33125	0.0459933	Up	0.00507011	NA	NA	NA	NA	NA	NA	NA
CL9857.Contig1_All	1310	61.9031	5535.96	6.48268	7.77803e-07	Up	1.90943e-08	NA	KY609179.1/0.0/Holothuria forskali tensilin mRNA, complete cds	NA	NA	NA	NA	NA
Unigene67527_All	688	17.3173	0.272981	-5.98727	0.0488315	Down	0.00550416	XP_033096832.1/4.5e-49/uncharacterized protein LOC117101076, partial [Anneissia japonica]	NA	NA	adf:107336164/1.9e-36/zinc transporter 9-like; K14696 solute carrier family 30 (zinc transporter), member 9	NA	NA	NA
Unigene42822_All	2039	287.384	95.5836	-1.58814	0.0270779	Down	0.00246146	PIK54385.1/6.5e-43/hypothetical protein BSL78_08703 [Apostichopus japonicus]	NA	sp|Q9NWQ9|CN119_HUMAN/8.0e-19/Uncharacterized protein C14orf119 OS=Homo sapiens OX=9606 GN=C14orf119 PE=1 SV=1	NA	NA	PF14969/3.1E-31/Domain of unknown function (DUF4508)	NA
Unigene29336_All	1198	8.57376e-06	181.26	24.3336	7.69927e-14	Up	5.4222e-16	NA	NA	NA	NA	NA	NA	NA
Unigene70061_All	1020	191.62	0.274194	-9.44884	0.00021625	Down	7.50203e-06	NA	NA	NA	NA	NA	NA	NA
Unigene66000_All	456	18.2724	0.195111	-6.54923	0.0266615	Down	0.00241023	NA	XM_030068627.1/0.0/PREDICTED: Myripristis murdjan POM121 transmembrane nucleoporin (pom121), mRNA	NA	NA	NA	NA	NA
CL9104.Contig1_All	5194	569.417	16.649	-5.09598	0.00893265	Down	0.000591048	PIK46615.1/2.5e-14/hypothetical protein BSL78_16510 [Apostichopus japonicus]	NA	NA	NA	NA	NA	NA
Unigene20711_All	2578	477.971	6.39304e-06	-26.1558	1.28746e-15	Down	3.0637e-18	NA	KX525273.1/0.0/Isostichopus fuscus microsatellite Ifus204 sequence	NA	NA	NA	NA	NA
Unigene27190_All	2794	18.2385	462.234	4.66357	0.0069628	Up	0.000433571	NA	NA	NA	NA	NA	NA	NA
CL5327.Contig2_All	1233	33.0474	0.273196	-6.91846	0.00694931	Down	0.000432567	PIK35958.1/4.9e-62/putative retinol dehydrogenase 12 [Apostichopus japonicus]	NA	sp|Q8BYK4|RDH12_MOUSE/1.4e-26/Retinol dehydrogenase 12 OS=Mus musculus OX=10090 GN=Rdh12 PE=2 SV=1	sko:102802726/5.0e-43/retinol dehydrogenase 12-like; K11153 retinol dehydrogenase 12 [EC:1.1.1.300]	7304177/7.4e-30/[Q] KOG1208 Dehydrogenases with different specificities (related to short-chain alcohol dehydrogenases)	PF00106/1.2E-8/short chain dehydrogenase	NA
Unigene63785_All	455	56.6254	320.663	2.50154	0.00996703	Up	0.000676926	NA	NA	NA	NA	NA	NA	NA
CL9219.Contig5_All	1638	59.3414	2079.92	5.13135	0.0183365	Up	0.00146894	AKM77636.1/7.7e-172/cathepsin L [Apostichopus japonicus]	KM523550.1/0.0/Apostichopus japonicus cathepsin L mRNA, complete cds	sp|Q28944|CATL1_PIG/6.9e-98/Cathepsin L1 OS=Sus scrofa OX=9823 GN=CTSL PE=2 SV=1	aplc:110984182/4.1e-109/cathepsin L1-like; K01365 cathepsin L [EC:3.4.22.15]	Hs4503155/1.3e-95/[O] KOG1543 Cysteine proteinase Cathepsin L	PF00112/4.8E-82/Papain family cysteine protease	molecular_function:GO:0008234//cysteine-type peptidase activity;
CL11836.Contig7_All	4050	339.111	25.8956	-3.71098	0.0288116	Down	0.00267409	PIK43117.1/8.0e-53/hypothetical protein BSL78_20042 [Apostichopus japonicus]	NA	sp|Q07283|TRHY_HUMAN/1.1e-14/Trichohyalin OS=Homo sapiens OX=9606 GN=TCHH PE=1 SV=2	epa:110239064/1.5e-24/trichohyalin-like isoform X1; K18626 trichohyalin	At2g18540/4.4e-15/[W] LSE0345 A 12S cruciferin seed storage protein/vicilin-like seed storage protein	PTHR22115/6.3E-22/--	NA
Unigene54259_All	5973	1559.58	580.412	-1.42601	0.0274029	Down	0.00250316	XP_022109503.1/2.4e-199/pescadillo homolog [Acanthaster planci] >XP_022109504.1 pescadillo homolog [Acanthaster planci]	NA	sp|Q6DEV3|PESC_XENTR/2.8e-157/Pescadillo homolog OS=Xenopus tropicalis OX=8364 GN=pes1 PE=2 SV=1	aplc:110989435/2.8e-200/pescadillo homolog; K14843 pescadillo	Hs7657455/7.2e-155/[A] KOG2481 Protein required for normal rRNA processing	PS50172/13.256/BRCT domain profile.	NA
CL9234.Contig1_All	2258	0.541511	351.317	9.34157	0.00126764	Up	5.60426e-05	PIK38495.1/3.5e-21/hypothetical protein BSL78_24668 [Apostichopus japonicus]	LT990242.1/0.0/Plasmodium sp. DRC-Itaito genome assembly, chromosome: 13	NA	NA	NA	NA	molecular_function:GO:0003964//RNA-directed DNA polymerase activity;GO:0008168//methyltransferase activity;GO:0016706//2-oxoglutarate-dependent dioxygenase activity;
Unigene1287_All	440	1.16415	21.073	4.17805	0.0331981	Up	0.00323643	NA	NA	NA	NA	NA	NA	NA
Unigene2197_All	1261	6.33705	3184.52	8.97305	3.27025e-05	Up	9.51723e-07	NA	NA	NA	NA	NA	NA	NA
CL247.Contig19_All	10153	349.87	1018.02	1.54088	0.0432035	Up	0.00465226	PIK56996.1/2.1e-296/putative CTP synthase 1 [Apostichopus japonicus]	XM_026702430.1/0.0/PREDICTED: Pseudonaja textilis CTP synthase 1 (CTPS1), mRNA	sp|P17812|PYRG1_HUMAN/1.7e-234/CTP synthase 1 OS=Homo sapiens OX=9606 GN=CTPS1 PE=1 SV=2	aplc:110984495/4.0e-263/CTP synthase 1-A-like isoform X1; K01937 CTP synthase [EC:6.3.4.2]	Hs22046272/1.2e-234/[F] KOG2387 CTP synthase (UTP-ammonia lyase)	PF06418/7.0E-130/CTP synthase N-terminus	biological_process:GO:0006541//glutamine metabolic process;GO:0044210//'de novo' CTP biosynthetic process;molecular_function:GO:0005524//ATP binding;GO:0003883//CTP synthase activity;
Unigene59674_All	1930	3.22638	640.363	7.63283	0.0246463	Up	0.00216947	NA	NA	NA	NA	NA	NA	NA
Unigene38960_All	3950	3229.32	122.345	-4.7222	0.00034657	Down	1.27095e-05	PIK34088.1/2.5e-240/putative prolyl 4-hydroxylase subunit alpha-1 [Apostichopus japonicus]	NA	sp|Q5RAG8|P4HA1_PONAB/1.4e-133/Prolyl 4-hydroxylase subunit alpha-1 OS=Pongo abelii OX=9601 GN=P4HA1 PE=2 SV=1	spu:592929/2.0e-178/prolyl 4-hydroxylase subunit alpha-1 isoform X1; K00472 prolyl 4-hydroxylase [EC:1.14.11.2]	Hs4505565/4.5e-129/[E] KOG1591 Prolyl 4-hydroxylase alpha subunit	SM00702/1.1E-64/Prolyl 4-hydroxylase alpha subunit homologues.	cellular_component:GO:0005783//endoplasmic reticulum;molecular_function:GO:0016702//oxidoreductase activity, acting on single donors with incorporation of molecular oxygen, incorporation of two atoms of oxygen;GO:0004656//procollagen-proline 4-dioxygenase activity;GO:0005506//iron ion binding;GO:0031418//L-ascorbic acid binding;
CL8883.Contig1_All	2571	13.0044	589.543	5.50252	0.0196163	Up	0.00160187	PIK49852.1/4.4e-105/putative angiopoietin-1 receptor [Apostichopus japonicus]	NA	sp|Q6DIB5|MEG10_MOUSE/1.4e-17/Multiple epidermal growth factor-like domains protein 10 OS=Mus musculus OX=10090 GN=Megf10 PE=1 SV=1	aplc:110982812/1.7e-21/tyrosine-protein kinase receptor Tie-1-like; K05120 tyrosine kinase receptor 1 [EC:2.7.10.1]	Hs14192943/1.4e-17/[T] KOG1218 Proteins containing Ca2+-binding EGF-like domains	PS00022/-/EGF-like domain signature 1.	molecular_function:GO:0016301//kinase activity;
Unigene37529_All	3364	215.728	2.10134	-6.68176	0.00594518	Down	0.000355483	KAF1755556.1/1.2e-14/hypothetical protein GCK72_012006 [Caenorhabditis remanei]	NA	sp|P02840|SGS3_DROME/1.6e-11/Salivary glue protein Sgs-3 OS=Drosophila melanogaster OX=7227 GN=Sgs3 PE=1 SV=1	cpic:101938677/5.0e-13/MUC2; mucin 2, oligomeric mucus/gel-forming; K10955 mucin-2	CE05302/3.2e-11/[TV] KOG4297 C-type lectin	PS50026/10.441/EGF-like domain profile.	NA
Unigene58802_All	764	25.4051	0.379281	-6.0657	0.0419812	Down	0.00446799	PIK38601.1/1.6e-10/hypothetical protein BSL78_24564, partial [Apostichopus japonicus] >PIK40135.1 hypothetical protein BSL78_23036, partial [Apostichopus japonicus]	NA	NA	crg:105319092/3.9e-06/uncharacterized protein LOC105319092; K14771 U3 small nucleolar RNA-associated protein 19	NA	NA	NA
Unigene18625_All	2322	5.15894	90.0709	4.12592	0.00080882	Up	3.31622e-05	NA	NA	NA	NA	NA	NA	NA
CL11244.Contig1_All	1060	7.93462e-06	20.2948	21.2864	6.99107e-11	Up	1.43702e-12	NA	NA	NA	NA	NA	NA	NA
CL6425.Contig4_All	2291	57.3204	548.891	3.2594	0.00102272	Up	4.36883e-05	PIK52807.1/7.1e-107/putative 28S ribosomal protein S31, mitochondrial-like [Apostichopus japonicus]	NA	sp|P82925|RT31_BOVIN/1.7e-46/28S ribosomal protein S31, mitochondrial OS=Bos taurus OX=9913 GN=MRPS31 PE=1 SV=3	aplc:110978940/2.0e-66/28S ribosomal protein S31, mitochondrial-like; K17410 small subunit ribosomal protein S31	NA	PTHR13231/6.4E-60/--	cellular_component:GO:0005763//mitochondrial small ribosomal subunit;molecular_function:GO:0003735//structural constituent of ribosome;
CL9615.Contig7_All	4106	43.0301	6.89818e-06	-22.5726	4.09861e-12	Down	5.77101e-14	XP_022107811.1/0.0e+00/calcium-activated potassium channel subunit alpha-1-like isoform X17 [Acanthaster planci]	XM_012934246.1/0.0/PREDICTED: Sorex araneus potassium channel, calcium activated large conductance subfamily M alpha, member 1 (KCNMA1), mRNA	sp|Q12791|KCMA1_HUMAN/0.0e+00/Calcium-activated potassium channel subunit alpha-1 OS=Homo sapiens OX=9606 GN=KCNMA1 PE=1 SV=2	sko:100375734/0.0e+00/calcium-activated potassium channel subunit alpha-1-like; K04936 potassium large conductance calcium-activated channel subfamily M alpha member 1	Hs4504853/0.0e+00/[PT] KOG1420 Ca2+-activated K+ channel Slowpoke, alpha subunit	PR01449/1.8E-35/Calcium-activated BK potassium channel alpha subunit signature	NA
Unigene21045_All	6474	544.555	5.34147	-6.6717	0.045124	Down	0.00493887	PIK37961.1/6.6e-134/putative interferon-induced very large GTPase 1-like [Apostichopus japonicus]	NA	sp|Q80SU7|GVIN1_MOUSE/3.7e-62/Interferon-induced very large GTPase 1 OS=Mus musculus OX=10090 GN=Gvin1 PE=1 SV=1	cfa:100688481/7.9e-15/CARD6; caspase recruitment domain-containing protein 6 isoform X1; K12797 caspase recruitment domain-containing protein 6	NA	NA	molecular_function:GO:0005525//GTP binding;
CL2472.Contig2_All	1923	49.2076	1.27785	-5.26709	0.000106323	Down	3.43616e-06	PIK48979.1/3.9e-90/putative E3 ubiquitin-protein ligase XIAP isoform X2 [Apostichopus japonicus]	NA	sp|A1E2V0|BIRC3_CANLF/2.2e-31/Baculoviral IAP repeat-containing protein 3 OS=Canis lupus familiaris OX=9615 GN=BIRC3 PE=2 SV=1	pcan:112566191/3.9e-42/baculoviral IAP repeat-containing protein 7-like; K16060 baculoviral IAP repeat-containing protein 2/3	Hs4502141/1.1e-29/[DR] KOG1101 Apoptosis inhibitor IAP1 and related BIR domain proteins	PTHR10044/2.9E-70/--	NA
Unigene103093_All	788	0.162991	63.9728	8.61652	0.000798276	Up	3.26324e-05	NA	NA	NA	NA	NA	NA	NA
Unigene1293_All	930	0.163105	80.0793	8.93948	0.00180105	Up	8.47791e-05	PIK58647.1/8.9e-08/hypothetical protein BSL78_04421 [Apostichopus japonicus]	NA	NA	NA	NA	NA	molecular_function:GO:0004725//protein tyrosine phosphatase activity;
Unigene101226_All	453	10.3061	0.759132	-3.76301	0.042832	Down	0.00459711	NA	NA	NA	NA	NA	NA	NA
CL1050.Contig13_All	1703	201.18	1.06503	-7.56145	0.00137455	Down	6.16176e-05	NA	NA	NA	NA	NA	NA	NA
Unigene68827_All	3447	201.466	6.09239e-06	-24.979	1.78793e-14	Down	9.03824e-17	PIK40839.1/5.5e-127/hypothetical protein BSL78_22312 [Apostichopus japonicus]	NA	NA	sko:102801276/1.1e-15/uncharacterized LOC102801276; K10415 dynein intermediate chain, cytosolic	NA	PTHR31751:SF5/9.4E-163/--	molecular_function:GO:0003677//DNA binding;
Unigene23094_All	1964	0.954517	330.043	8.43367	3.7244e-05	Up	1.09299e-06	NA	NA	NA	NA	NA	NA	NA
Unigene24657_All	1507	35.4959	1.39016	-4.67433	0.0234047	Down	0.00202384	PIK34584.1/9.6e-36/hypothetical protein BSL78_28591, partial [Apostichopus japonicus]	NA	NA	lak:106162229/3.5e-06/receptor-interacting serine/threonine-protein kinase 2 isoform X1; K08846 receptor-interacting serine/threonine-protein kinase 2 [EC:2.7.11.1]	NA	PTHR15077/1.4E-14/--	biological_process:GO:0007165//signal transduction;cellular_component:GO:0016021//integral component of membrane;molecular_function:GO:0005042//netrin receptor activity;GO:0016301//kinase activity;
Unigene39492_All	4763	6380.96	526.854	-3.5983	0.0151362	Down	0.0011526	NA	NA	NA	NA	NA	NA	NA
Unigene103415_All	479	0.226751	12.8041	5.81936	0.0153115	Up	0.00116851	PKU39315.1/9.3e-09/hypothetical protein llap_10387 [Limosa lapponica baueri]	CP050604.1/0.0/Canis lupus familiaris breed Labrador retriever chromosome 13a	NA	dgt:114518351/1.4e-06/LOW QUALITY PROTEIN: trichohyalin-like; K18626 trichohyalin	CE05257/6.4e-06/[B] KOG1973 Chromatin remodeling protein, contains PHD Zn-finger	NA	biological_process:GO:0006334//nucleosome assembly;cellular_component:GO:0016021//integral component of membrane;GO:0005886//plasma membrane;GO:0000786//nucleosome;molecular_function:GO:0003677//DNA binding;GO:0004984//olfactory receptor activity;GO:0004930//G protein-coupled receptor activity;
Unigene23045_All	2425	431.511	8.75202	-5.62364	1.16342e-08	Down	2.62337e-10	XP_022099207.1/1.4e-39/DNA-directed RNA polymerases I, II, and III subunit RPABC3-like isoform X4 [Acanthaster planci]	XM_014592518.1/0.0/PREDICTED: Tupaia chinensis RNA polymerase II subunit H (POLR2H), mRNA	sp|Q923G2|RPAB3_MOUSE/5.0e-36/DNA-directed RNA polymerases I, II, and III subunit RPABC3 OS=Mus musculus OX=10090 GN=Polr2h PE=1 SV=3	aplc:110983881/4.6e-40/DNA-directed RNA polymerases I, II, and III subunit RPABC3-like isoform X1; K03016 DNA-directed RNA polymerases I, II, and III subunit RPABC3	Hs14589953/3.6e-36/[K] KOG3400 RNA polymerase subunit 8	PTHR10917:SF0/3.5E-54/--	NA
Unigene66787_All	1019	8.35068e-06	81.9342	23.2261	9.55821e-13	Up	1.06042e-14	NA	NA	NA	NA	NA	NA	NA
CL7768.Contig2_All	1303	2.78481	94.4156	5.08338	0.00747237	Up	0.000472944	NA	NA	NA	NA	NA	NA	NA
Unigene81704_All	1345	0.228002	200.048	9.77708	5.78657e-07	Up	1.40864e-08	PIK34409.1/1.9e-06/putative hydroxymethylglutaryl-CoA lyase, mitochondrial isoform X2, partial [Apostichopus japonicus]	NA	NA	NA	NA	NA	NA
Unigene104031_All	765	38.1724	5.53706e-06	-22.7169	1.32233e-13	Down	1.01714e-15	NA	NA	NA	NA	NA	NA	NA
Unigene39086_All	4784	814.236	29.7081	-4.77652	6.98365e-07	Down	1.70768e-08	VDM06280.1/6.4e-41/unnamed protein product [Schistocephalus solidus]	NA	sp|P13730|SGS3_DROER/2.5e-15/Salivary glue protein Sgs-3 OS=Drosophila erecta OX=7220 GN=Sgs3 PE=2 SV=3	cfr:102521706/4.9e-30/HAVCR1; hepatitis A virus cellular receptor 1; K20413 hepatitis A virus cellular receptor 1	7290595/2.9e-13/[Z] KOG0030 Myosin essential light chain, EF-Hand protein superfamily	PF03803/6.0E-79/Scramblase	cellular_component:GO:0016021//integral component of membrane;molecular_function:GO:0022857//transmembrane transporter activity;
Unigene102623_All	1062	0.16296	61.054	8.54943	0.00252837	Up	0.000126658	NA	NA	NA	NA	NA	NA	NA
Unigene53918_All	5598	175.65	62.3687	-1.49381	0.0428145	Down	0.00459413	PIK61417.1/8.2e-157/putative monoacylglycerol lipase ABHD12 [Apostichopus japonicus]	NA	sp|Q08C93|ABD12_DANRE/3.9e-68/Lysophosphatidylserine lipase ABHD12 OS=Danio rerio OX=7955 GN=abhd12 PE=2 SV=1	spu:100891460/1.8e-95/lysophosphatidylserine lipase ABHD12; K13704 abhydrolase domain-containing protein 12 [EC:3.1.1.23]	Hs20559602/5.0e-65/[R] KOG1552 Predicted alpha/beta hydrolase	PTHR12277/1.6E-115/--	cellular_component:GO:0016021//integral component of membrane;molecular_function:GO:0004622//lysophospholipase activity;
Unigene113356_All	1229	8.61504e-06	216.628	24.5838	4.33837e-14	Up	2.72046e-16	NA	NA	NA	NA	NA	NA	NA
CL11817.Contig3_All	444	0.161974	20.8346	7.00707	0.0138618	Up	0.00103137	NA	NA	NA	NA	NA	NA	NA
CL7866.Contig2_All	2796	16.6485	175.604	3.39886	0.0454909	Up	0.00499823	XP_033642244.1/4.8e-182/TAF5-like RNA polymerase II p300/CBP-associated factor-associated factor 65 kDa subunit 5L [Asterias rubens]	NA	sp|O75529|TAF5L_HUMAN/2.1e-142/TAF5-like RNA polymerase II p300/CBP-associated factor-associated factor 65 kDa subunit 5L OS=Homo sapiens OX=9606 GN=TAF5L PE=1 SV=1	aplc:110989849/2.8e-182/TAF5-like RNA polymerase II p300/CBP-associated factor-associated factor 65 kDa subunit 5L; K03130 transcription initiation factor TFIID subunit 5	Hs7657439/1.5e-142/[K] KOG0263 Transcription initiation factor TFIID, subunit TAF5 (also component of histone acetyltransferase SAGA)	PS50082/18.362/Trp-Asp (WD) repeats profile.	NA
Unigene66728_All	1002	44.6948	1.82056	-4.61766	0.0110185	Down	0.000767617	NA	NA	NA	NA	NA	NA	NA
CL3971.Contig4_All	1539	8.34989e-06	80.3238	23.1976	1.83943e-14	Up	9.3696e-17	NA	LR597467.1/0.0/Sphaeramia orbicularis genome assembly, chromosome: 10	NA	NA	NA	NA	NA
CL6971.Contig2_All	4677	29.7833	5.45511e-06	-22.3804	6.17029e-12	Down	9.48848e-14	PIK38082.1/1.3e-14/hypothetical protein BSL78_25083 [Apostichopus japonicus]	NA	NA	NA	NA	NA	NA
Unigene33413_All	650	2.1379	59.8611	4.80735	0.0261374	Up	0.00234802	NA	NA	NA	NA	NA	NA	NA
CL1279.Contig3_All	2533	964.341	162.076	-2.57287	0.0493834	Down	0.00558991	PIK62925.1/7.1e-140/putative proteasome subunit beta type-7 [Apostichopus japonicus]	XM_015418437.1/0.0/PREDICTED: Gekko japonicus proteasome subunit beta 7 (PSMB7), mRNA	sp|P70195|PSB7_MOUSE/1.4e-110/Proteasome subunit beta type-7 OS=Mus musculus OX=10090 GN=Psmb7 PE=1 SV=1	spu:588252/2.8e-125/proteasome subunit beta type-7; K02739 20S proteasome subunit beta 2 [EC:3.4.25.1]	Hs4506203/2.5e-109/[O] KOG0173 20S proteasome, regulatory subunit beta type PSMB7/PSMB10/PUP1	PS51476/51.183/Proteasome beta-type subunit profile.	biological_process:GO:0051603//proteolysis involved in cellular protein catabolic process;cellular_component:GO:0005634//nucleus;GO:0005737//cytoplasm;GO:0005839//proteasome core complex;molecular_function:GO:0004298//threonine-type endopeptidase activity;
Unigene39718_All	2721	0.319397	66.1559	7.69438	2.33622e-12	Up	3.0246e-14	PIK47225.1/1.5e-95/hypothetical protein BSL78_15914 [Apostichopus japonicus]	NA	sp|Q1RLU1|BRAT1_DANRE/4.5e-09/BRCA1-associated ATM activator 1 OS=Danio rerio OX=7955 GN=brat1 PE=2 SV=1	sko:102802263/3.9e-24/BRCA1-associated ATM activator 1-like; K23112 BRCA1-associated ATM activator 1	NA	PTHR21331/4.9E-18/--	biological_process:GO:0008283//cell population proliferation;GO:0006974//cellular response to DNA damage stimulus;
Unigene15156_All	3063	563.283	125.309	-2.16838	0.00652996	Down	0.000399815	PIK62849.1/1.2e-37/hypothetical protein BSL78_00183 [Apostichopus japonicus]	NA	NA	NA	NA	NA	cellular_component:GO:0016021//integral component of membrane;
Unigene113535_All	2530	8.40191e-06	104.576	23.5693	4.40263e-13	Up	4.27847e-15	PIK46709.1/0.0e+00/putative prestalk protein [Apostichopus japonicus]	XR_522171.3/0.0/PREDICTED: Cynoglossus semilaevis uncharacterized LOC103384974 (LOC103384974), ncRNA	sp|P38977|ANTA_HYDVU/7.3e-38/Antistasin OS=Hydra vulgaris OX=6087 PE=2 SV=1	sgh:107584241/7.5e-86/lectin-B-like isoform X1; K23637 WAP four-disulfide core domain protein 3	CE24793/3.1e-43/[T] KOG1217 Fibrillins and related proteins containing Ca2+-binding EGF-like domains	PS51252/10.445/Antistasin-like domain profile.	cellular_component:GO:0005576//extracellular region;molecular_function:GO:0004867//serine-type endopeptidase inhibitor activity;
CL10822.Contig2_All	608	8.00723e-06	25.0762	21.5785	3.61474e-11	Up	7.02095e-13	NA	NA	NA	NA	NA	NA	NA
Unigene73904_All	1008	532.494	59.3017	-3.16662	0.0322212	Down	0.00311322	PIK36665.1/5.7e-77/Heterogeneous nuclear ribonucleoprotein A3 [Apostichopus japonicus]	NA	sp|P51991|ROA3_HUMAN/3.6e-57/Heterogeneous nuclear ribonucleoprotein A3 OS=Homo sapiens OX=9606 GN=HNRNPA3 PE=1 SV=2	phyp:113538018/2.9e-57/heterogeneous nuclear ribonucleoprotein A1-like; K12741 heterogeneous nuclear ribonucleoprotein A1/A3	Hs22042102/2.6e-57/[R] KOG0118 FOG: RRM domain	PF00076/4.9E-14/RNA recognition motif. (a.k.a. RRM, RBD, or RNP domain)	molecular_function:GO:0003729//mRNA binding;
Unigene61325_All	430	0.162002	14.3074	6.4646	0.0211857	Up	0.00177636	NA	NA	NA	NA	NA	NA	NA
CL11873.Contig1_All	3408	15.6725	518.15	5.04706	0.0026627	Up	0.000134542	NA	NA	NA	NA	NA	NA	NA
CL3108.Contig2_All	470	1.34432	35.7924	4.73471	0.0458841	Up	0.00505275	NA	NA	NA	NA	NA	NA	NA
Unigene11368_All	1454	0.318063	85.9357	8.0778	0.000187005	Up	6.36961e-06	NA	NA	NA	NA	NA	NA	NA
CL8966.Contig25_All	1802	5.54345	154.84	4.80386	0.00133864	Up	5.97754e-05	PIK58910.1/7.3e-06/hypothetical protein BSL78_04222 [Apostichopus japonicus]	NA	NA	NA	NA	NA	NA
CL1455.Contig2_All	1513	308.516	1498.31	2.27992	0.0298336	Up	0.00280463	PIK40883.1/1.5e-44/putative mitochondrial import inner membrane translocase subunit TIM14 isoform X1 [Apostichopus japonicus] >QCY50102.1 DNAJC19 [Apostichopus japonicus]	XM_030132055.1/0.0/PREDICTED: Sphaeramia orbicularis DnaJ heat shock protein family (Hsp40) member C19 (dnajc19), mRNA	sp|Q6DDA1|DJC15_XENTR/3.4e-35/DnaJ homolog subfamily C member 15 OS=Xenopus tropicalis OX=8364 GN=dnajc15 PE=2 SV=1	aplc:110980789/8.0e-43/dnaJ homolog subfamily C member 15-like; K09539 DnaJ homolog subfamily C member 19	Hs21687102/4.6e-34/[O] KOG0723 Molecular chaperone (DnaJ superfamily)	PS50076/9.266/dnaJ domain profile.	NA
Unigene100515_All	1724	34.7398	5.49518e-06	-22.5919	3.94265e-12	Down	5.52531e-14	XP_009172981.1/1.9e-301/hypothetical protein T265_08810 [Opisthorchis viverrini] >KER23276.1 hypothetical protein T265_08810 [Opisthorchis viverrini] >OON14937.1 Hsp90 protein [Opisthorchis viverrini]	XM_011252510.3/0.0/PREDICTED: Camponotus floridanus heat shock protein 83 (LOC105248004), mRNA	sp|Q76LV2|HS90A_BOVIN/1.1e-250/Heat shock protein HSP 90-alpha OS=Bos taurus OX=9913 GN=HSP90AA1 PE=1 SV=3	lak:106172755/1.8e-256/heat shock protein 83; K04079 molecular chaperone HtpG	Hs13129150/2.5e-249/[O] KOG0019 Molecular chaperone (HSP90 family)	PTHR11528/0.0/--	biological_process:GO:0006457//protein folding;molecular_function:GO:0005524//ATP binding;GO:0051082//unfolded protein binding;
Unigene9834_All	372	12.1274	0.373163	-5.02232	0.0141472	Down	0.00105955	NA	NA	NA	NA	NA	NA	NA
Unigene22858_All	1285	64.0933	3.42941	-4.22414	0.0295602	Down	0.00277037	NA	NA	NA	NA	NA	NA	NA
Unigene19392_All	10931	445.477	2659.5	2.57773	0.0321066	Up	0.00309698	PIK57111.1/5.6e-08/putative low-density lipoprotein receptor-related protein 12-like [Apostichopus japonicus]	NA	NA	NA	NA	NA	molecular_function:GO:0004252//serine-type endopeptidase activity;
Unigene12779_All	1914	90.5294	5310.64	5.87436	0.00170458	Up	7.95035e-05	XP_029193690.1/9.6e-57/basement membrane-specific heparan sulfate proteoglycan core protein-like [Acropora millepora]	NA	sp|Q6AX44|FBCDA_XENLA/8.2e-50/Fibrinogen C domain-containing protein 1-A OS=Xenopus laevis OX=8355 GN=fibcd1-a PE=2 SV=1	amil:114959720/1.1e-57/basement membrane-specific heparan sulfate proteoglycan core protein-like; K06252 tenascin	Hs4758372/4.2e-48/[R] KOG2579 Ficolin and related extracellular proteins	PTHR19143/2.5E-101/--	NA
Unigene46711_All	1469	72.4855	1112.5	3.93997	3.20281e-07	Up	7.68542e-09	NA	NA	NA	NA	NA	NA	NA
Unigene60060_All	3428	8.83843e-06	498.424	25.749	3.24342e-15	Up	1.00337e-17	NA	NA	NA	NA	NA	NA	NA
Unigene65527_All	5561	493.128	1.19315	-8.69105	0.0097952	Down	0.000662358	XP_029203250.1/1.5e-30/uncharacterized protein LOC114967410, partial [Acropora millepora]	NA	NA	NA	NA	NA	NA
Unigene36520_All	1532	2.98389	175.306	5.87654	0.00442772	Up	0.000246866	NA	NA	NA	NA	NA	NA	NA
CL992.Contig5_All	2183	0.39648	2721.2	12.7447	1.65729e-07	Up	3.90753e-09	PIK55959.1/2.9e-97/putative ficolin-2-like, partial [Apostichopus japonicus]	NA	sp|P19477|FIBA_APOPA/1.2e-36/Fibrinogen-like protein A OS=Apostichopus parvimensis OX=1902835 PE=2 SV=1	cjc:100407857/1.1e-45/FCN2; ficolin 2; K10104 ficolin	Hs4757752/7.1e-36/[R] KOG2579 Ficolin and related extracellular proteins	PS51406/43.692/Fibrinogen C-terminal domain profile.	NA
CL2892.Contig6_All	566	0.828454	86.3706	6.70398	0.00122988	Up	5.40884e-05	NA	NA	NA	NA	NA	NA	NA
Unigene68305_All	857	1.32628e-05	33.0454	21.2486	7.46175e-11	Up	1.54096e-12	NA	NA	NA	NA	NA	NA	NA
Unigene72031_All	469	0.315273	11.796	5.22556	0.0235145	Up	0.00203635	PIK57431.1/2.4e-33/putative tyrosine-protein kinase [Apostichopus japonicus]	XM_031859826.1/0.0/PREDICTED: Anarrhichthys ocellatus tyrosine kinase with immunoglobulin like and EGF like domains 1 (tie1), transcript variant X2, mRNA	sp|O73791|TIE2_DANRE/2.5e-16/Tyrosine-protein kinase receptor Tie-2 OS=Danio rerio OX=7955 GN=tie2 PE=2 SV=1	spu:587243/1.9e-27/angiopoietin-1 receptor; K03189 urease accessory protein	Hs4885631/7.4e-15/[T] KOG0200 Fibroblast/platelet-derived growth factor receptor and related receptor tyrosine kinases	PS50026/9.678/EGF-like domain profile.	molecular_function:GO:0016301//kinase activity;
CL9601.Contig1_All	546	12.3173	0.194212	-5.98691	0.0349362	Down	0.00347216	NA	NA	NA	NA	NA	NA	NA
Unigene7889_All	4750	83.4493	533.187	2.67567	0.00140681	Up	6.32449e-05	NA	NA	NA	NA	NA	NA	NA
Unigene17708_All	3119	64.7322	585.154	3.17626	0.0267678	Up	0.00242328	NA	LR597476.1/0.0/Sphaeramia orbicularis genome assembly, chromosome: 19	NA	NA	NA	NA	NA
CL11634.Contig6_All	3316	153.852	690.611	2.16633	0.0454909	Up	0.00499834	NA	NA	NA	NA	NA	NA	NA
Unigene63051_All	488	1.35502e-05	23.5169	20.727	2.52371e-10	Up	5.37414e-12	NA	NA	NA	NA	NA	NA	NA
Unigene53767_All	5348	92.4754	544.256	2.55714	0.00797885	Up	0.000513375	PIK55235.1/3.5e-181/hypothetical protein BSL78_07830, partial [Apostichopus japonicus]	NA	sp|Q5RB37|ITIH3_PONAB/2.8e-116/Inter-alpha-trypsin inhibitor heavy chain H3 OS=Pongo abelii OX=9601 GN=ITIH3 PE=2 SV=1	myi:110455306/3.9e-116/inter-alpha-trypsin inhibitor heavy chain H3-like isoform X1; K19015 inter-alpha-trypsin inhibitor heavy chain H2	Hs10092579/4.4e-111/[O] LSE2193 H Plasma inter-alpha-trypsin inhibitor	PS51468/29.975/VIT domain profile.	biological_process:GO:0030212//hyaluronan metabolic process;molecular_function:GO:0004867//serine-type endopeptidase inhibitor activity;
Unigene20162_All	1727	86.4439	0.887969	-6.60511	0.000665126	Down	2.64836e-05	KDR12390.1/6.9e-22/hypothetical protein L798_13288, partial [Zootermopsis nevadensis]	LR699107.1/0.0/Asterias rubens genome assembly, chromosome: 16	sp|Q54KX0|GTAN_DICDI/2.7e-07/GATA zinc finger domain-containing protein 14 OS=Dictyostelium discoideum OX=44689 GN=gtaN PE=4 SV=1	dpl:KGM_203768/1.7e-12/putative Sec24B protein; K14007 protein transport protein SEC24	NA	NA	cellular_component:GO:0016021//integral component of membrane;
Unigene59794_All	1202	212.758	6.18491e-06	-25.0359	1.56831e-14	Down	7.69897e-17	NA	NA	NA	NA	NA	NA	NA
Unigene61212_All	1298	69.6025	0.196176	-8.47085	0.00631406	Down	0.000383063	XP_029201798.1/6.0e-103/uncharacterized protein LOC114966178 [Acropora millepora]	NA	NA	adf:107336164/1.0e-17/zinc transporter 9-like; K14696 solute carrier family 30 (zinc transporter), member 9	NA	NA	NA
Unigene549_All	2069	34.8549	0.134633	-8.01618	0.0402261	Down	0.00421341	PIK58647.1/4.9e-06/hypothetical protein BSL78_04421 [Apostichopus japonicus]	NA	NA	NA	NA	NA	NA
CL3801.Contig2_All	1007	0.977404	112.837	6.85107	5.22833e-05	Up	1.58547e-06	NA	NA	NA	NA	NA	NA	NA
CL11501.Contig2_All	1406	90.361	5.68273	-3.99104	0.0115505	Down	0.000815414	NA	NA	NA	NA	NA	NA	NA
CL9177.Contig10_All	3237	418.252	58.402	-2.84028	0.0108427	Down	0.000751533	PIK49550.1/9.2e-201/putative integrin beta-1-A [Apostichopus japonicus]	NA	sp|P07228|ITB1_CHICK/8.7e-161/Integrin beta-1 OS=Gallus gallus OX=9031 GN=ITGB1 PE=1 SV=1	aplc:110973352/2.9e-191/integrin beta-1-B-like; K05719 integrin beta 1	Hs19743819/3.2e-157/[TW] KOG1226 Integrin beta subunit (N-terminal portion of extracellular region)	PF07965/1.6E-15/Integrin beta tail domain	biological_process:GO:0007155//cell adhesion;GO:0007229//integrin-mediated signaling pathway;cellular_component:GO:0016021//integral component of membrane;
Unigene35295_All	1144	8.93983e-06	665.331	26.1492	1.30509e-15	Up	3.12245e-18	NA	NA	NA	NA	NA	NA	NA
CL9917.Contig5_All	6482	13.7679	222.252	4.01281	0.00212019	Up	0.000102815	PIK49189.1/1.4e-171/putative vascular endothelial growth factor receptor 1-like, partial [Apostichopus japonicus]	NA	sp|G3V9H8|RET_RAT/1.9e-53/Proto-oncogene tyrosine-protein kinase receptor Ret OS=Rattus norvegicus OX=10116 GN=Ret PE=1 SV=1	aplc:110987123/7.8e-87/tyrosine-protein kinase SRK2-like; K05094 fibroblast growth factor receptor 3 [EC:2.7.10.1]	7302901/4.6e-54/[T] KOG1095 Protein tyrosine kinase	PF07714/9.8E-85/Protein tyrosine kinase	cellular_component:GO:0016021//integral component of membrane;molecular_function:GO:0005524//ATP binding;GO:0004672//protein kinase activity;
CL3917.Contig4_All	4134	23.13	2938.53	6.98919	0.000143896	Up	4.78373e-06	PIK48389.1/5.7e-38/hypothetical protein BSL78_14749 [Apostichopus japonicus]	NA	NA	NA	NA	PF02221/1.5E-10/ML domain	NA
CL753.Contig21_All	5733	2668.98	58.9349	-5.50102	0.000532309	Down	2.0572e-05	NA	NA	NA	NA	NA	NA	NA
Unigene44836_All	2162	31.8849	394.162	3.62784	0.0030546	Up	0.000157721	PIK57523.1/1.1e-160/putative betaine--homocysteine S-methyltransferase 1 [Apostichopus japonicus]	NA	sp|Q5M8Z0|BHMT1_XENTR/5.1e-117/Betaine--homocysteine S-methyltransferase 1 OS=Xenopus tropicalis OX=8364 GN=bhmt PE=2 SV=1	sko:100372908/2.1e-121/betaine--homocysteine S-methyltransferase 1-like; K00544 betaine-homocysteine S-methyltransferase [EC:2.1.1.5]	Hs4502407/3.9e-111/[E] KOG1579 Homocysteine S-methyltransferase	PTHR21091:SF94/1.0E-189/--	biological_process:GO:0032259//methylation;GO:0009086//methionine biosynthetic process;molecular_function:GO:0008270//zinc ion binding;GO:0047150//betaine-homocysteine S-methyltransferase activity;
CL3120.Contig5_All	1066	16.7968	0.271591	-5.95061	0.0200684	Down	0.00165145	NA	NA	NA	NA	NA	NA	NA
Unigene26895_All	1394	103.521	1270.54	3.61744	0.0274814	Up	0.00251262	NA	NA	NA	NA	NA	NA	NA
Unigene45736_All	4038	56.8942	2246.16	5.30304	1.32816e-07	Up	3.11101e-09	PIK56312.1/1.8e-33/putative ependymin-related protein 1-like [Apostichopus japonicus]	NA	sp|P15262|LVN1_LYTVA/2.1e-07/Development-specific protein LVN1.2 OS=Lytechinus variegatus OX=7654 PE=2 SV=1	NA	NA	PTHR10697/2.4E-21/--	biological_process:GO:0007160//cell-matrix adhesion;cellular_component:GO:0005576//extracellular region;molecular_function:GO:0005509//calcium ion binding;
Unigene71869_All	1215	0.200486	5113.2	14.6384	1.9098e-05	Up	5.37006e-07	TNV71364.1/7.1e-13/hypothetical protein FGO68_gene16112 [Halteria grandinella]	LM523522.1/0.0/Parastrongyloides trichosuri genome assembly P_trichosuri_KNP ,scaffold PTRK_contig0000165	NA	NA	NA	NA	NA
CL8804.Contig1_All	1831	12.3892	152.474	3.62141	0.0489637	Up	0.00552572	NA	NA	NA	NA	NA	NA	NA
Unigene22273_All	2784	45.5251	1113.69	4.61254	0.000930727	Up	3.91123e-05	NA	NA	NA	NA	NA	NA	NA
Unigene25951_All	4880	56.4201	5959.63	6.72287	0.00010098	Up	3.25049e-06	PIK61586.1/6.2e-217/putative sushi, von Willebrand factor type A [Apostichopus japonicus]	NA	sp|Q80T79|CSMD3_MOUSE/1.9e-18/CUB and sushi domain-containing protein 3 OS=Mus musculus OX=10090 GN=Csmd3 PE=1 SV=3	cin:100179721/1.1e-24/sushi, von Willebrand factor type A, EGF and pentraxin domain-containing protein 1; K17495 CUB and sushi domain-containing protein	Hs15100168/3.1e-15/[TV] KOG4297 C-type lectin	PR00023/6.8E-5/Zona pellucida sperm-binding protein signature	cellular_component:GO:0016021//integral component of membrane;
Unigene11038_All	4625	657.966	224.327	-1.55241	0.0181839	Down	0.00145299	NA	NA	NA	NA	NA	NA	NA
Unigene113115_All	557	0.228221	63.8116	8.12724	1.72955e-05	Up	4.82987e-07	NA	NA	NA	NA	NA	NA	NA
Unigene37558_All	2147	0.425526	220.481	9.01719	7.92048e-06	Up	2.1232e-07	NA	NA	NA	NA	NA	NA	NA
Unigene46729_All	6951	669.552	61.3322	-3.44848	0.0434337	Down	0.00468875	PIK51113.1/0.0e+00/putative C-myc promoter-binding protein [Apostichopus japonicus]	NA	sp|Q7Z401|MYCPP_HUMAN/2.5e-290/C-myc promoter-binding protein OS=Homo sapiens OX=9606 GN=DENND4A PE=1 SV=2	aplc:110982955/0.0e+00/LOW QUALITY PROTEIN: DENN domain-containing protein 4C-like; K20163 DENN domain-containing protein 4	7290957/7.8e-177/[T] KOG2127 Calmodulin-binding protein CRAG, contains DENN domain	PF02141/8.5E-57/DENN (AEX-3) domain	NA
Unigene63373_All	541	8.227e-06	54.3948	22.6566	3.40857e-12	Up	4.65627e-14	NA	NA	NA	NA	NA	NA	NA
CL9088.Contig21_All	1574	1583.63	3.99257	-8.6317	7.87699e-05	Down	2.47934e-06	NA	NA	NA	NA	NA	NA	NA
Unigene3489_All	1465	402.628	3519.24	3.12775	0.0241233	Up	0.00210522	NA	NA	NA	NA	NA	NA	NA
CL3937.Contig17_All	805	0.162841	43.3794	8.0574	0.00487809	Up	0.00027869	NA	NA	NA	NA	NA	NA	NA
CL7190.Contig13_All	4061	52.5588	458.18	3.12391	0.00680676	Up	0.000421337	XP_033632542.1/2.6e-19/uncharacterized protein LOC117294290 [Asterias rubens]	NA	NA	ncc:104952435/6.1e-13/uncharacterized protein LOC104952435; K11647 SWI/SNF-related matrix-associated actin-dependent regulator of chromatin subfamily A member 2/4 [EC:3.6.4.-]	NA	NA	NA
CL3644.Contig2_All	490	9.91963e-06	41.7813	22.0061	1.38759e-11	Up	2.41045e-13	NA	NA	NA	NA	NA	NA	NA
Unigene29451_All	1536	30.2005	0.195322	-7.27258	0.0416019	Down	0.00441318	NA	XM_030986310.1/0.0/PREDICTED: Strongylocentrotus purpuratus fidgetin-like protein 1 (LOC578480), mRNA	NA	NA	NA	NA	NA
CL1931.Contig2_All	1159	2.46833	131.256	5.7327	0.0200813	Up	0.00165264	PIK48758.1/5.3e-34/hypothetical protein BSL78_14390 [Apostichopus japonicus]	NA	NA	NA	NA	NA	cellular_component:GO:0016021//integral component of membrane;
CL1283.Contig3_All	4055	9.53434e-06	5842.98	29.1909	3.1844e-19	Up	2.47813e-22	NA	NA	NA	NA	NA	NA	NA
Unigene111191_All	790	7.85893e-06	16.044	20.9612	1.50208e-10	Up	3.16289e-12	NA	NA	NA	NA	NA	NA	NA
Unigene103388_All	654	8.09266e-06	34.8753	22.0391	1.30096e-11	Up	2.23318e-13	XP_011933243.1/4.6e-11/PREDICTED: high mobility group nucleosome-binding domain-containing protein 5-like, partial [Cercocebus atys]	LR131415.1/0.0/Plasmodium falciparum strain GB4 genome assembly, chromosome: 14	NA	dgt:114518351/1.1e-09/LOW QUALITY PROTEIN: trichohyalin-like; K18626 trichohyalin	NA	NA	biological_process:GO:0032259//methylation;cellular_component:GO:0016021//integral component of membrane;molecular_function:GO:0008168//methyltransferase activity;
Unigene41092_All	4531	544.428	84.9633	-2.67983	0.0470286	Down	0.00522992	NA	NA	NA	NA	NA	NA	NA
CL6748.Contig1_All	1670	516.031	48.0442	-3.42502	2.59506e-06	Down	6.6243e-08	XP_030845525.1/2.8e-137/thymidylate synthase [Strongylocentrotus purpuratus]	XM_033998278.1/0.0/PREDICTED: Acipenser ruthenus thymidylate synthase-like (LOC117399227), mRNA	sp|P07607|TYSY_MOUSE/1.4e-130/Thymidylate synthase OS=Mus musculus OX=10090 GN=Tyms PE=1 SV=1	spu:593137/3.3e-138/thymidylate synthase; K00560 thymidylate synthase [EC:2.1.1.45]	Hs4507751/2.5e-129/[F] KOG0673 Thymidylate synthase	PTHR11549:SF2/4.6E-224/--	biological_process:GO:0060041//retina development in camera-type eye;GO:0006231//dTMP biosynthetic process;molecular_function:GO:0004799//thymidylate synthase activity;
Unigene59937_All	885	0.162787	45.7937	8.13602	0.0317373	Up	0.00304422	NA	NA	NA	NA	NA	NA	NA
Unigene114836_All	486	0.228631	16.7791	6.1975	0.0356758	Up	0.00357251	NA	NA	NA	NA	NA	NA	NA
Unigene10576_All	1475	0.583942	57.9361	6.63249	0.00305498	Up	0.000157774	NA	NA	NA	NA	NA	NA	NA
Unigene11711_All	4493	1625.93	13.0574	-6.96025	0.00320409	Down	0.000167082	XP_022080780.1/8.9e-263/T-complex protein 1 subunit eta-like isoform X1 [Acanthaster planci]	XM_006862880.1/0.0/PREDICTED: Chrysochloris asiatica chaperonin containing TCP1, subunit 7 (eta) (CCT7), transcript variant X1, mRNA	sp|Q5ZJK8|TCPH_CHICK/2.6e-248/T-complex protein 1 subunit eta OS=Gallus gallus OX=9031 GN=CCT7 PE=1 SV=1	aplc:110973884/1.0e-263/T-complex protein 1 subunit eta-like isoform X1; K09499 T-complex protein 1 subunit eta	Hs5453607/1.0e-246/[O] KOG0361 Chaperonin complex component, TCP-1 eta subunit (CCT7)	PS00750/-/Chaperonins TCP-1 signature 1.	biological_process:GO:0006457//protein folding;cellular_component:GO:0005737//cytoplasm;molecular_function:GO:0005524//ATP binding;GO:0051082//unfolded protein binding;
CL11319.Contig2_All	10699	956.732	11.7247	-6.35049	0.042559	Down	0.00455549	RUS82009.1/9.6e-29/hypothetical protein EGW08_010236 [Elysia chlorotica]	CP023340.1/0.0/Drosophila melanogaster strain rover (forR) chromosome 4	sp|Q54UW4|Y0777_DICDI/1.6e-25/Bromodomain-containing protein DDB_G0280777 OS=Dictyostelium discoideum OX=44689 GN=DDB_G0280777 PE=4 SV=1	myi:110450507/5.7e-18/GATA zinc finger domain-containing protein 14-like; K23573 dentin sialophosphoprotein	At3g18810/7.1e-12/[T] KOG1187 Serine/threonine protein kinase	PS51717/72.422/Very large inducible GTPASE (VLIG)-type guanine nucleotide-binding (G) domain profile.	biological_process:GO:0006397//mRNA processing;cellular_component:GO:0016021//integral component of membrane;molecular_function:GO:0061630//ubiquitin protein ligase activity;GO:0005524//ATP binding;GO:0042626//ATPase-coupled transmembrane transporter activity;
Unigene22138_All	2656	171.4	2.95781	-5.85669	0.0142269	Down	0.00106707	NA	NA	NA	NA	NA	NA	NA
Unigene28691_All	2213	291.536	41.5641	-2.81027	0.00928911	Down	0.00062034	NA	NA	NA	NA	NA	NA	NA
CL11156.Contig9_All	2643	72.2102	0.196155	-8.52407	0.000119525	Down	3.9051e-06	XP_011669786.2/4.2e-34/poly(U)-specific endoribonuclease isoform X1 [Strongylocentrotus purpuratus]	NA	sp|Q9PTU6|ENDOU_PAROL/1.5e-14/Poly(U)-specific endoribonuclease OS=Paralichthys olivaceus OX=8255 GN=endou PE=2 SV=1	cin:100182819/5.5e-23/poly(U)-specific endoribonuclease-like; K14648 poly(U)-specific endoribonuclease [EC:3.1.-.-]	Hs4826896/2.8e-10/[R] KOG2645 Type I phosphodiesterase/nucleotide pyrophosphatase	SM00201/0.026/Somatomedin B -like domains	cellular_component:GO:0016021//integral component of membrane;molecular_function:GO:0004521//endoribonuclease activity;
Unigene109721_All	283	0.51545	13.7223	4.73455	0.0236239	Up	0.00204933	NA	NA	NA	NA	NA	NA	NA
Unigene29847_All	12314	1090.49	2674.38	1.29423	0.0435143	Up	0.00470102	XP_001198480.4/6.0e-192/protein-glucosylgalactosylhydroxylysine glucosidase-like [Strongylocentrotus purpuratus]	NA	sp|F1NZI4|PGGHG_CHICK/3.9e-153/Protein-glucosylgalactosylhydroxylysine glucosidase OS=Gallus gallus OX=9031 GN=PGGHG PE=1 SV=3	spu:762741/6.9e-193/protein-glucosylgalactosylhydroxylysine glucosidase-like; K22078 protein-glucosylgalactosylhydroxylysine glucosidase [EC:3.2.1.107]	7297891/4.9e-89/[G] KOG4125 Acid trehalase	PTHR11051:SF10/2.3E-250/--	NA
CL5040.Contig4_All	1835	15.7762	363.548	4.52633	3.42978e-08	Up	7.84844e-10	NA	NA	NA	NA	NA	NA	NA
CL9568.Contig5_All	511	41.8328	0.19593	-7.73815	0.000196846	Down	6.75543e-06	NA	NA	NA	NA	NA	NA	NA
Unigene22769_All	1605	422.306	33.0703	-3.67468	2.84111e-06	Down	7.267e-08	NA	NA	NA	NA	NA	NA	NA
CL9480.Contig11_All	977	64.6829	1.38813	-5.54218	0.024253	Down	0.00211996	NA	NA	NA	NA	NA	NA	NA
CL11669.Contig4_All	1524	145.498	0.196346	-9.53338	0.00113853	Down	4.94191e-05	NA	NA	NA	NA	NA	NA	NA
Unigene50625_All	2816	1417.06	3.8174	-8.5361	9.42117e-05	Down	3.00988e-06	AIH07018.1/2.3e-51/tenascin [Apostichopus japonicus]	NA	sp|D8VNT0|FCNV4_CERRY/2.4e-37/Ryncolin-4 OS=Cerberus rynchops OX=46267 PE=1 SV=1	xtr:594984/1.1e-37/fcn1; fcn1 protein; K10104 ficolin	Hs4758348/4.6e-35/[R] KOG2579 Ficolin and related extracellular proteins	SM00186/1.5E-35/Fibrinogen-related domains (FReDs)	NA
Unigene34736_All	2919	1176.48	87.1775	-3.75438	0.0250304	Down	0.00221383	XP_027733655.1/4.2e-19/collagen alpha-1(XXVII) chain [Empidonax traillii]	LR738628.1/0.0/Sciurus vulgaris genome assembly, chromosome: 17	sp|P17140|CO4A2_CAEEL/2.1e-17/Collagen alpha-2(IV) chain OS=Caenorhabditis elegans OX=6239 GN=let-2 PE=1 SV=2	etl:114054560/4.8e-20/COL27A1; collagen alpha-1(XXVII) chain; K19721 collagen, type V/XI/XXIV/XXVII, alpha	CE04334/1.5e-17/[W] KOG3544 Collagens (type IV and type XIII), and related proteins	PTHR24024:SF18/3.0E-73/--	NA
Unigene45571_All	4918	1.70336	52.9286	4.95759	0.031884	Up	0.00306604	PIK45928.1/3.8e-89/paired superclass homeobox transcription factor HpPitx [Apostichopus japonicus]	NA	sp|Q9U637|PITX_BRABE/9.4e-58/Pituitary homeobox x OS=Branchiostoma belcheri OX=7741 GN=Ptx PE=2 SV=1	spu:582509/6.8e-67/pituitary homeobox x; K04686 paired-like homeodomain transcription factor 2	Hs21361183/2.5e-52/[K] KOG0486 Transcription factor PTX1, contains HOX domain	PS50071/20.407/'Homeobox' domain profile.	biological_process:GO:0007275//multicellular organism development;cellular_component:GO:0005634//nucleus;molecular_function:GO:0003677//DNA binding;GO:0043565//sequence-specific DNA binding;GO:0003700//DNA-binding transcription factor activity;
CL6505.Contig3_All	1793	22.8596	1457.29	5.99435	1.33279e-10	Up	2.7927e-12	PIK61704.1/1.7e-47/putative acyl carrier protein, mitochondrial isoform X2 [Apostichopus japonicus]	NA	sp|Q9CR21|ACPM_MOUSE/1.0e-22/Acyl carrier protein, mitochondrial OS=Mus musculus OX=10090 GN=Ndufab1 PE=1 SV=1	aplc:110980364/1.4e-30/acyl carrier protein, mitochondrial-like; K03955 NADH dehydrogenase (ubiquinone) 1 alpha/beta subcomplex 1, acyl-carrier protein	Hs4826852/1.7e-22/[CIQ] KOG1748 Acyl carrier protein/NADH-ubiquinone oxidoreductase, NDUFAB1/SDAP subunit	PS00012/-/Phosphopantetheine attachment site.	biological_process:GO:0006633//fatty acid biosynthetic process;
Unigene46681_All	1597	4.57247	55.2164	3.59405	0.0101833	Up	0.000694428	NA	NA	NA	NA	NA	NA	NA
CL3108.Contig4_All	2268	107.347	7.97412	-3.75081	8.72985e-05	Down	2.77248e-06	PIK58982.1/4.5e-77/putative keratin-associated protein 5-2 isoform X1 [Apostichopus japonicus]	NA	NA	NA	NA	NA	cellular_component:GO:0016021//integral component of membrane;
Unigene97882_All	1265	39.1014	0.269681	-7.17982	0.0196306	Down	0.00160337	NA	NA	NA	NA	NA	NA	NA
Unigene56094_All	4053	8.61933	386.758	5.48771	0.000150172	Up	5.00783e-06	PIK47519.1/1.0e-63/putative pre-mRNA-splicing factor CWC25-like isoform X2 [Apostichopus japonicus]	LR699104.1/0.0/Asterias rubens genome assembly, chromosome: 13	sp|Q9DBF7|CWC25_MOUSE/6.4e-52/Pre-mRNA-splicing factor CWC25 homolog OS=Mus musculus OX=10090 GN=Cwc25 PE=2 SV=2	btab:109031681/5.1e-28/uncharacterized protein LOC109031681; K14832 ribosome biogenesis protein MAK21	Hs8923271/1.9e-50/[S] KOG3869 Uncharacterized conserved protein	PTHR16196/1.4E-47/--	NA
CL11588.Contig4_All	3540	249.459	24.8512	-3.32741	0.0212248	Down	0.00178113	NA	NA	NA	NA	NA	NA	NA
CL8768.Contig5_All	1475	8.47707e-06	134.378	23.9182	2.02541e-13	Up	1.6791e-15	NA	NA	NA	NA	NA	NA	NA
CL9026.Contig3_All	3496	418.846	4522.15	3.43252	0.0304534	Up	0.00288209	PIK54861.1/1.3e-75/hypothetical protein BSL78_08238 [Apostichopus japonicus]	NA	sp|Q95YM9|FGFR_HALRO/3.2e-07/Fibroblast growth factor receptor OS=Halocynthia roretzi OX=7729 GN=FGFR PE=2 SV=1	aplc:110981010/6.4e-11/interleukin-18 receptor 1-like isoform X1; K04723 interleukin 1 receptor accessory protein	Hs13186245/8.6e-07/[T] KOG0200 Fibroblast/platelet-derived growth factor receptor and related receptor tyrosine kinases	PF07679/4.1E-6/Immunoglobulin I-set domain	NA
Unigene66397_All	1052	0.769758	223.103	8.17909	0.0345564	Up	0.00342331	NA	NA	NA	NA	NA	NA	NA
Unigene61674_All	2278	64.7548	5.69499e-06	-23.4388	5.97054e-13	Down	6.06711e-15	PIK48883.1/3.3e-112/putative deleted in malignant brain tumors 1 protein-like isoform X1 [Apostichopus japonicus]	NA	sp|Q9UGM3|DMBT1_HUMAN/8.4e-86/Deleted in malignant brain tumors 1 protein OS=Homo sapiens OX=9606 GN=DMBT1 PE=1 SV=2	aplc:110980100/5.5e-104/LOW QUALITY PROTEIN: deleted in malignant brain tumors 1 protein-like; K13912 deleted in malignant brain tumors 1 protein	Hs8923740_1/6.0e-86/[R] TWOG0712 Scavenger receptor Cys-rich domains	PF00530/2.8E-17/Scavenger receptor cysteine-rich domain	cellular_component:GO:0016020//membrane;molecular_function:GO:0005044//scavenger receptor activity;
Unigene2609_All	3164	3818.51	15.6191	-7.93356	0.000888209	Down	3.69405e-05	NA	NA	NA	NA	NA	NA	NA
CL106.Contig1_All	724	14.9014	0.627884	-4.5688	0.0141406	Down	0.00105869	NA	NA	NA	NA	NA	NA	NA
Unigene5452_All	2423	439.267	16.4269	-4.74097	0.0390829	Down	0.00404968	PIK36905.1/6.7e-23/pol-like protein [Apostichopus japonicus]	NA	NA	NA	NA	NA	NA
Unigene65704_All	1212	29.9611	5.45015e-06	-22.3903	6.03694e-12	Down	9.25236e-14	PIK36784.1/6.2e-94/hypothetical protein BSL78_26377, partial [Apostichopus japonicus]	NA	NA	pdam:113685976/5.6e-07/E3 ubiquitin-protein ligase HUWE1-like; K10592 E3 ubiquitin-protein ligase HUWE1 [EC:2.3.2.26]	NA	PS50237/10.469/HECT domain profile.	molecular_function:GO:0004842//ubiquitin-protein transferase activity;
Unigene20023_All	3971	159.306	10.9984	-3.85643	0.020249	Down	0.00167113	NA	NA	NA	NA	NA	NA	NA
Unigene9683_All	693	1.75707	66.5786	5.24381	0.0278605	Up	0.00256019	NA	NA	NA	NA	NA	NA	NA
CL5679.Contig2_All	1902	141.887	0.196336	-9.4972	0.000176517	Down	5.984e-06	NA	NA	NA	NA	NA	NA	NA
Unigene1431_All	404	57.9667	5.67956e-06	-23.2829	8.42455e-13	Down	9.1591e-15	NA	NA	NA	NA	NA	NA	NA
Unigene115520_All	644	7.9924e-06	21.6628	21.3701	5.79617e-11	Up	1.17127e-12	NA	NA	NA	NA	NA	NA	NA
CL10010.Contig13_All	3974	298.727	94.1197	-1.66626	0.00547864	Down	0.000321879	NA	NA	NA	NA	NA	NA	NA
Unigene15072_All	757	2.2568	48.9304	4.43838	0.0286106	Up	0.00265157	NA	NA	NA	NA	NA	NA	NA
Unigene51069_All	1446	142.764	12420.1	6.44291	0.00375769	Up	0.000202282	PIK42176.1/9.0e-108/hypothetical protein BSL78_20974 [Apostichopus japonicus]	NA	sp|D8VNS7|FCNV1_CERRY/2.9e-47/Ryncolin-1 OS=Cerberus rynchops OX=46267 PE=1 SV=1	amil:114959720/4.9e-50/basement membrane-specific heparan sulfate proteoglycan core protein-like; K06252 tenascin	Hs4757752/8.6e-46/[R] KOG2579 Ficolin and related extracellular proteins	PS51406/52.818/Fibrinogen C-terminal domain profile.	NA
CL10025.Contig1_All	2217	0.590643	280.896	8.89353	0.000717949	Up	2.8887e-05	PIK33761.1/1.4e-06/putative obscurin-like protein 1 isoform X10 [Apostichopus japonicus]	NA	NA	NA	NA	SM00409/0.0059/Immunoglobulin	NA
Unigene26854_All	4257	268.252	1.8965	-7.14411	3.93708e-06	Down	1.01918e-07	PIK54798.1/9.4e-12/hypothetical protein BSL78_08320 [Apostichopus japonicus]	NA	sp|Q9ERU9|RBP2_MOUSE/6.5e-07/E3 SUMO-protein ligase RanBP2 OS=Mus musculus OX=10090 GN=Ranbp2 PE=1 SV=2	cin:101242693/2.5e-09/E3 SUMO-protein ligase RanBP2; K12172 E3 SUMO-protein ligase RanBP2 [EC:2.3.2.-]	SPBC1773.07c/7.7e-10/[U] KOG0864 Ran-binding protein RANBP1 and related RanBD domain proteins	NA	biological_process:GO:0046907//intracellular transport;
CL11432.Contig1_All	1060	45.8905	0.195749	-7.87304	0.0367728	Down	0.00371857	PIK52915.1/7.1e-78/putative centrin-3 [Apostichopus japonicus]	XM_014053784.1/0.0/PREDICTED: Thamnophis sirtalis centrin, EF-hand protein, 3 (CETN3), mRNA	sp|O15182|CETN3_HUMAN/1.1e-72/Centrin-3 OS=Homo sapiens OX=9606 GN=CETN3 PE=1 SV=2	sko:100313573/4.2e-75/centrin 3-like protein; K16466 centrin-3	Hs4757976/1.0e-72/[ZD] KOG0028 Ca2+-binding protein (centrin/caltractin), EF-Hand superfamily protein	PS00018/-/EF-hand calcium-binding domain.	molecular_function:GO:0005509//calcium ion binding;
Unigene48919_All	3014	20.3006	243.859	3.58645	0.0367123	Up	0.00371125	XP_030830239.1/6.4e-47/actin-binding Rho-activating protein [Strongylocentrotus purpuratus]	XM_022245709.1/0.0/PREDICTED: Acanthaster planci uncharacterized LOC110985020 (LOC110985020), transcript variant X2, mRNA	sp|Q8BUZ1|ABRA_MOUSE/5.3e-27/Actin-binding Rho-activating protein OS=Mus musculus OX=10090 GN=Abra PE=1 SV=1	pxy:105391464/9.4e-11/uncharacterized LOC105391464; K15271 ATP-dependent DNA helicase HFM1/MER3 [EC:3.6.4.12]	Hs21040251/5.4e-26/[S] KOG3376 Uncharacterized conserved protein	PTHR22739:SF5/1.1E-49/--	biological_process:GO:0035025//positive regulation of Rho protein signal transduction;molecular_function:GO:0003779//actin binding;
CL10081.Contig11_All	4022	6.44977	170.217	4.72198	0.0453445	Up	0.00497175	PIK41525.1/2.3e-20/hypothetical protein BSL78_21628 [Apostichopus japonicus]	NA	NA	pki:111834354/5.1e-12/F-box only protein 6-like isoform X1; K10100 F-box protein 6	NA	PS50168/10.761/Death effector domain (DED) profile.	molecular_function:GO:0003964//RNA-directed DNA polymerase activity;GO:0008168//methyltransferase activity;GO:0016706//2-oxoglutarate-dependent dioxygenase activity;
Unigene116093_All	1825	0.467769	242.615	9.01865	0.0279138	Up	0.00256628	PIK46311.1/7.1e-41/putative receptor-type tyrosine-protein phosphatase alpha, partial [Apostichopus japonicus]	NA	NA	spu:587243/5.7e-11/angiopoietin-1 receptor; K03189 urease accessory protein	NA	PTHR26391/4.1E-14/--	cellular_component:GO:0016021//integral component of membrane;molecular_function:GO:0004725//protein tyrosine phosphatase activity;
Unigene6573_All	2081	208.668	66.0522	-1.65953	0.0227085	Down	0.0019446	NA	LR699111.1/0.0/Asterias rubens genome assembly, chromosome: 20	NA	NA	NA	NA	NA
Unigene69963_All	1590	191.532	0.196405	-9.92954	0.00025073	Down	8.8324e-06	NA	LR129839.1/0.0/Plasmodium yoelii strain 3AE genome assembly, chromosome: 14	NA	NA	NA	NA	NA
Unigene59929_All	771	86.5065	5.83315e-06	-23.822	2.51054e-13	Down	2.17978e-15	NA	NA	NA	NA	NA	NA	NA
CL2726.Contig1_All	2767	355.883	2753.61	2.95185	0.000206495	Up	7.13307e-06	NA	LR584399.1/0.0/Rhinatrema bivittatum genome assembly, chromosome: 13	NA	NA	NA	NA	NA
CL9883.Contig1_All	960	28.8082	0.987642	-4.86635	0.0419397	Down	0.0044616	NA	LR699111.1/0.0/Asterias rubens genome assembly, chromosome: 20	NA	NA	NA	NA	NA
Unigene101153_All	526	19.1718	0.19472	-6.62144	0.0368064	Down	0.00372337	NA	NA	NA	NA	NA	NA	NA
CL11041.Contig2_All	3684	260.103	17.5474	-3.88976	1.51263e-05	Down	4.19297e-07	NA	NA	NA	NA	NA	NA	NA
Unigene105102_All	727	10.8429	2.08976	-2.37534	0.047773	Down	0.0053419	NA	NA	NA	NA	NA	NA	NA
Unigene79398_All	391	28.186	5.42807e-06	-22.308	7.19136e-12	Down	1.14055e-13	NA	NA	NA	NA	NA	NA	NA
Unigene38070_All	2082	8.11162e-06	33.7782	21.9896	1.44654e-11	Up	2.52773e-13	NA	NA	NA	NA	NA	NA	NA
CL11100.Contig7_All	2343	0.163152	127.666	9.61194	0.00170117	Up	7.929e-05	PIK52951.1/2.0e-35/hypothetical protein BSL78_10154 [Apostichopus japonicus]	NA	NA	NA	NA	PS50835/6.506/Ig-like domain profile.	cellular_component:GO:0016021//integral component of membrane;
Unigene64557_All	1631	71.2272	5.81027e-06	-23.5473	1.23943e-14	Down	5.64375e-17	NA	NA	NA	NA	NA	NA	NA
Unigene49678_All	6146	11251.2	904.051	-3.63753	0.0149724	Down	0.00113763	PIK50493.1/4.2e-146/putative nuclear factor of activated T-cells 5 isoform X2 [Apostichopus japonicus]	NA	sp|O94916|NFAT5_HUMAN/1.3e-72/Nuclear factor of activated T-cells 5 OS=Homo sapiens OX=9606 GN=NFAT5 PE=1 SV=1	aplc:110973726/3.9e-96/nuclear factor of activated T-cells 5-like isoform X1; K17335 nuclear factor of activated T-cells 5	Hs20270039/9.2e-73/[KT] TWOG0134 Tonicity-responsive enhancer-binding protein/Rel domain-containing transcription factor	PF00554/5.4E-16/Rel homology DNA-binding domain	molecular_function:GO:0003677//DNA binding;GO:0003700//DNA-binding transcription factor activity;
Unigene96173_All	690	101.322	5.85222e-06	-24.0454	1.51068e-13	Down	1.19214e-15	PIK38234.1/2.3e-08/putative tenascin-R-like, partial [Apostichopus japonicus] >PIK58381.1 putative tenascin-R-like, partial [Apostichopus japonicus]	NA	NA	NA	NA	NA	NA
CL2889.Contig6_All	729	6.25784	0.362741	-4.10865	0.0404131	Down	0.00423904	NA	NA	NA	NA	NA	NA	NA
Unigene114445_All	479	2.19947e-05	67.4919	21.5491	3.75862e-11	Up	7.3294e-13	NA	NA	NA	NA	NA	NA	NA
CL10276.Contig15_All	2768	9.90056e-06	46.2033	22.154	9.96246e-12	Up	1.66335e-13	PIK44238.1/3.0e-67/putative cyclin-D1-binding protein 1-like isoform X1 [Apostichopus japonicus]	AB302954.1/0.0/Patiria pectinifera MsxB gene for MsxB protein, complete cds	sp|Q5U4I3|CCDB1_XENLA/6.1e-30/Cyclin-D1-binding protein 1 homolog OS=Xenopus laevis OX=8355 GN=ccndbp1 PE=2 SV=2	spu:592304/9.5e-34/cyclin-D1-binding protein 1 homolog isoform X1; K21626 cyclin-D1-binding protein 1	NA	PTHR15492/2.2E-32/--	biological_process:GO:0051726//regulation of cell cycle;
CL5557.Contig31_All	1886	8.80094e-06	434.261	25.5563	4.99247e-15	Up	1.74915e-17	NA	NA	sp|Q55GG4|Y9847_DICDI/1.0e-07/Probable serine/threonine-protein kinase DDB_G0267686 OS=Dictyostelium discoideum OX=44689 GN=DDB_G0267686 PE=3 SV=1	oro:101366213/9.7e-06/TCHH; trichohyalin; K18626 trichohyalin	NA	NA	NA
Unigene24241_All	670	13.9877	0.193912	-6.17261	0.023149	Down	0.00199533	NA	NA	NA	NA	NA	NA	NA
Unigene36384_All	6681	1559.57	422.092	-1.88552	5.00392e-06	Down	1.31016e-07	PIK57111.1/5.1e-12/putative low-density lipoprotein receptor-related protein 12-like [Apostichopus japonicus]	LR699092.1/0.0/Asterias rubens genome assembly, chromosome: 1	NA	NA	NA	NA	biological_process:GO:0006383//transcription by RNA polymerase III;molecular_function:GO:0004252//serine-type endopeptidase activity;GO:0046872//metal ion binding;GO:0004222//metalloendopeptidase activity;
Unigene14739_All	6465	919.252	2549.99	1.47196	0.00657278	Up	0.000403268	NA	NA	NA	NA	NA	NA	NA
Unigene96093_All	1123	162.979	0.207267	-9.61898	0.0156483	Down	0.00120136	NA	NA	NA	NA	NA	NA	NA
CL993.Contig5_All	4112	420.686	43.9482	-3.25887	0.000585477	Down	2.2898e-05	PIK55766.1/4.8e-114/putative ribonuclease H2 subunit B-like [Apostichopus japonicus]	NA	sp|Q5HZP1|RNH2B_XENLA/1.3e-49/Ribonuclease H2 subunit B OS=Xenopus laevis OX=8355 GN=rnaseh2b PE=2 SV=1	aplc:110988089/8.2e-66/ribonuclease H2 subunit B-like; K10744 ribonuclease H2 subunit B	Hs13375742/1.5e-42/[S] KOG4705 Uncharacterized conserved protein	PTHR13383:SF11/7.1E-82/--	cellular_component:GO:0032299//ribonuclease H2 complex;
CL9252.Contig3_All	452	8.11743e-06	37.4765	22.1385	1.03767e-11	Up	1.73957e-13	NA	NA	NA	NA	NA	NA	NA
Unigene27374_All	3788	1800.07	103.879	-4.11508	0.0356571	Down	0.00357018	PIK33939.1/5.2e-30/hypothetical protein BSL78_29245, partial [Apostichopus japonicus]	NA	NA	NA	NA	NA	NA
Unigene29877_All	1845	9.06331	83.041	3.19571	0.0355246	Up	0.00355212	NA	NA	NA	NA	NA	NA	NA
CL3529.Contig1_All	856	0.593597	12.0911	4.34832	0.0175504	Up	0.00138771	NA	NA	NA	NA	NA	NA	NA
Unigene62757_All	456	0.162761	35.3235	7.76173	0.0286876	Up	0.00265944	NA	NA	NA	NA	NA	NA	NA
Unigene27359_All	2401	422.764	67.2632	-2.65196	0.000924237	Down	3.87682e-05	NA	NA	NA	NA	NA	NA	NA
Unigene37968_All	788	83.1311	6.87756	-3.59542	0.0281265	Down	0.00259259	NA	NA	NA	NA	NA	NA	NA
Unigene72464_All	257	8.22862e-06	54.1617	22.6501	3.45598e-12	Up	4.73437e-14	XP_003089631.1/6.7e-06/hypothetical protein CRE_23800 [Caenorhabditis remanei] >EFP13596.1 hypothetical protein CRE_23800 [Caenorhabditis remanei]	AC167967.6/0.0/Culex pipiens quinquefasciatus, clone Culex pipiens quinquefasciatus-3940144D9, complete sequence	NA	NA	NA	NA	NA
Unigene52335_All	2136	7.28273	86.5499	3.57098	0.0420095	Up	0.00447316	NA	NA	NA	NA	NA	NA	NA
CL7312.Contig36_All	7900	1640.78	294.973	-2.47572	0.0281398	Down	0.002594	ROL42977.1/1.0e-176/Retrovirus-related Pol polyprotein from transposon 412 [Anabarilius grahami]	NA	sp|P10394|POL4_DROME/1.8e-90/Retrovirus-related Pol polyprotein from transposon 412 OS=Drosophila melanogaster OX=7227 GN=POL PE=4 SV=1	spu:591742/2.6e-177/uncharacterized protein LOC591742; K11187 peroxiredoxin 5, atypical 2-Cys peroxiredoxin [EC:1.11.1.15]	7292616/2.9e-95/[R] KOG0017 FOG: Transposon-encoded proteins with TYA, reverse transcriptase, integrase domains in various combinations	PS50878/11.93/Reverse transcriptase (RT) catalytic domain profile.	molecular_function:GO:0004190//aspartic-type endopeptidase activity;
Unigene59811_All	328	0.228587	14.4076	5.97794	0.00477294	Up	0.000271199	NA	LR697107.1/0.0/Chanos chanos genome assembly, chromosome: 2	NA	NA	NA	NA	NA
Unigene115852_All	506	8.03174e-06	27.3689	21.7003	2.7526e-11	Up	5.19592e-13	NA	NA	NA	NA	NA	NA	NA
Unigene45617_All	2668	168.956	1.20581	-7.1305	5.9171e-07	Down	1.44155e-08	NA	NA	NA	NA	NA	NA	NA
Unigene72240_All	2493	16.5963	150.657	3.18233	0.00311494	Up	0.000161351	NA	NA	NA	NA	NA	NA	NA
Unigene2652_All	641	9.29374e-06	2264.26	27.8601	7.47943e-25	Up	7.69662e-29	PIK44916.1/3.4e-30/hypothetical protein BSL78_18222 [Apostichopus japonicus]	NA	sp|P19477|FIBA_APOPA/1.2e-16/Fibrinogen-like protein A OS=Apostichopus parvimensis OX=1902835 PE=2 SV=1	ocu:103347076/2.1e-16/ficolin-2; K10104 ficolin	Hs8051584/3.1e-16/[R] KOG2579 Ficolin and related extracellular proteins	PF00147/2.1E-21/Fibrinogen beta and gamma chains, C-terminal globular domain	NA
CL8454.Contig13_All	656	104.64	688.943	2.71895	0.0305479	Up	0.002893	NA	CP026249.1/0.0/Scophthalmus maximus chromosome 7	NA	NA	NA	NA	NA
CL9671.Contig4_All	1290	2.11394	166.822	6.30223	0.0364339	Up	0.00367327	XP_014681177.1/1.5e-21/PREDICTED: uncharacterized protein LOC106821050 isoform X2 [Priapulus caudatus]	NA	NA	NA	NA	PF13837/1.2E-10/Myb/SANT-like DNA-binding domain	NA
Unigene113170_All	1753	11.2102	177.791	3.98729	0.0146976	Up	0.00111211	NA	NA	NA	NA	NA	NA	NA
CL2904.Contig12_All	2273	8.34416e-06	80.3007	23.1981	1.01501e-12	Up	1.1411e-14	NA	LR129838.1/0.0/Plasmodium yoelii strain 3AE genome assembly, chromosome: 13	NA	NA	NA	PS50835/7.341/Ig-like domain profile.	NA
CL10420.Contig1_All	2126	99.7431	1.3349	-6.22342	0.0371764	Down	0.00377364	NA	NA	NA	NA	NA	NA	NA
Unigene19818_All	1794	11.68	124.066	3.409	0.000598672	Up	2.34602e-05	NA	NA	NA	NA	NA	NA	NA
Unigene111141_All	949	8.14596e-06	40.7621	22.2546	8.01768e-12	Up	1.29739e-13	NA	NA	NA	NA	NA	NA	NA
Unigene23270_All	4955	1074.02	13.5136	-6.31246	0.00974247	Down	0.000658166	XP_022111708.1/0.0e+00/DENN domain-containing protein 5A-like [Acanthaster planci]	LR584442.1/0.0/Salmo trutta genome assembly, chromosome: 36	sp|Q6NXD8|DEN5B_DANRE/3.7e-304/DENN domain-containing protein 5B OS=Danio rerio OX=7955 GN=dennd5b PE=2 SV=2	aplc:110990937/0.0e+00/DENN domain-containing protein 5A-like; K20164 DENN domain-containing protein 5	Hs20558056/2.6e-158/[T] KOG2080 Uncharacterized conserved protein, contains DENN and RUN domains	PF02759/4.3E-10/RUN domain	NA
Unigene46171_All	4410	420.091	99.0504	-2.08447	0.039814	Down	0.00414976	XP_008192366.1/5.3e-26/PREDICTED: collagen alpha-2(IV) chain isoform X1 [Tribolium castaneum] >XP_008192372.1 PREDICTED: collagen alpha-2(IV) chain isoform X1 [Tribolium castaneum] >XP_015833405.1 PREDICTED: collagen alpha-2(IV) chain isoform X1 [Tribolium castaneum] >EFA00001.2 hypothetical protein TcasGA2_TC002804 [Tribolium castaneum]	LR584435.1/0.0/Salmo trutta genome assembly, chromosome: 18	sp|P83474|Y818_DROME/9.8e-14/Uncharacterized protein CG42266 OS=Drosophila melanogaster OX=7227 GN=CG42266 PE=2 SV=3	npr:108796360/3.7e-24/annexin A11-like; K17095 annexin A7/11	CE27494/1.2e-10/[TV] KOG4297 C-type lectin	PS50287/13.618/SRCR domain profile.	cellular_component:GO:0016021//integral component of membrane;molecular_function:GO:0005544//calcium-dependent phospholipid binding;GO:0005044//scavenger receptor activity;GO:0005509//calcium ion binding;
Unigene101466_All	684	24.4246	2.26807	-3.4288	0.0101598	Down	0.000692305	NA	NA	NA	NA	NA	NA	NA
Unigene32784_All	1671	122.358	463.097	1.92021	0.0162191	Up	0.00125896	XP_026859915.2/1.6e-23/selenoprotein W, 1 [Electrophorus electricus]	XR_438124.1/0.0/PREDICTED: Saccoglossus kowalevskii uncharacterized LOC102809586 (LOC102809586), ncRNA	sp|Q568W0|SELW_DANRE/2.6e-23/Selenoprotein W OS=Danio rerio OX=7955 GN=selenow PE=3 SV=3	NA	NA	NA	NA
Unigene67040_All	4045	2384.18	7475.2	1.64862	0.0254106	Up	0.00225645	XP_033113275.1/8.9e-145/serine/arginine repetitive matrix protein 1-like isoform X1 [Anneissia japonica]	XM_027028775.1/0.0/PREDICTED: Electrophorus electricus serine/arginine repetitive matrix protein 1-like (LOC113589227), mRNA	sp|Q8IYB3|SRRM1_HUMAN/5.6e-117/Serine/arginine repetitive matrix protein 1 OS=Homo sapiens OX=9606 GN=SRRM1 PE=1 SV=2	aplc:110974606/2.5e-128/serine/arginine repetitive matrix protein 1-like isoform X1; K13171 serine/arginine repetitive matrix protein 1	Hs5032119/5.8e-100/[AR] KOG2146 Splicing coactivator SRm160/300, subunit SRm160 (contains PWI domain)	PTHR23148/1.6E-37/--	NA
CL2880.Contig1_All	2167	33.5971	5.48594e-06	-22.5461	4.34453e-12	Down	6.21425e-14	NA	NA	NA	NA	NA	NA	NA
CL7376.Contig23_All	2452	28.9684	510.3	4.13879	0.0171807	Up	0.0013515	ETE59670.1/4.1e-12/Zinc finger CCCH domain-containing protein 13, partial [Ophiophagus hannah]	AP022681.1/0.0/Epinephelus fuscoguttatus DNA, LG7, complete sequence	NA	dgt:114518351/9.0e-12/LOW QUALITY PROTEIN: trichohyalin-like; K18626 trichohyalin	NA	NA	NA
Unigene38406_All	4875	919.456	256.634	-1.84107	0.0111311	Down	0.000776744	QKE45424.1/0.0e+00/inhibitor of nuclear factor kappa B kinase subunit beta [Holothuria leucospilota]	NA	sp|Q95KV0|IKKB_BOVIN/1.6e-102/Inhibitor of nuclear factor kappa-B kinase subunit beta OS=Bos taurus OX=9913 GN=IKBKB PE=2 SV=1	mcc:704683/8.4e-102/IKBKB; inhibitor of nuclear factor kappa-B kinase subunit beta; K07209 inhibitor of nuclear factor kappa-B kinase subunit beta [EC:2.7.11.10]	Hs20538863/1.2e-102/[T] KOG4250 TANK binding protein kinase TBK1	PTHR22969:SF15/2.0E-120/--	molecular_function:GO:0005524//ATP binding;GO:0008384//IkappaB kinase activity;GO:0004672//protein kinase activity;
CL11182.Contig1_All	1405	160.742	29.5052	-2.4457	0.032864	Down	0.00319118	NA	NA	NA	NA	NA	NA	NA
CL5027.Contig1_All	2275	108.629	1274.69	3.55266	0.0247412	Up	0.0021803	XP_033112694.1/3.1e-30/immediate early response 3-interacting protein 1-like [Anneissia japonica]	NA	sp|Q3B8G7|IR3IP_XENLA/1.9e-29/Immediate early response 3-interacting protein 1 OS=Xenopus laevis OX=8355 GN=ier3ip1 PE=3 SV=1	spu:593244/3.6e-31/immediate early response 3-interacting protein 1; K22939 immediate early response 3-interacting protein 1	7294776/2.9e-08/[R] KOG2425 Nuclear protein involved in cell morphogenesis and cell surface growth	NA	biological_process:GO:0006888//endoplasmic reticulum to Golgi vesicle-mediated transport;cellular_component:GO:0030134//COPII-coated ER to Golgi transport vesicle;GO:0030173//integral component of Golgi membrane;GO:0016021//integral component of membrane;GO:0005789//endoplasmic reticulum membrane;
Unigene37512_All	716	273.185	4.50758	-5.92138	0.00526337	Down	0.000306828	NA	NA	NA	NA	NA	NA	NA
CL11290.Contig32_All	6294	2438.88	266.584	-3.19356	9.86274e-05	Down	3.16399e-06	PIK62690.1/2.1e-132/putative glioma tumor suppressor candidate region protein 2 protein-like [Apostichopus japonicus]	LR132043.1/0.0/Anabas testudineus genome assembly, chromosome: 4	sp|Q9NZM5|NOP53_HUMAN/9.9e-52/Ribosome biogenesis protein NOP53 OS=Homo sapiens OX=9606 GN=NOP53 PE=1 SV=2	aplc:110978435/3.2e-85/ribosome biogenesis protein NOP53-like isoform X1; K14840 nucleolar protein 53	Hs7657130/2.4e-52/[R] KOG2823 Cellular protein (glioma tumor suppressor candidate region gene 2)	PTHR14211/7.8E-85/--	biological_process:GO:0000027//ribosomal large subunit assembly;cellular_component:GO:0005654//nucleoplasm;GO:0005730//nucleolus;
CL107.Contig1_All	1483	97.6689	6357.82	6.02449	0.000379435	Up	1.40661e-05	EEC08748.1/6.6e-29/hypothetical protein IscW_ISCW024385, partial [Ixodes scapularis]	JN975069.1/0.0/Caenorhabditis elegans 16S ribosomal RNA gene, partial sequence	NA	NA	NA	NA	NA
Unigene14223_All	2038	112.1	7072.36	5.97934	4.77451e-06	Up	1.24702e-07	NA	NA	NA	NA	NA	NA	NA
Unigene26267_All	1206	3.4076	345.912	6.6655	0.00132945	Up	5.92633e-05	NA	NA	NA	NA	NA	NA	NA
Unigene1632_All	904	10.3904	0.399043	-4.70256	0.0440155	Down	0.00477225	NA	NA	NA	NA	NA	NA	NA
Unigene19939_All	1426	12.9397	355.516	4.78004	0.0301667	Up	0.00284855	NA	NA	NA	NA	NA	NA	NA
Unigene1279_All	1039	0.986942	49.8982	5.65988	0.0182387	Up	0.00145895	NA	NA	NA	NA	NA	NA	NA
Unigene45600_All	2918	73.175	250.62	1.77608	0.0187422	Up	0.00150941	NA	NA	NA	NA	NA	NA	NA
CL8629.Contig3_All	1339	134.762	20.7424	-2.69976	0.0132393	Down	0.000969502	NA	NA	NA	NA	NA	NA	NA
Unigene8754_All	1988	5.24402	108.242	4.36744	0.0117596	Up	0.000833857	NA	NA	NA	NA	NA	NA	NA
Unigene20862_All	4857	2457.74	291.842	-3.07407	0.023602	Down	0.00204702	NA	LR594605.1/0.0/Syngnathus acus genome assembly, chromosome: 21	NA	NA	NA	NA	NA
Unigene22494_All	2763	80.8838	299.036	1.8864	0.0221086	Up	0.00187863	NA	NA	NA	NA	NA	NA	NA
Unigene19034_All	3334	123.45	767.463	2.63617	0.0222089	Up	0.00188958	XP_028527846.1/3.8e-16/conserved Plasmodium protein, unknown function [Plasmodium gallinaceum] >CRG95033.1 conserved Plasmodium protein, unknown function [Plasmodium gallinaceum]	AL390835.14/0.0/Human DNA sequence from clone RP5-1119O21 on chromosome 10, complete sequence	sp|A2VD23|STM_DANRE/1.1e-12/Protein starmaker OS=Danio rerio OX=7955 GN=stm PE=2 SV=1	rmd:113550711/1.0e-13/myb-like protein X isoform X1; K23573 dentin sialophosphoprotein	At3g28770/3.4e-13/[S] LSE0099 A Uncharacterized protein	NA	biological_process:GO:0045454//cell redox homeostasis;cellular_component:GO:0005730//nucleolus;molecular_function:GO:0015035//protein disulfide oxidoreductase activity;GO:0009055//electron transfer activity;GO:0003723//RNA binding;
Unigene48229_All	1682	3.77721	27.4914	2.86359	0.0169373	Up	0.00132886	NA	NA	NA	NA	NA	NA	NA
CL1800.Contig2_All	7209	272.009	6.22561e-06	-25.3809	6.11347e-17	Down	8.33557e-20	PIK45050.1/2.9e-170/putative neurabin-1 isoform X6 [Apostichopus japonicus]	NA	sp|Q9ULJ8|NEB1_HUMAN/3.1e-25/Neurabin-1 OS=Homo sapiens OX=9606 GN=PPP1R9A PE=1 SV=2	aplc:110973105/4.3e-62/uncharacterized protein LOC110973105 isoform X1; K17551 neurabin	Hs14211927/6.7e-22/[T] KOG1945 Protein phosphatase 1 binding protein spinophilin/neurabin II	PS50105/11.539/SAM domain profile.	NA
CL1907.Contig4_All	4796	30976.9	1952.71	-3.98764	0.0155625	Down	0.00119244	PIK37082.1/0.0e+00/putative sodium- and chloride-dependent neutral and basic amino acid transporter B(0+) isoform X5 [Apostichopus japonicus]	XM_026117045.1/0.0/PREDICTED: Dromaius novaehollandiae sodium- and chloride-dependent betaine transporter-like (LOC112993405), transcript variant X3, mRNA	sp|Q9Y345|SC6A5_HUMAN/1.1e-172/Sodium- and chloride-dependent glycine transporter 2 OS=Homo sapiens OX=9606 GN=SLC6A5 PE=1 SV=3	spu:592693/1.5e-268/sodium- and chloride-dependent neutral and basic amino acid transporter B(0+); K05038 solute carrier family 6 (neurotransmitter transporter, glycine) member 5/9	Hs4759136/8.0e-173/[T] KOG3660 Sodium-neurotransmitter symporter	PTHR11616:SF110/0.0/--	cellular_component:GO:0016021//integral component of membrane;molecular_function:GO:0005328//neurotransmitter:sodium symporter activity;
Unigene114346_All	306	0.162083	15.2629	6.55715	0.0229279	Up	0.00196992	NA	NA	NA	NA	NA	NA	NA
CL8886.Contig17_All	2553	8.0784e-06	27.9566	21.7226	2.62191e-11	Up	4.9155e-13	AOR82886.1/2.6e-49/caspase-8 [Apostichopus japonicus]	NA	sp|P97864|CASP7_MOUSE/1.5e-30/Caspase-7 OS=Mus musculus OX=10090 GN=Casp7 PE=1 SV=2	sko:100369664/3.1e-31/caspase-8-like; K04398 caspase 8 [EC:3.4.22.61]	Hs4502581/7.6e-29/[D] KOG3573 Caspase, apoptotic cysteine protease	PS50207/18.091/Caspase family p10 domain profile.	biological_process:GO:0042981//regulation of apoptotic process;molecular_function:GO:0004197//cysteine-type endopeptidase activity;
CL6377.Contig2_All	1532	37.1917	2.87796	-3.69186	0.0375363	Down	0.00382866	PIK54572.1/1.5e-84/hypothetical protein BSL78_08545 [Apostichopus japonicus]	NA	sp|F1MLX5|LGR4_BOVIN/1.9e-12/Leucine-rich repeat-containing G-protein coupled receptor 4 OS=Bos taurus OX=9913 GN=LGR4 PE=3 SV=3	lcf:108881302/4.5e-17/carboxypeptidase N subunit 2-like isoform X1; K13023 carboxypeptidase N regulatory subunit	Hs8923701_1/3.0e-12/[R] KOG0619 FOG: Leucine rich repeat	PS51450/5.61/Leucine-rich repeat profile.	cellular_component:GO:0016021//integral component of membrane;
Unigene29695_All	1138	3.09466	198.561	6.00365	0.00833455	Up	0.000541986	NA	NA	NA	NA	NA	NA	NA
CL3878.Contig2_All	1191	28.7326	5.43936e-06	-22.3328	6.81178e-12	Down	1.07115e-13	NA	NA	NA	NA	NA	NA	NA
Unigene819_All	2037	382.431	1.27302	-8.2308	2.13147e-08	Down	4.84597e-10	XP_014665858.1/6.5e-19/PREDICTED: uncharacterized protein LOC106807880 isoform X1 [Priapulus caudatus]	NA	NA	NA	NA	NA	NA
Unigene43203_All	7363	600.647	1659.51	1.46617	0.0414575	Up	0.00439226	PIK39536.1/1.4e-156/putative beta-lactamase domain-containing protein 2 [Apostichopus japonicus]	LR792557.1/0.0/Pseudochaenichthys georgianus genome assembly, chromosome: 12	sp|Q09621|LACT2_CAEEL/2.8e-58/Beta-lactamase domain-containing protein 2 OS=Caenorhabditis elegans OX=6239 GN=lact-2 PE=4 SV=1	cfa:487588/1.2e-06/LACTB; serine beta-lactamase-like protein LACTB, mitochondrial; K17382 serine beta-lactamase-like protein LACTB, mitochondrial	CE01731/2.0e-58/[R] LSE0720 C Predicted esterase	PTHR10566:SF57/4.3E-96/--	cellular_component:GO:0016021//integral component of membrane;
CL8848.Contig4_All	3994	55.628	3.96571	-3.81016	0.0147852	Down	0.00112036	NA	NA	NA	NA	NA	NA	NA
CL11888.Contig3_All	2167	117.665	566.183	2.26658	0.0112023	Up	0.000783815	NA	NA	NA	NA	NA	NA	NA
Unigene10206_All	1133	0.606855	66.6595	6.77931	0.000131368	Up	4.32414e-06	XP_022788099.1/7.3e-28/uncharacterized protein LOC111328018 [Stylophora pistillata]	NA	NA	ncc:104952435/5.6e-17/uncharacterized protein LOC104952435; K11647 SWI/SNF-related matrix-associated actin-dependent regulator of chromatin subfamily A member 2/4 [EC:3.6.4.-]	NA	NA	NA
Unigene59584_All	1031	8.31498e-06	70.8001	23.0215	1.49853e-12	Up	1.81094e-14	XP_022797447.1/1.1e-22/uncharacterized protein LOC111335722 [Stylophora pistillata] >PFX21345.1 hypothetical protein AWC38_SpisGene14150 [Stylophora pistillata]	NA	NA	NA	NA	NA	NA
Unigene63490_All	1118	56.7568	1.23149	-5.52631	0.00402658	Down	0.000219839	NA	NA	NA	NA	NA	NA	NA
Unigene34926_All	3390	1.97439	246.228	6.96245	0.042598	Up	0.00455993	PIK45077.1/1.7e-40/putative poliovirus receptor-related protein 2-like [Apostichopus japonicus]	LR738544.1/0.0/Neostethus bicornis genome assembly, chromosome: 6	NA	NA	NA	SM00409/1.3E-4/Immunoglobulin	cellular_component:GO:0016021//integral component of membrane;
CL3127.Contig1_All	934	7.82249	1450.88	7.53509	0.0329814	Up	0.00320682	NA	NA	NA	NA	NA	NA	NA
Unigene70578_All	1186	1.12404	338.433	8.23403	0.0360273	Up	0.00361953	NA	NA	NA	NA	NA	NA	NA
CL4029.Contig5_All	6464	2463.41	200.981	-3.61553	0.0228538	Down	0.00196297	XP_033116832.1/7.9e-119/arf-GAP with dual PH domain-containing protein 1-like [Anneissia japonica]	NA	sp|O75689|ADAP1_HUMAN/1.5e-87/Arf-GAP with dual PH domain-containing protein 1 OS=Homo sapiens OX=9606 GN=ADAP1 PE=1 SV=2	spu:578237/1.1e-117/arf-GAP with dual PH domain-containing protein 1 isoform X1; K23781	Hs6806913/4.8e-88/[T] KOG0703 Predicted GTPase-activating protein	SM00105/4.6E-33/Putative GTP-ase activating proteins for the small GTPase, ARF	molecular_function:GO:1902936//phosphatidylinositol bisphosphate binding;GO:0005096//GTPase activator activity;
Unigene97660_All	959	40.778	0.180236	-7.82176	0.0471828	Down	0.00525476	NA	NA	NA	NA	NA	NA	NA
CL72.Contig2_All	2501	52.9762	207.663	1.97083	0.0331475	Up	0.00322873	XP_030830507.1/9.5e-222/tubulin epsilon chain [Strongylocentrotus purpuratus]	XM_020537206.1/0.0/PREDICTED: Rhincodon typus tubulin epsilon 1 (tube1), transcript variant X1, mRNA	sp|Q9UJT0|TBE_HUMAN/1.9e-187/Tubulin epsilon chain OS=Homo sapiens OX=9606 GN=TUBE1 PE=2 SV=1	spu:577796/1.1e-222/tubulin epsilon chain; K10391 tubulin epsilon	Hs7705915/1.3e-187/[Z] KOG1375 Beta tubulin	SM00865/3.9E-12/Tubulin/FtsZ family, C-terminal domain	NA
CL107.Contig15_All	1630	3.02826	3468.72	10.1617	1.49197e-05	Up	4.13283e-07	VEL42069.1/5.7e-42/unnamed protein product [Protopolystoma xenopodis]	JQ897946.1/0.0/Acropora millepora 16S ribosomal RNA gene, partial sequence	NA	NA	NA	NA	NA
Unigene59987_All	503	0.28989	101.288	8.44874	0.0375717	Up	0.00383365	NA	NA	NA	NA	NA	NA	NA
Unigene33912_All	1322	7.01953	65.0572	3.21226	0.0387536	Up	0.00400384	NA	NA	NA	NA	NA	NA	NA
CL11097.Contig2_All	5855	116.411	24.06	-2.27452	0.00777676	Down	0.000496321	XP_015748553.1/2.4e-29/PREDICTED: RNA-directed DNA polymerase from mobile element jockey-like [Acropora digitifera] >XP_015757222.1 PREDICTED: RNA-directed DNA polymerase from mobile element jockey-like [Acropora digitifera]	NA	sp|P21328|RTJK_DROME/6.9e-07/RNA-directed DNA polymerase from mobile element jockey OS=Drosophila melanogaster OX=7227 GN=pol PE=1 SV=1	dgt:114538967/4.3e-20/mucin-like protein; K23820	CE07713/7.6e-08/[R] KOG1075 FOG: Reverse transcriptase	PTHR19446:SF301/1.2E-19/--	molecular_function:GO:0003964//RNA-directed DNA polymerase activity;
Unigene70923_All	484	0.162256	23.4576	7.17564	0.0110081	Up	0.000766535	NA	NA	NA	NA	NA	NA	NA
CL9880.Contig1_All	2522	162.077	25.4	-2.67378	0.0011544	Down	5.02415e-05	PIK47146.1/1.3e-61/hypothetical protein BSL78_15997 [Apostichopus japonicus]	NA	NA	NA	NA	NA	molecular_function:GO:0008270//zinc ion binding;
CL6465.Contig64_All	3237	3.46737	325.138	6.55107	0.00886482	Up	0.000585192	NA	KR653168.1/0.0/Holothuria scabra microsatellite CHS9 sequence	NA	NA	NA	NA	NA
CL11329.Contig8_All	2181	79.8077	506.909	2.66713	0.0212328	Up	0.0017825	NA	EF032027.1/0.0/Apostichopus japonicus clone AH034 microsatellite sequence	NA	NA	NA	NA	NA
Unigene45837_All	5498	72.2704	842.853	3.5438	3.37504e-10	Up	7.21741e-12	NA	NA	NA	NA	NA	NA	NA
Unigene16582_All	502	0.22669	11.5973	5.67693	1.67408e-05	Up	4.6631e-07	XP_033099381.1/1.8e-10/uncharacterized protein LOC117103028 [Anneissia japonica]	NA	NA	NA	NA	NA	NA
CL11292.Contig2_All	539	8.84564e-06	452.668	25.6089	4.43612e-15	Up	1.50358e-17	NA	LK088449.1/0.0/Apteryx australis mantelli genome assembly AptMant0, scaffold scaffold23880	NA	NA	NA	NA	NA
Unigene41230_All	3084	42.8766	368.928	3.10508	0.0436058	Up	0.00471409	XP_014254813.1/2.1e-08/cubilin-like [Cimex lectularius]	NA	sp|Q6F3F9|AGRG6_MOUSE/1.1e-08/Adhesion G-protein coupled receptor G6 OS=Mus musculus OX=10090 GN=Adgrg6 PE=1 SV=1	clec:106669684/2.4e-09/cubilin-like; K14616 cubilin	Hs4557503/8.1e-09/[H] KOG4292 Cubilin, multiligand receptor mediating cobalamin absorption	PF00431/1.4E-15/CUB domain	NA
Unigene104722_All	717	572.228	4.08217	-7.13111	9.95438e-05	Down	3.19723e-06	NA	NA	NA	NA	NA	NA	NA
Unigene32739_All	1390	43.0532	0.195698	-7.78135	0.00319429	Down	0.000166345	NA	NA	NA	NA	NA	NA	NA
Unigene39902_All	1345	635.998	14.4232	-5.46255	5.06337e-11	Down	1.01114e-12	NA	NA	NA	NA	NA	NA	NA
Unigene25968_All	4069	419.92	83.3742	-2.33244	0.0367637	Down	0.00371715	XP_022099354.1/1.6e-29/protein kish-B-like isoform X1 [Acanthaster planci]	NA	sp|Q28GL2|KISHB_XENTR/6.0e-26/Protein kish-B OS=Xenopus tropicalis OX=8364 GN=tmem167b PE=3 SV=1	cel:CELE_Y62E10A.2/1.1e-06/Y62E10A.2; Protein kish; K14527 ribonuclease P/MRP protein subunit RPP20 [EC:3.1.26.5]	Hs10047136/5.6e-26/[S] KOG3808 Uncharacterized conserved protein	NA	NA
Unigene8511_All	5934	46.9357	768.979	4.03419	1.50141e-06	Up	3.75436e-08	PIK34412.1/0.0e+00/hypothetical protein BSL78_28759 [Apostichopus japonicus]	XM_015927434.2/0.0/PREDICTED: Tetranychus urticae mitogen-activated protein kinase 1 (LOC107360716), mRNA	sp|A5PKJ4|MK07_BOVIN/2.7e-115/Mitogen-activated protein kinase 7 OS=Bos taurus OX=9913 GN=MAPK7 PE=2 SV=1	aplc:110988303/4.2e-180/mitogen-activated protein kinase 7-like isoform X1; K04464 mitogen-activated protein kinase 7 [EC:2.7.11.24]	Hs20986497/2.5e-115/[T] KOG0660 Mitogen-activated protein kinase	PS50011/47.015/Protein kinase domain profile.	molecular_function:GO:0005524//ATP binding;GO:0004707//MAP kinase activity;
Unigene65633_All	644	26.147	3.6133	-2.85526	0.0399584	Down	0.00417252	KXJ09273.1/2.4e-36/Retrovirus-related Pol polyprotein from transposon opus [Exaiptasia diaphana]	NA	NA	bfo:BRAFLDRAFT_90437/8.7e-31/hypothetical protein; K08462 adhesion G protein-coupled receptor A3	NA	NA	NA
Unigene39471_All	7207	299.891	18.0511	-4.05428	0.0299611	Down	0.00282375	PIK56524.1/0.0e+00/hypothetical protein BSL78_06593, partial [Apostichopus japonicus]	NA	sp|P37709|TRHY_RABIT/1.3e-60/Trichohyalin OS=Oryctolagus cuniculus OX=9986 GN=TCHH PE=2 SV=1	crg:105347335/2.8e-85/hyaluronan mediated motility receptor isoform X2; K06267 hyaluronan-mediated motility receptor	YDL058w/3.5e-55/[U] KOG0946 ER-Golgi vesicle-tethering protein p115	PF15905/4.8E-29/Hyaluronan mediated motility receptor N-terminal	molecular_function:GO:0005540//hyaluronic acid binding;
Unigene48647_All	2128	83.9083	4.94776	-4.08397	0.0245818	Down	0.00216151	PIK48051.1/2.2e-09/pol-like protein [Apostichopus japonicus]	NA	NA	NA	NA	NA	NA
Unigene114887_All	741	2.17653	94.2511	5.43641	0.0315987	Up	0.00302503	NA	NA	NA	NA	NA	NA	NA
Unigene73096_All	679	3.69526	22.9914	2.63735	0.0310083	Up	0.00295096	NA	LR792563.1/0.0/Pseudochaenichthys georgianus genome assembly, chromosome: 18	NA	NA	NA	NA	NA
Unigene24790_All	2377	238.899	7.64662	-4.96544	0.0190587	Down	0.00154397	PIK46347.1/1.1e-30/hypothetical protein BSL78_16796 [Apostichopus japonicus]	NA	NA	phyp:113547607/6.5e-15/uncharacterized protein LOC113547607; K06467 CD22 antigen	NA	NA	biological_process:GO:0006383//transcription by RNA polymerase III;molecular_function:GO:0008168//methyltransferase activity;GO:0016706//2-oxoglutarate-dependent dioxygenase activity;
CL3380.Contig1_All	451	12.2192	0.193862	-5.97797	0.0377146	Down	0.00385187	NA	NA	NA	NA	NA	NA	NA
CL11791.Contig15_All	2352	0.16187	25.7894	7.3158	0.00254235	Up	0.000127506	NA	NA	NA	NA	NA	NA	NA
CL11705.Contig8_All	704	8.67809e-06	271.343	24.8982	4.34707e-16	Up	8.41539e-19	TNV71297.1/3.0e-08/hypothetical protein FGO68_gene13476 [Halteria grandinella]	LM523522.1/0.0/Parastrongyloides trichosuri genome assembly P_trichosuri_KNP ,scaffold PTRK_contig0000165	NA	NA	NA	NA	NA
CL529.Contig1_All	1368	13.5783	161.576	3.57284	0.0207306	Up	0.00172514	NA	NA	NA	NA	NA	NA	NA
Unigene44042_All	2021	16995.2	138.185	-6.94238	0.0258935	Down	0.00231948	NA	NA	NA	NA	NA	NA	NA
Unigene6067_All	1690	2.0073	388.187	7.59535	8.25743e-06	Up	2.21883e-07	NA	NA	NA	NA	NA	NA	NA
CL10064.Contig2_All	6335	2804.34	3.92765	-9.47978	6.94709e-05	Down	2.15894e-06	PIK40781.1/0.0e+00/putative AF4/FMR2 family member 4 [Apostichopus japonicus]	XM_024490464.1/0.0/Echinococcus granulosus hypothetical protein (EGR_01215), partial mRNA	sp|Q55FU3|WASC3_DICDI/1.9e-10/WASH complex subunit 3 OS=Dictyostelium discoideum OX=44689 GN=washc3 PE=3 SV=1	aplc:110981774/4.7e-145/caskin-2-like isoform X1; K21952 CASK-interacting protein	Hs4885183/2.8e-08/[TZ] KOG1924 RhoA GTPase effector DIA/Diaphanous	PTHR24177:SF1/2.8E-59/--	NA
Unigene4222_All	1653	46.6019	0.273832	-7.41095	0.0298922	Down	0.00281283	NA	NA	NA	NA	NA	NA	NA
CL9866.Contig40_All	475	8.34972	75.4646	3.176	0.0263953	Up	0.00237784	NA	NA	NA	NA	NA	NA	NA
CL8140.Contig1_All	2582	226.05	4.20392	-5.74876	0.000939658	Down	3.9542e-05	NA	LR699096.1/0.0/Asterias rubens genome assembly, chromosome: 5	NA	NA	NA	NA	NA
CL10823.Contig13_All	2879	8.39512e-06	97.1461	23.4641	7.53979e-15	Up	2.96772e-17	PIK51196.1/2.5e-77/putative phosphatidylinositide phosphatase SAC1-A [Apostichopus japonicus]	NA	sp|A4VCH0|SAC1A_DANRE/3.2e-50/Phosphatidylinositide phosphatase SAC1-A OS=Danio rerio OX=7955 GN=sacm1la PE=2 SV=2	aplc:110974736/5.2e-59/phosphatidylinositide phosphatase SAC1-like; K21797 phosphatidylinositol 4-phosphatase [EC:3.1.3.-]	Hs7662338/7.4e-49/[I] KOG1889 Putative phosphoinositide phosphatase	PTHR11200/1.6E-30/--	cellular_component:GO:0016021//integral component of membrane;molecular_function:GO:0042578//phosphoric ester hydrolase activity;
CL2837.Contig3_All	2276	90.1808	7.86427	-3.51944	0.0141507	Down	0.00105999	NA	XM_014822756.1/0.0/PREDICTED: Priapulus caudatus transcriptional enhancer factor TEF-1-like (LOC106818041), mRNA	NA	NA	NA	NA	NA
Unigene114773_All	614	8.29745e-06	46.8623	22.4293	5.54898e-12	Up	8.32606e-14	NA	NA	NA	NA	NA	NA	NA
CL6465.Contig24_All	1695	3.14736	187.333	5.89532	0.00747906	Up	0.000473857	NA	KX525271.1/0.0/Isostichopus fuscus microsatellite Ifus202 sequence	NA	NA	NA	NA	NA
Unigene23728_All	3730	179.721	17.6589	-3.34729	0.0497296	Down	0.00563902	XP_008586732.1/8.5e-09/PREDICTED: uncharacterized protein LOC103603923 [Galeopterus variegatus]	NA	NA	NA	NA	NA	NA
CL9418.Contig6_All	3605	951.882	132.635	-2.84332	3.03359e-07	Down	7.26571e-09	PIK59012.1/8.6e-208/putative CCR4-NOT transcription complex subunit 11 isoform X2 [Apostichopus japonicus]	NA	sp|Q9UKZ1|CNO11_HUMAN/1.3e-141/CCR4-NOT transcription complex subunit 11 OS=Homo sapiens OX=9606 GN=CNOT11 PE=1 SV=1	fcd:110845140/4.2e-34/GRB10-interacting GYF protein 2-like; K18730 PERQ amino acid-rich with GYF domain-containing protein	Hs8922110/9.4e-142/[S] KOG4508 Uncharacterized conserved protein	PF10155/1.0E-53/Uncharacterized conserved protein (DUF2363)	cellular_component:GO:0030014//CCR4-NOT complex;
Unigene99121_All	2020	63.478	5.70196e-06	-23.4083	6.35601e-13	Down	6.57736e-15	PIK52953.1/3.9e-24/hypothetical protein BSL78_10156 [Apostichopus japonicus]	NA	NA	NA	NA	NA	cellular_component:GO:0016021//integral component of membrane;
Unigene44661_All	1681	1.95259	79.1622	5.34135	0.0102598	Up	0.000701098	NA	NA	NA	NA	NA	NA	NA
Unigene20845_All	1037	31.9187	2.27362	-3.81134	0.00446888	Down	0.000249592	PIK45072.1/1.5e-27/hypothetical protein BSL78_18059 [Apostichopus japonicus]	NA	NA	NA	NA	NA	cellular_component:GO:0016021//integral component of membrane;
Unigene36773_All	5955	495.22	50.7811	-3.2857	0.0264059	Down	0.00237931	PIK39464.1/4.7e-150/hypothetical protein BSL78_23692 [Apostichopus japonicus]	NA	sp|F1M649|NLRC4_RAT/8.3e-08/NLR family CARD domain-containing protein 4 OS=Rattus norvegicus OX=10116 GN=Nlrc4 PE=3 SV=2	aplc:110980485/5.2e-21/protein NLRC5-like; K22615 NLR family CARD domain containing 5	Hs22067216/6.5e-07/[S] KOG4308 LRR-containing protein	PF05729/1.3E-18/NACHT domain	cellular_component:GO:0016021//integral component of membrane;
Unigene8617_All	2080	0.145432	445.925	11.5822	0.00233251	Up	0.000115032	PIK60438.1/1.3e-22/hypothetical protein BSL78_02619, partial [Apostichopus japonicus]	NA	NA	aplc:110984660/2.2e-14/uncharacterized protein LOC110984660; K22190 membrane-spanning 4-domains subfamily A member 3/4/8/12/15/18	NA	PF04103/2.2E-6/CD20-like family	cellular_component:GO:0016021//integral component of membrane;
Unigene41179_All	9305	3070.45	306.441	-3.32477	0.0152731	Down	0.00116489	PIK35651.1/1.3e-204/putative up-regulator of cell proliferation-like [Apostichopus japonicus]	NA	sp|Q7Z2Y8|GVIN1_HUMAN/1.6e-119/Interferon-induced very large GTPase 1 OS=Homo sapiens OX=9606 GN=GVINP1 PE=2 SV=2	mjv:108408225/2.9e-10/CARD6; caspase recruitment domain-containing protein 6 isoform X1; K12797 caspase recruitment domain-containing protein 6	NA	PF00350/4.8E-5/Dynamin family	molecular_function:GO:0005525//GTP binding;
Unigene113382_All	1541	8.46362e-06	127.244	23.8417	2.4046e-13	Up	2.06305e-15	PIK34581.1/1.8e-109/hypothetical protein BSL78_28596, partial [Apostichopus japonicus]	NA	sp|Q9UJM8|HAOX1_HUMAN/1.5e-78/Hydroxyacid oxidase 1 OS=Homo sapiens OX=9606 GN=HAO1 PE=1 SV=1	lak:106176309/1.0e-85/hydroxyacid oxidase 1; K11517 (S)-2-hydroxy-acid oxidase [EC:1.1.3.15]	7303685/1.7e-84/[C] KOG0538 Glycolate oxidase	PS51349/91.675/FMN-dependent alpha-hydroxy acid dehydrogenase domain profile.	molecular_function:GO:0010181//FMN binding;GO:0016491//oxidoreductase activity;
Unigene14465_All	875	0.887531	50.5069	5.83054	0.0164529	Up	0.00128081	NA	NA	NA	NA	NA	NA	NA
Unigene17493_All	1907	3.82456	843.859	7.78556	5.108e-08	Up	1.17709e-09	NA	NA	NA	NA	NA	NA	NA
Unigene69390_All	3099	0.461082	667.278	10.4991	0.00409943	Up	0.000224844	PIK46496.1/2.6e-27/hypothetical protein BSL78_16623 [Apostichopus japonicus]	NA	NA	NA	NA	SM00005/0.0077/DEATH domain, found in proteins involved in cell death (apoptosis).	biological_process:GO:0007165//signal transduction;molecular_function:GO:0005524//ATP binding;GO:0004672//protein kinase activity;
Unigene25655_All	3008	0.305346	166.382	9.08984	0.00136433	Up	6.11244e-05	PIK54464.1/4.1e-94/hypothetical protein BSL78_08677, partial [Apostichopus japonicus]	NA	sp|Q55AX2|DOT1L_DICDI/6.2e-12/Histone-lysine N-methyltransferase, H3 lysine-79 specific OS=Dictyostelium discoideum OX=44689 GN=dotA PE=2 SV=2	sko:100372087/6.5e-20/trichohyalin-like; K12046 troponin T, fast skeletal muscle	Hs4507625/9.0e-13/[Z] KOG3634 Troponin	NA	biological_process:GO:0006937//regulation of muscle contraction;GO:0006936//muscle contraction;cellular_component:GO:0005861//troponin complex;molecular_function:GO:0003779//actin binding;GO:0017022//myosin binding;GO:0005516//calmodulin binding;
Unigene45426_All	3041	83.2242	0.196127	-8.72907	1.79327e-05	Down	5.02163e-07	NA	NA	NA	NA	NA	NA	NA
Unigene18518_All	7320	584.673	44.5655	-3.71363	0.000100251	Down	3.22383e-06	PIK53938.1/4.8e-96/putative 28S ribosomal protein S34, mitochondrial [Apostichopus japonicus]	NA	sp|P82929|RT34_BOVIN/9.2e-17/28S ribosomal protein S34, mitochondrial OS=Bos taurus OX=9913 GN=MRPS34 PE=1 SV=2	spu:753857/2.4e-44/28S ribosomal protein S34, mitochondrial; K17412 small subunit ribosomal protein S34	Hs13027604/1.1e-16/[J] TWOG0833 Mitochondrial ribosomal protein S34	PF16053/9.4E-37/Mitochondrial 28S ribosomal protein S34	biological_process:GO:0032543//mitochondrial translation;cellular_component:GO:0005840//ribosome;GO:0005763//mitochondrial small ribosomal subunit;GO:0005739//mitochondrion;molecular_function:GO:0003735//structural constituent of ribosome;
Unigene79755_All	342	8.21468e-06	51.9877	22.5935	3.91595e-12	Up	5.47531e-14	PIK37123.1/4.7e-15/fibrinogen-like protein [Apostichopus japonicus]	NA	NA	NA	NA	NA	cellular_component:GO:0016021//integral component of membrane;
Unigene55838_All	1378	131.777	36.6042	-1.84801	0.000179797	Down	6.10674e-06	NA	NA	NA	NA	NA	NA	NA
Unigene15596_All	2002	13.9081	172.801	3.63511	0.00168882	Up	7.86057e-05	XP_022101816.1/1.5e-113/pantetheinase-like [Acanthaster planci]	NA	sp|P43251|BTD_HUMAN/8.5e-74/Biotinidase OS=Homo sapiens OX=9606 GN=BTD PE=1 SV=2	aplc:110985242/1.8e-114/pantetheinase-like; K08069 pantetheine hydrolase [EC:3.5.1.92]	Hs4557373/6.1e-74/[E] KOG0806 Carbon-nitrogen hydrolase	PS50263/20.979/Carbon-nitrogen hydrolase domain profile.	biological_process:GO:0006807//nitrogen compound metabolic process;
Unigene67506_All	811	13.5478	0.193782	-6.12748	0.0453681	Down	0.00497665	NA	NA	NA	NA	NA	NA	NA
CL7448.Contig1_All	1597	9.9427e-06	61.0094	22.5489	4.28382e-12	Up	6.11089e-14	PIK47124.1/6.2e-17/ORF2-encoded protein [Apostichopus japonicus]	NA	NA	ncc:104963621/4.1e-13/vacuolar protein sorting-associated protein 13D-like; K19527 vacuolar protein sorting-associated protein 13D	NA	NA	NA
CL1078.Contig4_All	3703	434.688	7.79896	-5.80055	6.48379e-05	Down	1.99954e-06	CAC5370797.1/1.4e-06/unnamed protein product [Mytilus coruscus]	NA	NA	NA	NA	PS50119/12.017/Zinc finger B-box type profile.	NA
Unigene18172_All	4027	700.99	46.144	-3.92518	0.00935095	Down	0.000625642	PIK51153.1/4.0e-97/hypothetical protein BSL78_11942, partial [Apostichopus japonicus]	NA	sp|Q9UK99|FBX3_HUMAN/5.4e-51/F-box only protein 3 OS=Homo sapiens OX=9606 GN=FBXO3 PE=1 SV=3	spu:577439/1.3e-68/F-box only protein 3; K10290 F-box protein 3	Hs15812188/3.8e-51/[P] KOG4408 Putative Mg2+ and Co2+ transporter CorD	SM00256/3.7E-5/A Receptor for Ubiquitination Targets	NA
Unigene37073_All	2977	425.176	16.3018	-4.70496	0.00378961	Down	0.000204318	PIK58553.1/1.9e-120/hypothetical protein BSL78_04523 [Apostichopus japonicus]	NA	sp|Q5KTC7|NAAA_RAT/2.8e-73/N-acylethanolamine-hydrolyzing acid amidase OS=Rattus norvegicus OX=10116 GN=Naaa PE=1 SV=1	aplc:110981512/1.4e-83/N-acylethanolamine-hydrolyzing acid amidase-like; K13720 N-acylethanolamine-hydrolysing acid amidase [EC:3.5.1.-]	Hs20533061/1.9e-63/[I] TWOG0015 Acid ceramidase	PF15508/2.0E-23/beta subunit of N-acylethanolamine-hydrolyzing acid amidase	NA
CL9545.Contig1_All	8281	21.4062	1015.8	5.56845	0.021989	Up	0.00186649	PIK61587.1/0.0e+00/hypothetical protein BSL78_01405 [Apostichopus japonicus]	NA	sp|P04323|POL3_DROME/6.2e-86/Retrovirus-related Pol polyprotein from transposon 17.6 OS=Drosophila melanogaster OX=7227 GN=pol PE=4 SV=1	xma:102225078/3.9e-232/uncharacterized protein LOC102225078; K06065 nuclear receptor co-repressor 2	At1g36590_2/2.9e-98/[R] KOG0017 FOG: Transposon-encoded proteins with TYA, reverse transcriptase, integrase domains in various combinations	PF00078/5.0E-30/Reverse transcriptase (RNA-dependent DNA polymerase)	biological_process:GO:0015074//DNA integration;molecular_function:GO:0008270//zinc ion binding;GO:0003676//nucleic acid binding;GO:0004190//aspartic-type endopeptidase activity;
Unigene97795_All	2282	248.65	2.42832	-6.67801	0.0273183	Down	0.00249244	PIK62357.1/3.3e-128/hypothetical protein BSL78_00675 [Apostichopus japonicus]	AC132368.4/0.0/Mus musculus BAC clone RP23-468F12 from chromosome 18, complete sequence	sp|O57314|DHB12_ANAPL/2.2e-78/Very-long-chain 3-oxoacyl-CoA reductase OS=Anas platyrhynchos OX=8839 GN=HSD17B12 PE=2 SV=1	spu:593779/3.9e-102/very-long-chain 3-oxoacyl-CoA reductase-B; K10251 17beta-estradiol 17-dehydrogenase / very-long-chain 3-oxoacyl-CoA reductase [EC:1.1.1.62 1.1.1.330]	Hs7705855/2.3e-77/[I] KOG1014 17 beta-hydroxysteroid dehydrogenase type 3, HSD17B3	PR00080/9.5E-7/Short-chain dehydrogenase/reductase (SDR) superfamily signature	cellular_component:GO:0016021//integral component of membrane;
Unigene96534_All	1007	68.6594	1.92205	-5.15874	0.00096787	Down	4.08973e-05	NA	NA	NA	NA	NA	NA	NA
Unigene20549_All	2198	54.8853	240.476	2.1314	0.0319853	Up	0.00307955	NA	KX525271.1/0.0/Isostichopus fuscus microsatellite Ifus202 sequence	NA	NA	NA	NA	NA
Unigene20397_All	2959	34.4013	505.753	3.8779	0.00157006	Up	7.20986e-05	NA	NA	NA	NA	NA	NA	NA
Unigene103391_All	311	0.849785	10.4223	3.61644	0.0378028	Up	0.00386306	NA	NA	NA	NA	NA	NA	NA
CL11808.Contig8_All	736	175.141	900.732	2.36258	0.0327059	Up	0.00317225	NA	NA	NA	NA	NA	NA	NA
CL9702.Contig11_All	372	8.02142e-06	26.1838	21.6383	3.16273e-11	Up	6.05757e-13	NA	NA	NA	NA	NA	NA	NA
Unigene47557_All	1548	1.07315	19.9952	4.21973	0.0327602	Up	0.00317818	PIK35866.1/1.2e-81/putative adenosine receptor A3-like [Apostichopus japonicus]	NA	sp|Q60613|AA2AR_MOUSE/5.3e-31/Adenosine receptor A2a OS=Mus musculus OX=10090 GN=Adora2a PE=1 SV=3	aplc:110978449/4.9e-48/D(2) dopamine receptor-like; K04150 histamine receptor H2	Hs5921992/3.5e-29/[R] KOG3656 FOG: 7 transmembrane receptor	PS00237/-/G-protein coupled receptors family 1 signature.	cellular_component:GO:0016021//integral component of membrane;molecular_function:GO:0004930//G protein-coupled receptor activity;
CL4433.Contig3_All	3000	147.042	13.3634	-3.45987	0.00271255	Down	0.000137577	PIK58611.1/5.1e-36/putative ephrin type-A receptor 10-like [Apostichopus japonicus]	NA	sp|Q61851|FGFR3_MOUSE/1.9e-24/Fibroblast growth factor receptor 3 OS=Mus musculus OX=10090 GN=Fgfr3 PE=1 SV=1	aplc:110989200/1.3e-28/fibroblast growth factor receptor 3-like; K05094 fibroblast growth factor receptor 3 [EC:2.7.10.1]	Hs4503711/1.7e-24/[T] KOG0200 Fibroblast/platelet-derived growth factor receptor and related receptor tyrosine kinases	PTHR24416/7.0E-34/--	cellular_component:GO:0016021//integral component of membrane;molecular_function:GO:0005524//ATP binding;GO:0004672//protein kinase activity;
Unigene42340_All	1046	38.9863	4.28439	-3.18581	0.037672	Down	0.00384661	NA	NA	NA	NA	NA	NA	NA
Unigene29093_All	1982	23.1099	520.156	4.49236	0.0363611	Up	0.00366171	NA	NA	NA	NA	NA	NA	NA
Unigene11763_All	1778	8.4251	148.91	4.1436	0.0261717	Up	0.00235181	NA	NA	NA	NA	NA	NA	NA
Unigene66642_All	790	18.7251	0.194407	-6.58975	0.0358092	Down	0.00359208	NA	NA	NA	NA	NA	NA	NA
Unigene44878_All	4367	0.163282	467.637	11.4838	3.14319e-05	Up	9.12321e-07	PIK40451.1/2.6e-33/complement factor B [Apostichopus japonicus]	NA	sp|P14272|KLKB1_RAT/1.2e-16/Plasma kallikrein OS=Rattus norvegicus OX=10116 GN=Klkb1 PE=1 SV=1	aplc:110983861/1.8e-18/complement C2-like; K01332 complement component 2 [EC:3.4.21.43]	7292443/1.9e-16/[E] KOG3627 Trypsin	PS00135/-/Serine proteases, trypsin family, serine active site.	biological_process:GO:0006956//complement activation;cellular_component:GO:0005576//extracellular region;molecular_function:GO:0004252//serine-type endopeptidase activity;
CL6768.Contig1_All	559	2.80694	31.6576	3.49548	0.00704353	Up	0.000439821	NA	NA	NA	NA	NA	NA	NA
Unigene70419_All	392	8.93887e-06	34.0872	21.8626	1.92608e-11	Up	3.45861e-13	NA	NA	NA	NA	NA	NA	NA
Unigene58511_All	750	2.15253	24.1131	3.48572	0.0169831	Up	0.00133289	NA	NA	NA	NA	NA	NA	NA
Unigene42784_All	2496	204.276	24.751	-3.04496	0.0427279	Down	0.00457879	NA	NA	NA	NA	NA	NA	NA
Unigene66078_All	1961	85.2493	5.79999e-06	-23.8091	2.58403e-13	Down	2.25688e-15	XP_034338151.1/1.0e-69/ATP-dependent DNA helicase Q-like SIM [Crassostrea gigas]	NA	sp|Q9DEY9|BLM_XENLA/3.9e-23/Bloom syndrome protein homolog OS=Xenopus laevis OX=8355 GN=blm PE=2 SV=1	amil:114948147/8.2e-32/mediator of RNA polymerase II transcription subunit 34-like; K03654 ATP-dependent DNA helicase RecQ [EC:3.6.4.12]	SPAC2G11.12/4.2e-27/[L] KOG0351 ATP-dependent DNA helicase	PS51194/13.935/Superfamilies 1 and 2 helicase C-terminal domain profile.	NA
Unigene15824_All	4569	124.583	5.93535e-06	-24.3232	7.88922e-14	Down	5.58641e-16	PIK58237.1/0.0e+00/putative transient receptor potential cation channel subfamily M member 2 isoform X6 [Apostichopus japonicus]	NA	sp|A7T1N0|TMP2L_NEMVE/8.4e-218/Transient receptor potential cation channel subfamily M member-like 2 OS=Nematostella vectensis OX=45351 GN=TRPM2 PE=1 SV=1	aplc:110990131/0.0e+00/transient receptor potential cation channel subfamily M member 2-like; K04977 transient receptor potential cation channel subfamily M member 2 [EC:3.6.1.13]	Hs21314671/5.1e-169/[PT] KOG3614 Ca2+/Mg2+-permeable cation channels (LTRPC family)	PR01097/5.9E-5/Transient receptor potential family signature	cellular_component:GO:0016021//integral component of membrane;molecular_function:GO:0005216//ion channel activity;GO:0016787//hydrolase activity;
CL795.Contig1_All	1242	1.82031e-05	883.587	25.5327	7.63735e-17	Up	1.08063e-19	NA	NA	NA	NA	NA	NA	NA
CL427.Contig11_All	305	0.228046	65.5237	8.16655	0.00170485	Up	7.95269e-05	NA	NA	NA	NA	NA	NA	NA
Unigene102452_All	1708	2.98352	202.143	6.08222	0.0109555	Up	0.000761389	PIK38456.1/4.0e-163/hypothetical protein BSL78_24702 [Apostichopus japonicus]	NA	sp|O19072|OTC_PIG/3.7e-118/Ornithine carbamoyltransferase, mitochondrial (Fragment) OS=Sus scrofa OX=9823 GN=OTC PE=2 SV=1	spu:588878/3.9e-123/ornithine carbamoyltransferase, mitochondrial isoform X2; K00611 ornithine carbamoyltransferase [EC:2.1.3.3]	Hs9257234/5.1e-114/[E] KOG1504 Ornithine carbamoyltransferase OTC/ARG3	PS00097/-/Aspartate and ornithine carbamoyltransferases signature.	biological_process:GO:0006520//cellular amino acid metabolic process;molecular_function:GO:0016743//carboxyl- or carbamoyltransferase activity;GO:0016597//amino acid binding;
Unigene31739_All	2697	9.11096e-06	100.213	23.3909	6.6002e-13	Up	6.85977e-15	XP_022099204.1/5.3e-69/DNA-directed RNA polymerases I, II, and III subunit RPABC3-like isoform X1 [Acanthaster planci]	XM_014592518.1/0.0/PREDICTED: Tupaia chinensis RNA polymerase II subunit H (POLR2H), mRNA	sp|P52434|RPAB3_HUMAN/4.8e-64/DNA-directed RNA polymerases I, II, and III subunit RPABC3 OS=Homo sapiens OX=9606 GN=POLR2H PE=1 SV=4	aplc:110983881/6.1e-70/DNA-directed RNA polymerases I, II, and III subunit RPABC3-like isoform X1; K03016 DNA-directed RNA polymerases I, II, and III subunit RPABC3	Hs14589953/3.4e-64/[K] KOG3400 RNA polymerase subunit 8	PF03870/1.8E-51/RNA polymerase Rpb8	biological_process:GO:0006383//transcription by RNA polymerase III;GO:0006366//transcription by RNA polymerase II;cellular_component:GO:0005665//RNA polymerase II, core complex;GO:0005666//RNA polymerase III complex;GO:0005736//RNA polymerase I complex;
CL5511.Contig7_All	446	8.72051e-06	308.632	25.0769	8.15578e-16	Up	1.77294e-18	NA	NA	NA	NA	NA	NA	NA
CL3367.Contig2_All	3006	849.544	1931.88	1.18524	0.0495741	Up	0.00561532	PIK42889.1/8.3e-148/putative activator of 90 kDa heat shock protein ATPase-like 1-like [Apostichopus japonicus]	XM_012424877.1/0.0/PREDICTED: Orussus abietinus activator of 90 kDa heat shock protein ATPase homolog 1 (LOC105699693), mRNA	sp|Q8BK64|AHSA1_MOUSE/1.8e-91/Activator of 90 kDa heat shock protein ATPase homolog 1 OS=Mus musculus OX=10090 GN=Ahsa1 PE=1 SV=2	lhu:105671968/2.8e-87/LOW QUALITY PROTEIN: uncharacterized protein LOC105671968; K04131 muscarinic acetylcholine receptor M3	Hs6912280/3.7e-91/[S] KOG2936 Uncharacterized conserved protein	PF09229/2.3E-38/Activator of Hsp90 ATPase, N-terminal	molecular_function:GO:0051879//Hsp90 protein binding;GO:0001671//ATPase activator activity;GO:0051087//chaperone binding;
Unigene102408_All	1357	0.227936	353.128	10.5973	4.1772e-05	Up	1.23931e-06	KAE8620353.1/1.4e-09/hypothetical protein XENTR_v10010207, partial [Xenopus tropicalis]	NA	NA	dsr:110178148/8.2e-07/pre-mRNA-splicing factor CWC22 homolog; K13100 pre-mRNA-splicing factor CWC22	NA	NA	NA
Unigene67475_All	325	5.91624	58.5806	3.30767	0.0287276	Up	0.00266444	NA	NA	NA	NA	NA	NA	NA
Unigene99026_All	1116	37.097	5.52757e-06	-22.6782	3.26344e-12	Down	4.42654e-14	NA	NA	NA	NA	NA	NA	NA
Unigene36432_All	1871	0.227976	1323.71	12.5034	2.85781e-07	Up	6.83e-09	PIK61963.1/1.7e-50/hypothetical protein BSL78_01107 [Apostichopus japonicus]	XM_016120832.1/0.0/PREDICTED: Rousettus aegyptiacus prefoldin subunit 4 (PFDN4), transcript variant X2, mRNA	sp|Q9NQP4|PFD4_HUMAN/1.6e-34/Prefoldin subunit 4 OS=Homo sapiens OX=9606 GN=PFDN4 PE=1 SV=1	hcq:109513700/7.6e-35/pfdn4; prefoldin subunit 4 isoform X1; K09550 prefoldin subunit 4	Hs12408677/1.2e-34/[O] KOG1760 Molecular chaperone Prefoldin, subunit 4	PF01920/5.2E-23/Prefoldin subunit	biological_process:GO:0006457//protein folding;cellular_component:GO:0016272//prefoldin complex;molecular_function:GO:0051082//unfolded protein binding;
Unigene37871_All	3433	6.10899	1110.28	7.50577	0.00235155	Up	0.000116273	PIK41542.1/2.5e-39/putative netrin receptor UNC5B [Apostichopus japonicus]	NA	sp|Q8C8R3|ANK2_MOUSE/7.6e-06/Ankyrin-2 OS=Mus musculus OX=10090 GN=Ank2 PE=1 SV=2	amil:114970263/3.6e-06/mitogen-activated protein kinase kinase kinase 3-like isoform X1; K04420 mitogen-activated protein kinase kinase kinase 2 [EC:2.7.11.25]	NA	PF00531/2.1E-20/Death domain	cellular_component:GO:0016021//integral component of membrane;molecular_function:GO:0005042//netrin receptor activity;
Unigene53223_All	3057	2230.99	0.368067	-12.5654	0.000453295	Down	1.72006e-05	PIK53121.1/2.0e-120/putative sushi, von Willebrand factor type A [Apostichopus japonicus]	NA	sp|Q923L3|CSMD1_MOUSE/1.3e-44/CUB and sushi domain-containing protein 1 OS=Mus musculus OX=10090 GN=Csmd1 PE=1 SV=2	tru:105418765/1.2e-58/sushi, von Willebrand factor type A, EGF and pentraxin domain-containing protein 1-like isoform X1; K17495 CUB and sushi domain-containing protein	Hs4504375/8.2e-46/[V] LSE2736 H Protein related to complement factor H/Coagulation factor XIII, B subunit	PS50287/29.873/SRCR domain profile.	cellular_component:GO:0005576//extracellular region;molecular_function:GO:0008061//chitin binding;
Unigene2272_All	5289	558.003	37.028	-3.91358	0.0181661	Down	0.00145109	PIK35651.1/2.7e-194/putative up-regulator of cell proliferation-like [Apostichopus japonicus]	NA	sp|Q7Z2Y8|GVIN1_HUMAN/3.0e-110/Interferon-induced very large GTPase 1 OS=Homo sapiens OX=9606 GN=GVINP1 PE=2 SV=2	oro:101368368/3.9e-12/CARD6; caspase recruitment domain-containing protein 6; K12797 caspase recruitment domain-containing protein 6	NA	PTHR22796:SF4/1.5E-88/--	molecular_function:GO:0005525//GTP binding;
Unigene17059_All	1657	0.407879	35.4388	6.44104	0.0294558	Up	0.00275775	NA	NA	NA	NA	NA	NA	NA
CL11886.Contig7_All	2017	8.20149e-06	46.7147	22.4415	2.76044e-14	Up	1.55523e-16	PIK48959.1/6.2e-123/putative U2 small nuclear ribonucleoprotein auxiliary factor 35 kDa subunit-related protein 2-like [Apostichopus japonicus]	NA	sp|Q15696|U2AFM_HUMAN/2.2e-77/U2 small nuclear ribonucleoprotein auxiliary factor 35 kDa subunit-related protein 2 OS=Homo sapiens OX=9606 GN=ZRSR2 PE=1 SV=2	pgc:109853448/2.5e-28/RNA polymerase-associated protein CTR9 homolog; K15176 RNA polymerase-associated protein CTR9	Hs4827046/1.6e-77/[A] KOG2202 U2 snRNP splicing factor, small subunit, and related proteins	SM00356/0.014/zinc finger	biological_process:GO:0000398//mRNA splicing, via spliceosome;cellular_component:GO:0089701//U2AF complex;molecular_function:GO:0003723//RNA binding;GO:0046872//metal ion binding;
Unigene38753_All	1312	128.108	9.21236	-3.79765	0.0278388	Down	0.0025573	NA	NA	NA	NA	NA	NA	NA
CL10648.Contig35_All	994	6.00597	1076.87	7.48623	3.98735e-10	Up	8.56273e-12	PIK38963.1/3.5e-103/fibrinogen-like protein [Apostichopus japonicus]	NA	sp|Q8R1Q3|ANGL7_MOUSE/1.3e-38/Angiopoietin-related protein 7 OS=Mus musculus OX=10090 GN=Angptl7 PE=2 SV=1	pdam:113673506/3.0e-46/uncharacterized protein LOC113673506; K06252 tenascin	Hs10863949/2.7e-38/[R] KOG2579 Ficolin and related extracellular proteins	PS01186/-/EGF-like domain signature 2.	NA
CL11576.Contig17_All	1174	72.8013	2.36137	-4.94627	0.00940407	Down	0.000629983	NA	NA	NA	NA	NA	NA	NA
CL7260.Contig1_All	2993	8.1793e-06	45.4538	22.4059	5.81844e-12	Up	8.8389e-14	PIK38199.1/4.1e-131/hypothetical protein BSL78_24966 [Apostichopus japonicus]	NA	sp|Q86WI3|NLRC5_HUMAN/2.4e-08/Protein NLRC5 OS=Homo sapiens OX=9606 GN=NLRC5 PE=1 SV=3	pdam:113685390/2.1e-18/protein NLRC5-like; K22615 NLR family CARD domain containing 5	Hs22067216/1.7e-08/[S] KOG4308 LRR-containing protein	PTHR24106:SF101/2.4E-15/--	cellular_component:GO:0016021//integral component of membrane;
CL3312.Contig2_All	868	5904.34	6.38601	-9.85265	0.003684	Down	0.00019732	NA	NA	NA	NA	NA	NA	NA
CL9193.Contig2_All	1778	0.270564	475.067	10.7779	3.60799e-06	Up	9.30741e-08	XP_033103820.1/2.2e-23/uncharacterized protein LOC117106549 [Anneissia japonica]	NA	NA	xla:108718538/1.8e-06/1,25-dihydroxyvitamin D(3) 24-hydroxylase, mitochondrial-like; K07436 vitamin D3 24-hydroxylase [EC:1.14.15.16]	NA	PS50164/11.041/GIY-YIG domain profile.	NA
Unigene54180_All	3909	5.64947	237.054	5.39095	0.0375363	Up	0.00382906	PIK39788.1/2.1e-58/hypothetical protein BSL78_23366 [Apostichopus japonicus]	NA	NA	NA	NA	PF04970/3.0E-8/Lecithin retinol acyltransferase	NA
CL3061.Contig1_All	1882	292.468	43.659	-2.74393	0.0127725	Down	0.000927018	PIK49968.1/2.1e-96/putative ectonucleotide pyrophosphatase/phosphodiesterase family member 7-like [Apostichopus japonicus]	NA	sp|Q5EZ72|ENPP7_RAT/3.4e-32/Ectonucleotide pyrophosphatase/phosphodiesterase family member 7 OS=Rattus norvegicus OX=10116 GN=Enpp7 PE=1 SV=1	aplc:110978795/3.2e-49/uncharacterized protein LOC110978795; K12354 ectonucleotide pyrophosphatase/phosphodiesterase family member 7 [EC:3.1.4.12]	Hs11034849/6.4e-25/[R] KOG2645 Type I phosphodiesterase/nucleotide pyrophosphatase	PF01663/3.4E-44/Type I phosphodiesterase / nucleotide pyrophosphatase	molecular_function:GO:0003824//catalytic activity;
Unigene44394_All	2446	1.28528e-05	123.35	23.1942	1.01918e-12	Up	1.14644e-14	NA	NA	NA	NA	NA	NA	NA
CL9435.Contig1_All	802	5.14495	58.359	3.50373	0.015474	Up	0.001184	NA	NA	NA	NA	NA	NA	NA
Unigene97414_All	1469	91.993	5.84299e-06	-23.9083	2.07021e-13	Down	1.72756e-15	NA	NA	NA	NA	NA	NA	NA
Unigene11672_All	1971	0.227861	122.733	9.07316	0.000198792	Up	6.83246e-06	NA	NA	NA	NA	NA	NA	NA
Unigene4957_All	1770	99.7113	26.0712	-1.9353	0.0415181	Down	0.0044001	NA	MK007207.1/0.0/Holothuria sp. type &apos;Pentard&apos; microsatellite Hp11 sequence	NA	NA	NA	NA	NA
CL2653.Contig1_All	974	8.21603e-06	53.0516	22.6225	3.68111e-12	Up	5.08303e-14	NA	NA	NA	NA	NA	NA	NA
Unigene8645_All	1326	33.393	5.48776e-06	-22.5368	4.42894e-12	Down	6.36347e-14	NA	NA	NA	NA	NA	NA	NA
CL281.Contig2_All	2773	35.0815	0.480035	-6.19143	0.0056592	Down	0.000334635	CAC5355177.1/5.6e-13/tok [Mytilus coruscus]	NA	sp|O43897|TLL1_HUMAN/1.2e-12/Tolloid-like protein 1 OS=Homo sapiens OX=9606 GN=TLL1 PE=1 SV=1	cge:100774474/2.4e-13/Cubn; cubilin isoform X2; K14616 cubilin	Hs21361401/8.3e-13/[O] KOG3714 Meprin A metalloprotease	PF00431/2.2E-21/CUB domain	NA
Unigene39508_All	540	3.51072	215.823	5.94194	0.0016262	Up	7.52727e-05	NA	NA	NA	NA	NA	NA	NA
Unigene23385_All	1500	8.97082e-06	804.479	26.4182	2.44977e-24	Up	3.6238e-28	NA	HM189188.1/0.0/Apostichopus japonicus clone E02_M0717528_1S13_M13R microsatellite sequence	NA	NA	NA	NA	NA
Unigene50755_All	3903	1828.05	15.7481	-6.85898	0.00457455	Down	0.000256935	XP_003726799.2/2.9e-31/uncharacterized protein LOC100888644 [Strongylocentrotus purpuratus]	NA	NA	NA	NA	PF00008/5.5E-5/EGF-like domain	NA
Unigene55477_All	2530	407.34	18.3616	-4.47147	0.0361613	Down	0.00363788	PIK42104.1/2.6e-70/putative deleted in malignant brain tumors 1 protein-like [Apostichopus japonicus]	NA	sp|Q9UGM3|DMBT1_HUMAN/3.8e-47/Deleted in malignant brain tumors 1 protein OS=Homo sapiens OX=9606 GN=DMBT1 PE=1 SV=2	aplc:110984582/8.6e-58/LOW QUALITY PROTEIN: deleted in malignant brain tumors 1 protein-like; K13912 deleted in malignant brain tumors 1 protein	Hs8923740_1/2.5e-48/[R] TWOG0712 Scavenger receptor Cys-rich domains	PS00420/-/SRCR domain signature.	cellular_component:GO:0016020//membrane;GO:0016021//integral component of membrane;molecular_function:GO:0005044//scavenger receptor activity;
Unigene72936_All	254	0.160395	9.50377	5.8888	0.0395568	Up	0.00411298	NA	NA	NA	NA	NA	NA	NA
Unigene55250_All	3032	3.3695	183.551	5.7675	3.37396e-06	Up	8.68634e-08	PIK44987.1/1.5e-67/hypothetical protein BSL78_18171 [Apostichopus japonicus]	NA	NA	NA	NA	NA	molecular_function:GO:0008483//transaminase activity;
Unigene58223_All	607	8.2431e-06	58.7228	22.7642	2.68343e-12	Up	3.52934e-14	NA	NA	NA	NA	NA	NA	NA
Unigene19423_All	1142	0.162911	59.3354	8.50867	0.000802927	Up	3.28655e-05	NA	NA	NA	NA	NA	NA	NA
Unigene5788_All	2680	630.073	6.46796e-06	-26.5376	5.02853e-16	Down	9.89633e-19	NA	NA	NA	NA	NA	NA	NA
CL30.Contig50_All	1134	0.318737	33.4726	6.71447	0.0113994	Up	0.000801849	NA	NA	NA	NA	NA	NA	NA
Unigene115131_All	732	8.09392e-06	34.4789	22.0224	1.34857e-11	Up	2.32879e-13	NA	NA	NA	NA	NA	NA	NA
Unigene25308_All	924	8.58732e-06	175.324	24.2832	4.50762e-15	Up	1.53071e-17	NA	NA	NA	NA	NA	NA	NA
Unigene6401_All	1021	5.50773	981.963	7.47807	0.00307309	Up	0.000158847	PIK40685.1/5.5e-67/fibrinogen-like protein A, partial [Apostichopus japonicus]	NA	sp|P19477|FIBA_APOPA/1.3e-38/Fibrinogen-like protein A OS=Apostichopus parvimensis OX=1902835 PE=2 SV=1	spis:111341245/5.0e-41/ficolin-2-like isoform X1; K10104 ficolin	Hs8051586/1.1e-36/[R] KOG2579 Ficolin and related extracellular proteins	PS51406/43.699/Fibrinogen C-terminal domain profile.	NA
CL9640.Contig5_All	2696	3.2624	395.541	6.92175	0.0371578	Up	0.0037711	PIK45553.1/1.3e-86/hypothetical protein BSL78_17592 [Apostichopus japonicus]	NA	sp|P29319|EPHA3_MOUSE/4.3e-20/Ephrin type-A receptor 3 OS=Mus musculus OX=10090 GN=Epha3 PE=1 SV=1	dle:111177294/4.9e-19/EPHA1; ephrin type-A receptor 1 isoform X1; K05102 Eph receptor A1 [EC:2.7.10.1]	HsM4885211/3.0e-20/[T] KOG0196 Tyrosine kinase, EPH (ephrin) receptor family	PS50011/19.821/Protein kinase domain profile.	cellular_component:GO:0016021//integral component of membrane;molecular_function:GO:0005524//ATP binding;GO:0004672//protein kinase activity;
CL9202.Contig6_All	2460	43.4377	397.263	3.19308	0.00418666	Up	0.000230437	NA	NA	NA	NA	NA	NA	NA
Unigene3481_All	1094	130.145	6.44917e-06	-24.2664	9.02106e-14	Down	6.52132e-16	NA	NA	NA	NA	NA	NA	NA
CL11445.Contig15_All	3166	3.46174	913.78	8.0442	7.69252e-05	Up	2.41385e-06	NA	NA	NA	NA	NA	NA	NA
Unigene2338_All	1059	40.3461	190.508	2.23935	0.0385205	Up	0.0039691	NA	NA	NA	NA	NA	NA	NA
Unigene115939_All	436	0.163224	192.8	10.206	0.000297612	Up	1.07285e-05	NA	NA	NA	NA	NA	NA	NA
Unigene69726_All	1477	498.302	0.702958	-9.46937	0.00028714	Down	1.029e-05	PIK39858.1/1.4e-143/proprotein convertase subtilisin/kexin type 9 preproprotein [Apostichopus japonicus]	XM_033791069.1/0.0/PREDICTED: Asterias rubens extracellular serine proteinase-like (LOC117306589), mRNA	sp|A8T644|PCSK9_PANTR/8.5e-47/Proprotein convertase subtilisin/kexin type 9 OS=Pan troglodytes OX=9598 GN=PCSK9 PE=2 SV=1	sko:100369892/6.1e-64/proprotein convertase subtilisin/kexin type 9-like; K13050 proprotein convertase subtilisin/kexin type 9 [EC:3.4.21.-]	YEL060c/2.4e-59/[O] KOG1153 Subtilisin-related protease/Vacuolar protease B	PF00082/1.5E-42/Subtilase family	molecular_function:GO:0004252//serine-type endopeptidase activity;
CL11306.Contig4_All	961	0.31826	32.7004	6.68296	0.0197337	Up	0.00161565	NA	NA	NA	NA	NA	NA	NA
Unigene63675_All	2445	208.279	0.507743	-8.6802	0.00584316	Down	0.000348481	XP_014677394.1/9.8e-46/PREDICTED: uncharacterized protein LOC106817244 [Priapulus caudatus]	NA	NA	NA	NA	NA	NA
Unigene30123_All	5006	2499.61	386.437	-2.6934	0.00400222	Down	0.000218174	XP_033647756.1/5.3e-30/uncharacterized protein LOC117307186 [Asterias rubens]	NA	NA	NA	NA	NA	cellular_component:GO:0016021//integral component of membrane;
Unigene59972_All	2976	8.68516e-06	288.522	24.9856	1.76247e-14	Up	8.86421e-17	NA	NA	NA	NA	NA	NA	NA
Unigene64904_All	625	51.8537	0.594111	-6.44757	0.0105178	Down	0.000723661	NA	NA	NA	NA	NA	NA	NA
CL10802.Contig1_All	2447	79.8918	8.4406	-3.24263	0.034973	Down	0.00347784	NA	AC022298.31/0.0/Mus musculus BAC RP23-423C8 (Roswell Park Cancer Institute Mouse BAC Library) complete sequence	NA	NA	NA	NA	NA
Unigene71574_All	1031	2.96229	89.9005	4.92355	0.00870039	Up	0.000571875	NA	NA	NA	NA	NA	NA	NA
Unigene61906_All	1853	98.6994	1.14037e-05	-23.0451	1.41094e-12	Down	1.69057e-14	PIK42334.1/2.2e-13/hypothetical protein BSL78_20817 [Apostichopus japonicus]	NA	NA	malb:109960594/1.4e-09/surf4; surfeit locus protein 4 isoform X1; K20369 ER-derived vesicles protein	NA	NA	molecular_function:GO:0004190//aspartic-type endopeptidase activity;
CL4217.Contig2_All	1360	19.3763	0.783325	-4.62854	0.0252406	Down	0.002236	NA	NA	NA	NA	NA	NA	NA
CL8488.Contig5_All	621	35.2221	3.43876	-3.35652	3.91572e-05	Down	1.15443e-06	NA	NA	NA	NA	NA	NA	NA
Unigene6234_All	533	3.36571	44.7798	3.73387	8.33008e-05	Up	2.63374e-06	NA	NA	NA	NA	NA	NA	NA
Unigene34574_All	2458	171.338	62.4311	-1.45651	0.0446292	Down	0.00486451	NA	NA	NA	NA	NA	NA	NA
CL2095.Contig2_All	573	19.6474	0.684733	-4.84266	0.000981339	Down	4.15737e-05	NA	NA	NA	NA	NA	NA	NA
Unigene56059_All	1372	166.698	0.274215	-9.24772	5.76311e-05	Down	1.76394e-06	NA	NA	NA	NA	NA	NA	NA
CL5832.Contig2_All	3583	8.29915e-06	71.4141	23.0367	1.44418e-12	Up	1.74061e-14	PIK58368.1/5.3e-24/hypothetical protein BSL78_04685 [Apostichopus japonicus]	NA	NA	NA	NA	NA	NA
Unigene61636_All	440	54.054	0.499376	-6.75813	0.00570995	Down	0.000338774	NA	LR722987.1/0.0/Thalassophryne amazonica genome assembly, chromosome: 22	NA	NA	NA	NA	NA
CL1078.Contig6_All	4892	745.234	77.8915	-3.25815	0.0134455	Down	0.000988922	CAC5364541.1/1.6e-07/unnamed protein product [Mytilus coruscus]	NA	NA	NA	NA	NA	NA
Unigene5627_All	3067	55.1266	1130.13	4.3576	0.0124952	Up	0.000900224	XP_033113004.1/1.3e-193/cysteine desulfurase, mitochondrial-like isoform X1 [Anneissia japonica]	XM_022486692.1/0.0/PREDICTED: Crassostrea virginica cysteine desulfurase, mitochondrial-like (LOC111136090), mRNA	sp|Q5RDE7|NFS1_PONAB/6.2e-193/Cysteine desulfurase, mitochondrial OS=Pongo abelii OX=9601 GN=NFS1 PE=2 SV=1	tmu:101349857/3.8e-193/cysteine desulfurase, mitochondrial; K04487 cysteine desulfurase [EC:2.8.1.7]	Hs20560255/7.6e-193/[E] KOG1549 Cysteine desulfurase NFS1	PTHR11601/8.1E-237/--	NA
Unigene51411_All	2716	221.53	551.544	1.31597	0.0011858	Up	5.17912e-05	PIK42980.1/3.1e-77/hypothetical protein BSL78_20161 [Apostichopus japonicus]	NA	sp|Q01658|NC2B_HUMAN/2.2e-56/Protein Dr1 OS=Homo sapiens OX=9606 GN=DR1 PE=1 SV=1	spu:594380/5.1e-64/protein Dr1; K21751 down-regulator of transcription 1	Hs4503381/1.6e-56/[K] KOG0871 Class 2 transcription repressor NC2, beta subunit (Dr1)	PF00808/1.8E-19/Histone-like transcription factor (CBF/NF-Y) and archaeal histone	biological_process:GO:0045898//regulation of RNA polymerase II transcription preinitiation complex assembly;GO:0006338//chromatin remodeling;GO:0000122//negative regulation of transcription by RNA polymerase II;GO:0045944//positive regulation of transcription by RNA polymerase II;cellular_component:GO:0005671//Ada2/Gcn5/Ada3 transcription activator complex;GO:0017054//negative cofactor 2 complex;…
CL8825.Contig2_All	3638	169.19	23.6352	-2.83964	0.0418963	Down	0.00445326	PIK58503.1/1.3e-62/hypothetical protein BSL78_04583 [Apostichopus japonicus]	NA	NA	NA	NA	NA	NA
Unigene65193_All	359	36.4852	0.195773	-7.54199	0.0482828	Down	0.00542279	NA	NA	NA	NA	NA	NA	NA
Unigene111716_All	1258	8.94581e-06	32.7928	21.8057	2.18464e-11	Up	3.98472e-13	XP_015777317.1/8.6e-22/PREDICTED: RNA-directed DNA polymerase from mobile element jockey-like [Acropora digitifera]	NA	NA	NA	NA	NA	NA
Unigene57787_All	2235	0.150915	318.009	11.0411	1.17826e-05	Up	3.21686e-07	PIK56543.1/5.1e-25/hypothetical protein BSL78_06560 [Apostichopus japonicus]	NA	NA	NA	NA	NA	cellular_component:GO:0016021//integral component of membrane;
CL9902.Contig19_All	2245	255.366	1506.89	2.56094	0.0274028	Up	0.00250297	XP_023933510.1/6.3e-108/deleted in malignant brain tumors 1 protein, partial [Lingula anatina]	NA	sp|Q9UGM3|DMBT1_HUMAN/7.3e-90/Deleted in malignant brain tumors 1 protein OS=Homo sapiens OX=9606 GN=DMBT1 PE=1 SV=2	lak:106169048/7.3e-109/deleted in malignant brain tumors 1 protein; K13912 deleted in malignant brain tumors 1 protein	Hs8923740_1/6.8e-90/[R] TWOG0712 Scavenger receptor Cys-rich domains	PS50287/32.705/SRCR domain profile.	NA
CL9648.Contig33_All	3269	11765.6	155.023	-6.24595	0.000573147	Down	2.23383e-05	XP_003729242.1/1.1e-270/sodium- and chloride-dependent glycine transporter 1 isoform X1 [Strongylocentrotus purpuratus]	XM_033247654.1/0.0/PREDICTED: Anneissia japonica sodium- and chloride-dependent glycine transporter 2-like (LOC117106293), transcript variant X2, mRNA	sp|Q9Y345|SC6A5_HUMAN/6.5e-172/Sodium- and chloride-dependent glycine transporter 2 OS=Homo sapiens OX=9606 GN=SLC6A5 PE=1 SV=3	spu:577731/1.3e-271/sodium- and chloride-dependent glycine transporter 1 isoform X1; K05038 solute carrier family 6 (neurotransmitter transporter, glycine) member 5/9	Hs4759136/4.6e-172/[T] KOG3660 Sodium-neurotransmitter symporter	PS50267/96.887/Sodium:neurotransmitter symporter family profile.	NA
Unigene66882_All	808	0.967192	48.1123	5.63646	0.0412139	Up	0.00435213	NA	NA	NA	NA	NA	NA	NA
CL1736.Contig3_All	3278	15.303	223.382	3.86762	5.20035e-05	Up	1.57598e-06	PIK43549.1/1.7e-61/putative growth arrest and DNA damage-inducible proteins-interacting protein 1-like [Apostichopus japonicus]	NA	sp|A1A4P4|G45IP_BOVIN/3.8e-23/Growth arrest and DNA damage-inducible proteins-interacting protein 1 OS=Bos taurus OX=9913 GN=GADD45GIP1 PE=2 SV=1	sko:100372254/1.5e-09/trichohyalin-like; K11515 inner centromere protein	Hs18959278/4.7e-23/[WV] KOG4848 Extracellular matrix-associated peroxidase	PF10147/1.1E-33/Growth arrest and DNA-damage-inducible proteins-interacting protein 1	cellular_component:GO:0005634//nucleus;
Unigene3766_All	3425	74.2151	5.75653e-06	-23.62	3.93291e-13	Down	3.74611e-15	PIK60193.1/3.6e-22/putative netrin receptor UNC5B [Apostichopus japonicus]	NA	sp|Q6R653|UN5CL_MOUSE/2.8e-08/UNC5C-like protein OS=Mus musculus OX=10090 GN=Unc5cl PE=2 SV=2	sko:102800700/6.5e-08/p53-induced protein with a death domain-like; K10130 leucine-rich repeats and death domain-containing protein	NA	PTHR12582/3.9E-21/--	cellular_component:GO:0016021//integral component of membrane;molecular_function:GO:0005042//netrin receptor activity;GO:0016301//kinase activity;
Unigene113027_All	382	7.99642e-06	23.8732	21.5095	4.22789e-11	Up	8.32064e-13	NA	NA	NA	NA	NA	NA	NA
CL10635.Contig6_All	1117	30.5627	101.812	1.73607	0.0282589	Up	0.00260823	NA	NA	NA	NA	NA	NA	NA
CL9901.Contig17_All	4374	97.8514	771.206	2.97845	0.00135265	Up	6.0514e-05	PIK42212.1/1.1e-230/hypothetical protein BSL78_20924 [Apostichopus japonicus]	AP022678.1/0.0/Epinephelus fuscoguttatus DNA, LG4, complete sequence	sp|Q54QQ2|Y5634_DICDI/1.4e-49/Uncharacterized protein DDB_G0283697 OS=Dictyostelium discoideum OX=44689 GN=DDB_G0283697 PE=4 SV=1	spu:594594/1.6e-115/arginine/serine-rich protein PNISR; K13170 splicing factor, arginine/serine-rich 18	7292130/2.1e-47/[A] KOG1869 Splicing coactivator SRm160/300, subunit SRm300	PTHR14914/4.2E-24/--	NA
Unigene4558_All	5895	7.58651	2488.21	8.35746	0.0298847	Up	0.00281117	PIK40612.1/3.7e-67/hypothetical protein BSL78_22544 [Apostichopus japonicus]	NA	NA	NA	NA	NA	NA
CL8704.Contig2_All	1616	69.4129	5.46886	-3.66589	0.0467067	Down	0.00517998	NA	NA	NA	NA	NA	NA	NA
Unigene61739_All	330	14.1147	0.194458	-6.1816	0.000480125	Down	1.8333e-05	NA	NA	NA	NA	NA	NA	NA
CL1705.Contig3_All	4182	288.373	18.4053	-3.96975	0.0480158	Down	0.0053823	PIK48626.1/1.6e-229/hypothetical protein BSL78_14503 [Apostichopus japonicus]	NA	NA	NA	NA	PTHR16189/1.0E-115/--	cellular_component:GO:0016021//integral component of membrane;
Unigene115088_All	613	3.50324e-05	58.6292	20.6745	1.00304e-10	Up	2.08885e-12	NP_001004193.1/2.9e-07/reproductive homeobox on X chromosome, 8 [Mus musculus] >AAI39099.1 Reproductive homeobox 8 [Mus musculus] >AAQ94736.1 TOX [Mus musculus]	AC128582.3/0.0/Rattus norvegicus BAC CH230-349P12 (Children&apos;s Hospital Oakland Research Institute Rat (BN/SsNHsd/MCW) BAC library) complete sequence	NA	sasa:106595448/3.1e-06/sporozoite surface protein 2-like; K03006 DNA-directed RNA polymerase II subunit RPB1 [EC:2.7.7.6]	NA	NA	cellular_component:GO:0005634//nucleus;molecular_function:GO:0003677//DNA binding;
CL11058.Contig2_All	603	36.1651	0.1958	-7.52907	0.00587369	Down	0.00035068	NA	NA	NA	NA	NA	NA	NA
Unigene17968_All	4164	375.472	62.6285	-2.58381	0.0264485	Down	0.00238416	NA	AP022719.1/0.0/Plectropomus leopardus DNA, chromosome 20, nearly complete sequence	NA	NA	NA	NA	NA
Unigene60612_All	3083	9.03027e-06	904.533	26.5778	4.48835e-16	Up	8.77549e-19	NA	NA	NA	NA	NA	NA	NA
Unigene55035_All	8109	1083.56	328.967	-1.71976	0.00694059	Down	0.000431742	PIK50836.1/4.9e-134/putative PH-interacting protein isoform X1 [Apostichopus japonicus]	KY609179.1/0.0/Holothuria forskali tensilin mRNA, complete cds	sp|A2AHJ4|BRWD3_MOUSE/2.5e-116/Bromodomain and WD repeat-containing protein 3 OS=Mus musculus OX=10090 GN=Brwd3 PE=1 SV=1	spu:764715/1.3e-131/PH-interacting protein; K11797 PH-interacting protein	Hs16445438/1.1e-110/[R] KOG0644 Uncharacterized conserved protein, contains WD40 repeat and BROMO domains	SM00297/2.7E-4/bromo domain	NA
Unigene53768_All	2613	99.8239	14.0857	-2.82516	0.0206989	Down	0.00172157	PIK51097.1/2.4e-18/putative ubiquitin-like-conjugating enzyme ATG10 [Apostichopus japonicus]	NA	sp|Q9H0Y0|ATG10_HUMAN/2.1e-11/Ubiquitin-like-conjugating enzyme ATG10 OS=Homo sapiens OX=9606 GN=ATG10 PE=1 SV=1	lak:106166458/3.7e-19/ubiquitin-like-conjugating enzyme ATG10 isoform X1; K17888 ubiquitin-like-conjugating enzyme ATG10	Hs18594496/1.5e-11/[S] KOG4741 Uncharacterized conserved protein	PTHR14957/1.7E-20/--	biological_process:GO:0006914//autophagy;
Unigene16577_All	5970	1659.64	34.5557	-5.5858	0.00983592	Down	0.000665934	PIK49194.1/2.4e-21/hypothetical protein BSL78_13924 [Apostichopus japonicus]	AB572608.1/0.0/Stichopus chloronotus DNA, microsatellite: SC43	NA	NA	NA	NA	NA
Unigene22357_All	577	3.5236	225.107	5.99742	0.00111052	Up	4.80604e-05	NA	NA	NA	NA	NA	NA	NA
Unigene12815_All	3695	1313.14	19.9512	-6.04041	0.000173042	Down	5.85395e-06	PIK61589.1/4.5e-79/putative deleted in malignant brain tumors 1 protein-like [Apostichopus japonicus]	NA	sp|Q9UGM3|DMBT1_HUMAN/4.7e-70/Deleted in malignant brain tumors 1 protein OS=Homo sapiens OX=9606 GN=DMBT1 PE=1 SV=2	aplc:110983029/2.2e-78/deleted in malignant brain tumors 1 protein-like isoform X1; K13912 deleted in malignant brain tumors 1 protein	Hs6633801_1/1.5e-70/[R] TWOG0712 Scavenger receptor Cys-rich domains	PS00420/-/SRCR domain signature.	cellular_component:GO:0016020//membrane;molecular_function:GO:0005044//scavenger receptor activity;
Unigene17988_All	8229	1441.97	11916.9	3.04689	0.0401737	Up	0.00420586	XP_022098596.1/6.3e-198/X-ray radiation resistance-associated protein 1-like isoform X1 [Acanthaster planci]	NA	sp|Q6P2D8|XRRA1_HUMAN/1.3e-83/X-ray radiation resistance-associated protein 1 OS=Homo sapiens OX=9606 GN=XRRA1 PE=2 SV=2	pcan:112572421/1.8e-08/G-protein coupled receptor GRL101-like; K04306 relaxin family peptide receptor 1	Hs22064245/4.2e-12/[R] KOG0619 FOG: Leucine rich repeat	PS51450/7.65/Leucine-rich repeat profile.	NA
Unigene3485_All	1521	41.6281	492.065	3.56322	0.0109425	Up	0.000760206	NA	NA	NA	NA	NA	NA	NA
Unigene72046_All	2167	0.505845	206.046	8.67005	0.0180282	Up	0.00143669	PIK48051.1/4.8e-44/pol-like protein [Apostichopus japonicus]	NA	NA	NA	NA	NA	NA
Unigene48729_All	2537	20.4297	224.671	3.45907	0.0114951	Up	0.000810061	PIK44987.1/2.0e-70/hypothetical protein BSL78_18171 [Apostichopus japonicus]	NA	NA	NA	NA	NA	NA
Unigene59141_All	654	16.4101	0.609104	-4.75175	0.0266784	Down	0.00241209	XP_015765663.1/7.6e-30/PREDICTED: uncharacterized protein LOC107344505 [Acropora digitifera]	NA	NA	xla:108718495/5.9e-19/col6a6.L; collagen, type VI, alpha 6 L homeolog; K06238 collagen, type VI, alpha	NA	NA	NA
CL5423.Contig1_All	1549	1.74253	48.1675	4.78881	0.00319388	Up	0.000166303	NA	NA	NA	NA	NA	NA	NA
CL2654.Contig3_All	3072	1648.59	394.301	-2.06387	0.00239202	Down	0.000118613	PIK58562.1/9.2e-243/putative importin subunit alpha-1 [Apostichopus japonicus]	XM_028865207.1/0.0/PREDICTED: Peromyscus leucopus karyopherin subunit alpha 2 (Kpna2), mRNA	sp|P52293|IMA1_MOUSE/1.3e-158/Importin subunit alpha-1 OS=Mus musculus OX=10090 GN=Kpna2 PE=1 SV=2	spu:583874/9.4e-184/importin subunit alpha-1 isoform X1; K15043 importin subunit alpha-1/8	Hs4504897/5.2e-157/[U] KOG0166 Karyopherin (importin) alpha	PS50176/10.062/Armadillo/plakoglobin ARM repeat profile.	biological_process:GO:0006606//protein import into nucleus;cellular_component:GO:0042025//host cell nucleus;GO:0005737//cytoplasm;molecular_function:GO:0061608//nuclear import signal receptor activity;
Unigene61639_All	1811	40.7166	0.982563	-5.37292	0.0390457	Down	0.00404434	PIK36905.1/8.5e-55/pol-like protein [Apostichopus japonicus]	CP050567.1/0.0/Canis lupus familiaris breed Labrador retriever chromosome 08a	sp|P11369|LORF2_MOUSE/1.2e-18/LINE-1 retrotransposable element ORF2 protein OS=Mus musculus OX=10090 GN=Pol PE=1 SV=2	sko:102809967/2.8e-10/ATP-binding cassette sub-family A member 1-like; K05641 ATP-binding cassette, subfamily A (ABC1), member 1	At3g44650/5.2e-16/[R] KOG1075 FOG: Reverse transcriptase	PF00078/2.4E-13/Reverse transcriptase (RNA-dependent DNA polymerase)	NA
Unigene21933_All	2199	301.198	67.3559	-2.16084	0.0466901	Down	0.00517785	PIK37678.1/6.0e-71/putative histidine protein methyltransferase 1-like [Apostichopus japonicus]	NA	sp|Q2KIJ2|MET18_BOVIN/1.4e-45/Histidine protein methyltransferase 1 homolog OS=Bos taurus OX=9913 GN=METTL18 PE=2 SV=1	salp:112078413/5.4e-08/mettl21a; protein N-lysine methyltransferase METTL21A; K21804 protein N-lysine methyltransferase METTL21A [EC:2.1.1.-]	Hs15553097/3.2e-44/[R] KOG2920 Predicted methyltransferase	PTHR21095:SF0/1.3E-93/--	biological_process:GO:0032259//methylation;molecular_function:GO:0008168//methyltransferase activity;
Unigene4200_All	1060	0.162952	65.5432	8.65185	0.000872028	Up	3.61352e-05	XP_006823893.1/4.4e-27/PREDICTED: RNA-directed DNA polymerase from mobile element jockey-like, partial [Saccoglossus kowalevskii]	NA	NA	ccal:108624406/3.7e-10/trichohyalin-like; K18626 trichohyalin	CE09493/1.2e-07/[R] KOG1075 FOG: Reverse transcriptase	PTHR19446/8.5E-16/--	molecular_function:GO:0003964//RNA-directed DNA polymerase activity;
Unigene44237_All	2191	198.117	828.435	2.06404	0.0446617	Up	0.00487143	NA	NA	NA	NA	NA	NA	NA
Unigene40544_All	1864	479.583	21.5976	-4.47284	0.0112941	Down	0.000792471	NA	NA	NA	NA	NA	NA	NA
Unigene110140_All	1351	8.13405e-06	35.8416	22.0712	1.2101e-11	Up	2.06009e-13	PIK36992.1/4.9e-23/hypothetical protein BSL78_26173 [Apostichopus japonicus]	NA	NA	NA	NA	NA	NA
CL5421.Contig2_All	1163	34.2654	5.49978e-06	-22.5709	4.12672e-12	Down	5.83177e-14	PIK34584.1/2.0e-09/hypothetical protein BSL78_28591, partial [Apostichopus japonicus]	NA	NA	NA	NA	SM00005/7.0E-8/DEATH domain, found in proteins involved in cell death (apoptosis).	biological_process:GO:0007165//signal transduction;cellular_component:GO:0016021//integral component of membrane;molecular_function:GO:0005042//netrin receptor activity;GO:0016301//kinase activity;
Unigene9958_All	2155	97.4828	1003.78	3.36415	0.0418022	Up	0.00444033	NA	NA	NA	NA	NA	NA	NA
Unigene66269_All	1254	45.1591	2.95147	-3.93551	0.00958249	Down	0.000644832	PIK49735.1/4.6e-07/hypothetical protein BSL78_13411 [Apostichopus japonicus]	NA	NA	NA	NA	NA	molecular_function:GO:0008168//methyltransferase activity;
CL4414.Contig4_All	3123	12.8805	1102.98	6.42008	0.00134682	Up	6.02185e-05	XP_022097842.1/2.2e-151/cleavage and polyadenylation specificity factor subunit 3-like [Acanthaster planci]	NA	sp|Q9UKF6|CPSF3_HUMAN/4.3e-133/Cleavage and polyadenylation specificity factor subunit 3 OS=Homo sapiens OX=9606 GN=CPSF3 PE=1 SV=1	aplc:110983149/2.5e-152/cleavage and polyadenylation specificity factor subunit 3-like; K14403 cleavage and polyadenylation specificity factor subunit 3 [EC:3.1.27.-]	Hs7706427/3.1e-133/[A] KOG1137 mRNA cleavage and polyadenylation factor II complex, BRR5 (CPSF subunit)	SM01027/2.1E-4/Beta-Casp domain	NA
Unigene6190_All	6418	588.014	159.158	-1.88539	0.0111642	Down	0.000780062	PIK40743.1/3.0e-139/putative mitochondrial carnitine/acylcarnitine carrier protein [Apostichopus japonicus]	XM_030986310.1/0.0/PREDICTED: Strongylocentrotus purpuratus fidgetin-like protein 1 (LOC578480), mRNA	sp|Q9Z2Z6|MCAT_MOUSE/7.6e-108/Mitochondrial carnitine/acylcarnitine carrier protein OS=Mus musculus OX=10090 GN=Slc25a20 PE=1 SV=1	spu:582417/4.0e-128/mitochondrial carnitine/acylcarnitine carrier protein; K15109 solute carrier family 25 (mitochondrial carnitine/acylcarnitine transporter), member 20/29	Hs4557403/1.0e-106/[C] KOG0758 Mitochondrial carnitine-acylcarnitine carrier protein	PTHR24089/3.2E-168/--	cellular_component:GO:0016021//integral component of membrane;
CL9686.Contig1_All	678	0.163029	47.8722	8.19792	0.00644548	Up	0.000393316	NA	NA	NA	NA	NA	NA	NA
Unigene59460_All	5824	487.401	6.37333e-06	-26.1885	1.31192e-23	Down	2.70004e-27	PIK62479.1/1.5e-47/hypothetical protein BSL78_00576 [Apostichopus japonicus]	NA	NA	NA	NA	PF07654/2.0E-4/Immunoglobulin C1-set domain	cellular_component:GO:0016021//integral component of membrane;
Unigene38891_All	7550	4306.56	224.539	-4.2615	0.0235149	Down	0.00203658	PIK52391.1/9.6e-193/hypothetical protein BSL78_10703 [Apostichopus japonicus]	NA	sp|Q9VGY6|SKEL1_DROME/1.1e-73/Protein Skeletor, isoforms B/C OS=Drosophila melanogaster OX=7227 GN=Skeletor PE=1 SV=2	tnl:113495089/4.0e-10/leucine-rich repeat and IQ domain-containing protein 1-like; K19750 dynein assembly factor 1, axonemal	7301062/5.6e-88/[D] KOG4731 Protein predicted to be involved in spindle matrix formation, contains DM13, DoH, and DOMON domains	SM00664/8.2E-24/Possible catecholamine-binding domain present in a variety of eukaryotic proteins.	cellular_component:GO:0016021//integral component of membrane;
Unigene63950_All	2091	148.357	5.97238e-06	-24.5662	3.50476e-15	Down	1.10901e-17	PIK39683.1/1.4e-08/hypothetical protein BSL78_23473, partial [Apostichopus japonicus]	NA	NA	NA	NA	PS50017/16.639/Death domain profile.	biological_process:GO:0007165//signal transduction;GO:0042981//regulation of apoptotic process;cellular_component:GO:0016021//integral component of membrane;molecular_function:GO:0005042//netrin receptor activity;
CL7617.Contig5_All	2074	3.82873	34.5335	3.17306	0.00670054	Up	0.000413267	KOF65844.1/3.9e-11/hypothetical protein OCBIM_22014234mg, partial [Octopus bimaculoides]	LR597464.1/0.0/Sphaeramia orbicularis genome assembly, chromosome: 7	sp|Q8MP30|Y7791_DICDI/7.3e-12/Uncharacterized histidine-rich protein DDB_G0274557 OS=Dictyostelium discoideum OX=44689 GN=DDB_G0274557 PE=3 SV=1	ame:100577697/2.5e-07/uncharacterized protein LOC100577697 isoform X1; K16691 keren	7295818/9.2e-09/[S] KOG1032 Uncharacterized conserved protein, contains GRAM domain	NA	cellular_component:GO:0016020//membrane;GO:0016021//integral component of membrane;molecular_function:GO:0004180//carboxypeptidase activity;GO:0008241//peptidyl-dipeptidase activity;GO:0046872//metal ion binding;GO:0008237//metallopeptidase activity;
Unigene28938_All	2499	208.567	0.56733	-8.52211	2.88312e-08	Down	6.57711e-10	PIK52769.1/3.6e-72/putative hyalin [Apostichopus japonicus]	NA	sp|O96530|HYAL_LYTVA/1.0e-47/Hyalin (Fragment) OS=Lytechinus variegatus OX=7654 PE=2 SV=1	els:105007709/1.0e-26/dmbt1; deleted in malignant brain tumors 1 protein isoform X1; K13912 deleted in malignant brain tumors 1 protein	Hs6633801_1/2.6e-26/[R] TWOG0712 Scavenger receptor Cys-rich domains	SM00202/2.5E-41/Scavenger receptor Cys-rich	NA
CL6953.Contig12_All	1176	0.578052	4908.21	13.0517	4.46858e-05	Up	1.33467e-06	NA	NA	NA	NA	NA	NA	NA
Unigene1241_All	1946	32.4584	7.57324e-06	-22.0312	1.31812e-11	Down	2.26773e-13	PIK40623.1/3.4e-94/putative general transcription factor IIF subunit 2 isoform X1 [Apostichopus japonicus]	NA	sp|P13984|T2FB_HUMAN/1.4e-60/General transcription factor IIF subunit 2 OS=Homo sapiens OX=9606 GN=GTF2F2 PE=1 SV=2	amex:103042992/1.9e-65/general transcription factor IIF subunit 2-like isoform X1; K03139 transcription initiation factor TFIIF subunit beta [EC:3.6.4.12]	Hs4758488/9.8e-61/[K] KOG2905 Transcription initiation factor IIF, small subunit (RAP30)	PTHR10445:SF0/7.3E-88/--	biological_process:GO:0006367//transcription initiation from RNA polymerase II promoter;cellular_component:GO:0005674//transcription factor TFIIF complex;molecular_function:GO:0003677//DNA binding;GO:0005524//ATP binding;GO:0003678//DNA helicase activity;
CL6355.Contig1_All	1450	31.1009	5.46778e-06	-22.4395	5.4578e-12	Down	8.16116e-14	NA	NA	NA	NA	NA	NA	NA
Unigene57519_All	2101	462.453	6.36463e-06	-26.1147	1.39781e-15	Down	3.45772e-18	PIK38024.1/3.9e-11/putative ficolin-1-like [Apostichopus japonicus]	NA	sp|Q29041|FCN2_PIG/1.5e-09/Ficolin-2 OS=Sus scrofa OX=9823 GN=FCN2 PE=1 SV=1	lcm:102347507/1.0e-08/ficolin-2-like; K10104 ficolin	Hs4758348/3.0e-07/[R] KOG2579 Ficolin and related extracellular proteins	NA	cellular_component:GO:0016021//integral component of membrane;
Unigene67166_All	1219	0.318022	80.1201	7.97689	0.000231037	Up	8.06702e-06	NA	NA	NA	NA	NA	NA	NA
Unigene102590_All	317	0.318051	41.9809	7.04433	0.0280286	Up	0.00258214	NA	NA	NA	NA	NA	NA	NA
Unigene5101_All	1286	3.34597	193.694	5.85521	0.00363627	Up	0.000194343	NA	LK391419.1/0.0/Apteryx australis mantelli genome assembly AptMant0, scaffold scaffold27	NA	NA	NA	NA	NA
CL513.Contig1_All	949	0.643635	87.8182	7.09213	0.0230618	Up	0.00198618	AWM30285.1/7.7e-23/MPMNPADYFSRGTVYIPTRDS precursor [Apostichopus japonicus]	NA	NA	NA	NA	NA	NA
Unigene75659_All	314	115.559	5.89676e-06	-24.2241	8.00497e-15	Down	3.2126e-17	PIK59961.1/6.9e-13/Ficolin-2 [Apostichopus japonicus]	NA	NA	NA	NA	PS51406/13.312/Fibrinogen C-terminal domain profile.	NA
CL7335.Contig10_All	5259	1259.05	20.2901	-5.95542	5.86327e-06	Down	1.5476e-07	PIK50758.1/1.3e-10/putative deleted in malignant brain tumors 1 protein-like [Apostichopus japonicus]	NA	sp|O08762|NETR_MOUSE/1.9e-08/Neurotrypsin OS=Mus musculus OX=10090 GN=Prss12 PE=1 SV=1	aplc:110978237/1.2e-08/deleted in malignant brain tumors 1 protein-like; K13912 deleted in malignant brain tumors 1 protein	Hs4506143_2/2.3e-08/[R] TWOG0712 Scavenger receptor Cys-rich domains	SM00409/1.3E-5/Immunoglobulin	cellular_component:GO:0016020//membrane;molecular_function:GO:0005044//scavenger receptor activity;
CL1997.Contig1_All	637	51.576	0.999556	-5.68927	0.0192371	Down	0.00156435	NA	NA	NA	NA	NA	NA	NA
CL8698.Contig39_All	4381	1069.55	288.384	-1.89094	0.0474119	Down	0.00529113	XP_033627127.1/1.5e-166/polymerase delta-interacting protein 2-like isoform X1 [Asterias rubens]	XM_017434157.2/0.0/PREDICTED: Kryptolebias marmoratus DNA polymerase delta interacting protein 2 (poldip2), transcript variant X2, mRNA	sp|Q91VA6|PDIP2_MOUSE/5.7e-131/Polymerase delta-interacting protein 2 OS=Mus musculus OX=10090 GN=Poldip2 PE=1 SV=1	aplc:110984871/5.3e-164/polymerase delta-interacting protein 2-like isoform X1; K17809 polymerase delta-interacting protein 2	Hs7661672/9.0e-131/[P] KOG4408 Putative Mg2+ and Co2+ transporter CorD	PF04379/2.0E-28/Protein of unknown function (DUF525)	NA
Unigene25776_All	2964	95.7477	5.23133	-4.19399	0.000825856	Down	3.39669e-05	PIK40683.1/5.7e-56/hypothetical protein BSL78_22464 [Apostichopus japonicus]	NA	NA	ray:107501624/1.6e-07/IFIT1; interferon-induced protein with tetratricopeptide repeats 1; K14217 interferon-induced protein with tetratricopeptide repeats 1	NA	NA	NA
CL6362.Contig2_All	4014	1.12674e-05	830.698	26.1357	1.35025e-15	Up	3.24786e-18	XP_032819517.1/1.3e-07/basic proline-rich protein-like [Petromyzon marinus]	NA	NA	NA	NA	NA	NA
Unigene30834_All	248	26.6904	5.4208e-06	-22.2313	8.4711e-12	Down	1.38547e-13	NA	NA	NA	NA	NA	NA	NA
Unigene36332_All	2379	13.3887	99.2594	2.89019	0.00452522	Up	0.000253495	NA	NA	NA	NA	NA	NA	NA
Unigene43157_All	434	6.33982	30.609	2.27144	0.0436369	Up	0.00471977	NA	NA	NA	NA	NA	NA	NA
Unigene80093_All	981	0.44692	30.8446	6.10886	0.0318386	Up	0.00305841	NA	NA	NA	NA	NA	NA	NA
CL10938.Contig3_All	9110	1165.04	42.3942	-4.78037	0.00307345	Down	0.000158886	XP_030837585.1/0.0e+00/TRAF2 and NCK-interacting protein kinase isoform X3 [Strongylocentrotus purpuratus]	XM_022232342.1/0.0/PREDICTED: Acanthaster planci mitogen-activated protein kinase kinase kinase kinase 4-like (LOC110977853), transcript variant X2, mRNA	sp|O95819|M4K4_HUMAN/1.9e-173/Mitogen-activated protein kinase kinase kinase kinase 4 OS=Homo sapiens OX=9606 GN=MAP4K4 PE=1 SV=2	spu:590257/0.0e+00/TRAF2 and NCK-interacting protein kinase isoform X1; K08840 TRAF2 and NCK interacting kinase [EC:2.7.11.1]	HsM4758524/1.4e-173/[T] KOG0587 Traf2- and Nck-interacting kinase and related germinal center kinase (GCK) family protein kinases	PTHR24361/0.0/--	NA
Unigene115236_All	1822	8.83741e-06	466.855	25.6548	4.03344e-15	Up	1.31741e-17	NA	NA	NA	NA	NA	NA	NA
Unigene56809_All	2569	1268.04	12.5739	-6.65603	0.0102784	Down	0.000702899	NA	NA	NA	NA	NA	NA	NA
Unigene1791_All	3694	6669.07	81920.9	3.61867	0.0125119	Up	0.000902285	PIK41074.1/2.7e-55/hypothetical protein BSL78_22082 [Apostichopus japonicus]	NA	sp|P70490|MFGM_RAT/9.3e-18/Lactadherin OS=Rattus norvegicus OX=10116 GN=Mfge8 PE=2 SV=1	cscu:111625662/3.2e-21/lactadherin-like isoform X1; K17253 lactadherin	Hs4755146/3.4e-14/[R] KOG2649 Zinc carboxypeptidase	PS50022/34.144/Coagulation factors 5/8 type C domain (FA58C) profile.	NA
CL2045.Contig5_All	815	0.162717	37.6732	7.85503	0.00927685	Up	0.000619216	NA	NA	NA	NA	NA	NA	NA
Unigene36622_All	2069	300.976	10.4647	-4.84605	0.00682337	Down	0.000422475	AWU78781.1/7.2e-58/holotocin-like precursor [Apostichopus japonicus]	LR722978.1/0.0/Thalassophryne amazonica genome assembly, chromosome: 13	sp|P01183|NEU2_PIG/1.5e-20/Vasopressin-neurophysin 2-copeptin OS=Sus scrofa OX=9823 GN=AVP PE=1 SV=2	aam:106484934/4.5e-20/UBOX5; U-box domain containing 5; K10600 U-box domain-containing protein 5	NA	NA	cellular_component:GO:0005576//extracellular region;molecular_function:GO:0005185//neurohypophyseal hormone activity;
CL11477.Contig7_All	6904	228.745	786.439	1.78159	0.0429921	Up	0.0046176	PIK58042.1/4.7e-178/hypothetical protein BSL78_05021 [Apostichopus japonicus]	XM_033770072.1/0.0/PREDICTED: Asterias rubens Wilms tumor protein 1-interacting protein homolog (LOC117289105), transcript variant X3, mRNA	sp|Q9VY77|AJUBA_DROME/2.1e-111/LIM domain-containing protein jub OS=Drosophila melanogaster OX=7227 GN=jub PE=1 SV=3	hst:105187797/5.2e-113/LIM domain-containing protein jub; K16682 LIM domain-containing protein	7292937/1.5e-111/[T] KOG1701 Focal adhesion adaptor protein Paxillin and related LIM proteins	PS00478/-/LIM zinc-binding domain signature.	molecular_function:GO:0046872//metal ion binding;
Unigene18903_All	697	8.15884e-06	44.2871	22.372	6.24715e-12	Up	9.6348e-14	XP_033638892.1/2.3e-08/26S proteasome regulatory subunit 6A-B [Asterias rubens]	NA	sp|Q54PN7|PRS6A_DICDI/1.9e-09/26S proteasome regulatory subunit 6A homolog OS=Dictyostelium discoideum OX=44689 GN=psmC3 PE=1 SV=1	aplc:110990084/2.6e-09/26S proteasome regulatory subunit 6A-B; K03065 26S proteasome regulatory subunit T5	HsM4506211/2.4e-09/[O] KOG0652 26S proteasome regulatory complex, ATPase RPT5	NA	biological_process:GO:0030163//protein catabolic process;cellular_component:GO:0005737//cytoplasm;molecular_function:GO:0008233//peptidase activity;GO:0005524//ATP binding;
Unigene34192_All	5418	828.926	2056.68	1.31101	0.0372558	Up	0.00378634	PIK51785.1/1.2e-181/hypothetical protein BSL78_11309 [Apostichopus japonicus]	KY609179.1/0.0/Holothuria forskali tensilin mRNA, complete cds	sp|P34579|UNC47_CAEEL/1.9e-14/Vesicular GABA transporter OS=Caenorhabditis elegans OX=6239 GN=unc-47 PE=1 SV=2	cin:100183976/5.5e-110/amino acid transporter AVT1E-like; K15015 solute carrier family 32 (vesicular inhibitory amino acid transporter)	CE21306/1.9e-90/[E] KOG1303 Amino acid transporters	PTHR22950/9.6E-147/--	cellular_component:GO:0016021//integral component of membrane;
Unigene62532_All	4032	0.396128	505.938	10.3188	0.00434818	Up	0.00024148	NA	NA	NA	NA	NA	NA	NA
CL9902.Contig43_All	1524	1.82529	64.7848	5.14946	0.00159191	Up	7.33066e-05	PIK44173.1/9.4e-47/putative deleted in malignant brain tumors 1 protein [Apostichopus japonicus]	NA	sp|Q95218|DMBT1_RABIT/2.8e-37/Deleted in malignant brain tumors 1 protein OS=Oryctolagus cuniculus OX=9986 GN=Dmbt1 PE=1 SV=2	lak:106169048/2.1e-43/deleted in malignant brain tumors 1 protein; K13912 deleted in malignant brain tumors 1 protein	Hs6633801_1/1.7e-36/[R] TWOG0712 Scavenger receptor Cys-rich domains	NA	cellular_component:GO:0016020//membrane;molecular_function:GO:0005044//scavenger receptor activity;
Unigene56402_All	2231	20.5501	127.823	2.63692	0.0398949	Up	0.00416256	NA	NA	NA	NA	NA	NA	NA
CL11709.Contig2_All	2593	2409.74	21.9126	-6.78098	0.0393062	Down	0.00408116	XP_022108957.1/2.0e-65/sushi, von Willebrand factor type A, EGF and pentraxin domain-containing protein 1-like [Acanthaster planci]	NA	sp|Q80T79|CSMD3_MOUSE/7.4e-38/CUB and sushi domain-containing protein 3 OS=Mus musculus OX=10090 GN=Csmd3 PE=1 SV=3	aqu:100640167/7.5e-41/sushi, von Willebrand factor type A, EGF and pentraxin domain-containing protein 1-like isoform X2; K17495 CUB and sushi domain-containing protein	7298598/9.7e-40/[TV] KOG4297 C-type lectin	PS50923/8.593/Sushi/CCP/SCR domain profile.	cellular_component:GO:0016021//integral component of membrane;
CL4813.Contig1_All	1188	1597.62	6.81869e-06	-27.8038	5.05007e-26	Down	2.27356e-30	NA	NA	NA	NA	NA	NA	NA
Unigene76323_All	1037	168.386	6.02627e-06	-24.7359	6.16254e-15	Down	2.27501e-17	NA	NA	NA	NA	NA	NA	NA
Unigene61782_All	1711	198.243	0.392075	-8.98192	3.49685e-06	Down	9.01172e-08	XP_022096135.1/1.9e-59/uncharacterized protein LOC110982186 [Acanthaster planci]	NA	sp|Q9UGM3|DMBT1_HUMAN/1.7e-51/Deleted in malignant brain tumors 1 protein OS=Homo sapiens OX=9606 GN=DMBT1 PE=1 SV=2	aplc:110983029/2.0e-58/deleted in malignant brain tumors 1 protein-like isoform X1; K13912 deleted in malignant brain tumors 1 protein	Hs8923740_1/1.6e-51/[R] TWOG0712 Scavenger receptor Cys-rich domains	PS50287/28.203/SRCR domain profile.	NA
Unigene3186_All	2818	437.552	72.1745	-2.59989	0.000376786	Down	1.39475e-05	PIK42140.1/3.7e-166/putative DNA-directed RNA polymerase III subunit RPC3-like [Apostichopus japonicus]	NA	sp|Q5XIL3|RPC3_RAT/2.9e-136/DNA-directed RNA polymerase III subunit RPC3 OS=Rattus norvegicus OX=10116 GN=Polr3c PE=2 SV=1	spu:594487/3.8e-147/DNA-directed RNA polymerase III subunit RPC3; K03023 DNA-directed RNA polymerase III subunit RPC3	Hs21359969/6.0e-136/[K] KOG2587 RNA polymerase III (C) subunit	PTHR12949/1.1E-161/--	biological_process:GO:0006351//transcription, DNA-templated;cellular_component:GO:0005666//RNA polymerase III complex;molecular_function:GO:0003899//DNA-directed 5'-3' RNA polymerase activity;GO:0003697//single-stranded DNA binding;
Unigene424_All	797	161.389	0.386148	-8.70717	0.000336148	Down	1.22949e-05	NA	NA	NA	NA	NA	NA	NA
Unigene19485_All	5106	731.688	69.5225	-3.39568	0.0001671	Down	5.63036e-06	PIK47152.1/1.6e-154/hypothetical protein BSL78_16003 [Apostichopus japonicus]	NA	sp|Q80VI1|TRI56_MOUSE/2.1e-23/E3 ubiquitin-protein ligase TRIM56 OS=Mus musculus OX=10090 GN=Trim56 PE=1 SV=1	bfo:BRAFLDRAFT_88218/1.1e-35/hypothetical protein; K11997 tripartite motif-containing protein 2/3	Hs20542968/6.2e-22/[O] KOG2177 Predicted E3 ubiquitin ligase	PTHR24103:SF281/2.7E-49/--	molecular_function:GO:0046872//metal ion binding;GO:0008270//zinc ion binding;
CL10883.Contig3_All	3363	66.3566	5.90248e-06	-23.4224	6.16517e-13	Down	6.3323e-15	PIK57914.1/1.0e-45/hypothetical protein BSL78_05195 [Apostichopus japonicus]	NA	NA	NA	NA	NA	cellular_component:GO:0016021//integral component of membrane;
Unigene21973_All	6885	8.24874	1066.77	7.01485	9.50856e-06	Up	2.57153e-07	PIK60000.1/0.0e+00/hypothetical protein BSL78_03079 [Apostichopus japonicus]	NA	sp|P04323|POL3_DROME/1.1e-88/Retrovirus-related Pol polyprotein from transposon 17.6 OS=Drosophila melanogaster OX=7227 GN=pol PE=4 SV=1	cpic:101946810/2.4e-126/ARMC8; armadillo repeat containing 8; K23336 armadillo repeat-containing protein 8	7292616/6.5e-83/[R] KOG0017 FOG: Transposon-encoded proteins with TYA, reverse transcriptase, integrase domains in various combinations	PTHR24559:SF175/6.8E-123/--	biological_process:GO:0015074//DNA integration;molecular_function:GO:0008270//zinc ion binding;GO:0003700//DNA-binding transcription factor activity;GO:0003676//nucleic acid binding;
Unigene41486_All	2212	8.86939e-06	552.989	25.8938	2.32538e-15	Up	6.58987e-18	NA	LR697115.1/0.0/Chanos chanos genome assembly, chromosome: 10	NA	NA	NA	NA	NA
CL7294.Contig1_All	1100	539.412	6.98015	-6.27199	0.0143713	Down	0.00108216	NA	NA	NA	NA	NA	NA	NA
Unigene24355_All	1315	132.632	1.93242	-6.10088	3.1867e-11	Down	6.10552e-13	NA	NA	NA	NA	NA	NA	NA
CL5104.Contig3_All	1264	121.384	1182.69	3.28442	3.75568e-09	Up	8.32126e-11	NA	NA	NA	NA	NA	NA	NA
Unigene13261_All	12147	5323.07	1448.24	-1.87796	0.0282174	Down	0.00260351	O18740.1/5.2e-31/RecName: Full=Keratin, type I cytoskeletal 9; AltName: Full=Cytokeratin-9; Short=CK-9; AltName: Full=Keratin-9; Short=K9 [Canis lupus familiaris] >AAC26971.1 keratin [Canis lupus familiaris]	LR597441.1/0.0/Salarias fasciatus genome assembly, chromosome: 6	sp|O18740|K1C9_CANLF/1.8e-33/Keratin, type I cytoskeletal 9 OS=Canis lupus familiaris OX=9615 GN=KRT9 PE=3 SV=1	pxy:105383979/5.8e-35/ATP-dependent RNA helicase DBP2-A-like; K17043 ATP-dependent RNA helicase DDX43 [EC:3.6.4.13]	Hs18587823/4.7e-28/[Z] LSE0592 H Keratins	PF00271/2.2E-6/Helicase conserved C-terminal domain	biological_process:GO:0043588//skin development;GO:0045109//intermediate filament organization;cellular_component:GO:0005882//intermediate filament;molecular_function:GO:0005198//structural molecule activity;
Unigene69491_All	1567	8.38459e-06	97.5125	23.4713	5.54526e-13	Up	5.55005e-15	NA	NA	NA	NA	NA	NA	NA
Unigene112442_All	948	1.05963	246.524	7.86202	0.0179086	Up	0.00142366	NA	NA	NA	NA	NA	NA	NA
Unigene33372_All	1625	153.663	3.95843	-5.27869	0.0132922	Down	0.000974457	XP_034315288.1/1.2e-07/uncharacterized protein LOC109618538 [Crassostrea gigas]	NA	NA	NA	NA	NA	cellular_component:GO:0016021//integral component of membrane;molecular_function:GO:0005042//netrin receptor activity;
CL1247.Contig1_All	548	25.9702	0.195112	-7.05641	0.00938673	Down	0.000628264	NA	NA	NA	NA	NA	NA	NA
Unigene60021_All	681	8.26035e-06	60.419	22.8023	2.45739e-12	Up	3.19886e-14	NA	NA	NA	NA	NA	NA	NA
CL698.Contig4_All	1314	1.30424	403.637	8.2737	0.000245522	Up	8.62963e-06	NA	LR584430.1/0.0/Salmo trutta genome assembly, chromosome: 7	NA	NA	NA	NA	NA
Unigene5107_All	2708	720.138	119.975	-2.58554	0.0303578	Down	0.00287051	PIK52040.1/5.5e-74/Chain A, Key Contacts Promote Recongnito Of Baff-R By Traf3 [Apostichopus japonicus]	CP020675.1/0.0/Oryzias latipes strain Hd-rR chromosome 11 sequence	sp|Q60803|TRAF3_MOUSE/1.1e-47/TNF receptor-associated factor 3 OS=Mus musculus OX=10090 GN=Traf3 PE=1 SV=2	adf:107356136/3.9e-48/TNF receptor-associated factor 3-like; K03174 TNF receptor-associated factor 3	Hs22027616/2.9e-47/[T] KOG0297 TNF receptor-associated factor	SM00061/3.6E-12/meprin and TRAF homology	NA
Unigene27382_All	3800	599.434	9.88312e-06	-25.8541	2.46364e-15	Down	7.14604e-18	PIK48493.1/1.7e-33/hypothetical protein BSL78_14642 [Apostichopus japonicus]	NA	NA	ncc:104947461/2.6e-13/protein crumbs homolog 1-like; K16681 protein crumbs	NA	PF00791/6.2E-12/ZU5 domain	NA
Unigene113590_All	253	8.01381e-06	25.1995	21.5844	3.56486e-11	Up	6.91947e-13	NA	NA	NA	NA	NA	NA	NA
CL5291.Contig1_All	238	0.154951	2.45465	3.98563	0.0335605	Up	0.00328687	NA	NA	NA	NA	NA	NA	NA
Unigene30240_All	4670	349.093	2905.37	3.05704	0.00220535	Up	0.00010771	XP_030852182.1/7.2e-106/E3 ubiquitin-protein ligase Topors-like [Strongylocentrotus purpuratus]	NA	sp|Q9NS56|TOPRS_HUMAN/1.2e-59/E3 ubiquitin-protein ligase Topors OS=Homo sapiens OX=9606 GN=TOPORS PE=1 SV=1	adf:107332408/2.2e-59/E3 ubiquitin-protein ligase Topors-like; K10631 E3 ubiquitin-protein ligase Topors [EC:2.3.2.27]	Hs5032191/2.1e-45/[K] KOG4430 Topoisomerase I-binding arginine-serine-rich protein	SM00184/1.1E-4/Ring finger	NA
Unigene44115_All	3727	2885.72	6.30222	-8.83885	1.4205e-07	Down	3.33096e-09	NA	NA	NA	NA	NA	NA	NA
Unigene29407_All	2567	139.985	13.155	-3.41159	0.0413228	Down	0.00437046	PIK43041.1/5.7e-113/putative neuralized-like protein 2 [Apostichopus japonicus]	NA	sp|Q9BR09|NEUL2_HUMAN/1.0e-34/Neuralized-like protein 2 OS=Homo sapiens OX=9606 GN=NEURL2 PE=2 SV=1	spu:575821/6.4e-77/neuralized-like protein 2; K16782 neuralized-like protein 2	7291845/7.6e-37/[T] KOG4625 Notch signaling protein Neuralized, Nuez domain	PS50225/13.358/SOCS box domain profile.	biological_process:GO:0035556//intracellular signal transduction;
Unigene6730_All	5529	1494.05	169.437	-3.14041	3.10349e-08	Down	7.09181e-10	XP_011662447.2/2.5e-25/leucine-rich repeat-containing protein 15 [Strongylocentrotus purpuratus]	LR697107.1/0.0/Chanos chanos genome assembly, chromosome: 2	sp|O08770|GPV_RAT/6.1e-21/Platelet glycoprotein V OS=Rattus norvegicus OX=10116 GN=Gp5 PE=3 SV=1	api:100575453/2.1e-24/peroxidasin homolog; K16351 netrin-G2 ligand	Hs18677767/1.6e-20/[R] KOG0619 FOG: Leucine rich repeat	PTHR24365/3.2E-53/--	NA
Unigene7592_All	1483	3.98988	97.4678	4.61051	0.000126779	Up	4.16578e-06	NA	NA	NA	NA	NA	NA	NA
Unigene20972_All	4665	193.023	1248.28	2.69309	0.00759857	Up	0.000482934	NA	NA	NA	NA	NA	NA	NA
CL151.Contig15_All	301	0.156453	79.761	8.99381	0.0227247	Up	0.00194735	XP_031367982.1/2.2e-32/poly(U)-specific endoribonuclease homolog [Apis dorsata]	CP023335.1/0.0/Drosophila melanogaster strain rover (forR) chromosome X	sp|Q8MP30|Y7791_DICDI/1.7e-26/Uncharacterized histidine-rich protein DDB_G0274557 OS=Dictyostelium discoideum OX=44689 GN=DDB_G0274557 PE=3 SV=1	ccal:108624203/6.9e-31/bromodomain-containing protein 4-like isoform X1; K10635 E3 ubiquitin-protein ligase Arkadia [EC:2.3.2.27]	YOR054c/2.3e-17/[PD] KOG0672 Halotolerance protein HAL3 (contains flavoprotein domain)	NA	NA
Unigene40868_All	3370	57.4156	5.67859e-06	-23.2694	8.7016e-13	Down	9.49153e-15	NA	NA	NA	NA	NA	NA	NA
Unigene48742_All	2780	4.18554	129.041	4.94627	0.00929268	Up	0.000620787	PIK45555.1/9.7e-50/hypothetical protein BSL78_17594 [Apostichopus japonicus]	NA	NA	NA	NA	NA	NA
Unigene21557_All	1230	0.227884	89.4551	8.61672	4.41203e-05	Up	1.31579e-06	XP_015753740.1/3.7e-17/PREDICTED: RNA-directed DNA polymerase from mobile element jockey-like [Acropora digitifera]	NA	NA	NA	NA	NA	NA
CL290.Contig3_All	3714	390.382	1.55949	-7.96767	0.000511206	Down	1.96776e-05	NA	NA	NA	NA	NA	NA	NA
Unigene20001_All	3998	1594.81	1.80099	-9.79038	1.53559e-07	Down	3.61269e-09	PIK52077.1/1.0e-52/baculoviral IAP repeat-containing protein 2 [Apostichopus japonicus]	NA	sp|Q13489|BIRC3_HUMAN/5.7e-45/Baculoviral IAP repeat-containing protein 3 OS=Homo sapiens OX=9606 GN=BIRC3 PE=1 SV=2	cmk:103177430/8.5e-52/birc2; baculoviral IAP repeat containing 2; K16060 baculoviral IAP repeat-containing protein 2/3	Hs4502139/4.1e-45/[DR] KOG1101 Apoptosis inhibitor IAP1 and related BIR domain proteins	PS50143/19.086/BIR repeat profile.	biological_process:GO:0042981//regulation of apoptotic process;
CL328.Contig4_All	6055	870.418	44.3118	-4.29595	0.0447477	Down	0.00488415	PIK44812.1/0.0e+00/hypothetical protein BSL78_18317 [Apostichopus japonicus]	XM_010606266.2/0.0/PREDICTED: Fukomys damarensis prosaposin (Psap), transcript variant X2, mRNA	sp|P07602|SAP_HUMAN/1.3e-45/Prosaposin OS=Homo sapiens OX=9606 GN=PSAP PE=1 SV=2	aplc:110977496/1.7e-197/uncharacterized protein LOC110977496 isoform X1; K12382 saposin	7301992/9.7e-75/[IG] KOG1340 Prosaposin	PS50015/18.846/Saposin B type domain profile.	biological_process:GO:0006665//sphingolipid metabolic process;cellular_component:GO:0005764//lysosome;
Unigene44291_All	1742	15.476	1168.13	6.23803	0.00235296	Up	0.000116358	NA	NA	NA	NA	NA	NA	NA
Unigene21898_All	6956	399.676	68.3154	-2.54855	0.0185591	Down	0.00149179	XP_033633463.1/8.7e-249/transcription termination factor 2-like [Asterias rubens]	AP022687.1/0.0/Epinephelus fuscoguttatus DNA, LG13, complete sequence	sp|Q9UNY4|TTF2_HUMAN/3.8e-198/Transcription termination factor 2 OS=Homo sapiens OX=9606 GN=TTF2 PE=1 SV=2	lcf:108897036/2.6e-221/ttf2; LOW QUALITY PROTEIN: transcription termination factor 2; K15173 transcription termination factor 2 [EC:3.6.4.-]	Hs19923174/4.0e-197/[KL] KOG4439 RNA polymerase II transcription termination factor TTF2/lodestar, DEAD-box superfamily	PF06839/3.8E-7/GRF zinc finger	NA
CL4067.Contig1_All	512	17.8092	0.571949	-4.96059	0.00694485	Down	0.000432186	NA	NA	NA	NA	NA	NA	NA
Unigene55760_All	1967	82.8025	17.0954	-2.27607	0.0446347	Down	0.00486637	NA	NA	NA	NA	NA	NA	NA
CL1195.Contig2_All	1042	34.4665	1.04905	-5.03804	0.038845	Down	0.00401529	NA	NA	NA	NA	NA	NA	NA
CL10338.Contig7_All	3647	7911.98	832.886	-3.24785	0.0321123	Down	0.003098	PIK40575.1/4.0e-88/putative peptidyl-prolyl cis-trans isomerase B-like [Apostichopus japonicus]	XM_034047414.1/0.0/PREDICTED: Acipenser ruthenus peptidyl-prolyl cis-trans isomerase B (LOC117428419), mRNA	sp|P52014|CYP6_CAEEL/1.5e-68/Peptidyl-prolyl cis-trans isomerase 6 OS=Caenorhabditis elegans OX=6239 GN=cyn-6 PE=2 SV=1	sko:100371570/1.8e-80/peptidyl-prolyl cis-trans isomerase B-like; K03768 peptidyl-prolyl cis-trans isomerase B (cyclophilin B) [EC:5.2.1.8]	CE01301/1.1e-68/[O] KOG0880 Peptidyl-prolyl cis-trans isomerase	PS00170/-/Cyclophilin-type peptidyl-prolyl cis-trans isomerase signature.	biological_process:GO:0006457//protein folding;molecular_function:GO:0003755//peptidyl-prolyl cis-trans isomerase activity;
CL11392.Contig2_All	1679	75.7806	9.05331	-3.06531	0.0417598	Down	0.00443502	NA	NA	NA	NA	NA	NA	NA
Unigene44645_All	711	41.0686	0.550706	-6.22061	0.025943	Down	0.00232575	NA	NA	NA	NA	NA	NA	NA
Unigene50281_All	3987	2460.67	11475.3	2.22141	0.0230662	Up	0.0019867	NA	NA	NA	NA	NA	NA	NA
CL5738.Contig1_All	2441	199.199	1349.29	2.75992	0.000286163	Up	1.02476e-05	PIK38381.1/6.6e-34/hypothetical protein BSL78_24782 [Apostichopus japonicus]	NA	sp|Q54TD7|DDX24_DICDI/1.2e-16/ATP-dependent RNA helicase ddx24 OS=Dictyostelium discoideum OX=44689 GN=ddx24 PE=3 SV=1	aplc:110985677/5.8e-27/ATP-dependent RNA helicase DDX24-like isoform X1; K14805 ATP-dependent RNA helicase DDX24/MAK5 [EC:3.6.4.13]	7302399/4.9e-09/[A] KOG0347 RNA helicase	PTHR24031:SF91/9.1E-13/--	molecular_function:GO:0005524//ATP binding;GO:0003676//nucleic acid binding;
Unigene32016_All	7803	244.487	4177.14	4.09468	0.0129896	Up	0.000946134	GBN70280.1/3.4e-07/hypothetical protein AVEN_273869_1 [Araneus ventricosus]	NA	NA	pvm:113812264/6.2e-06/tyrosine-protein phosphatase Lar-like; K05695 receptor-type tyrosine-protein phosphatase F [EC:3.1.3.48]	NA	PF00041/2.5E-7/Fibronectin type III domain	NA
Unigene111075_All	1968	8.08977e-06	34.7622	22.0349	1.31411e-11	Up	2.2566e-13	PHJ20115.1/0.0e+00/heat shock protein hsp70 [Cystoisospora suis]	XM_028675299.1/0.0/Plasmodium relictum heat shock protein 70, putative (HSP70), partial mRNA	sp|Q05746|HSP70_PLACB/1.7e-300/Heat shock 70 kDa protein OS=Plasmodium cynomolgi (strain Berok) OX=5828 PE=2 SV=1	myi:110454684/8.5e-279/heat shock cognate 71 kDa protein; K03283 heat shock 70kDa protein 1/2/6/8	At3g12580/9.9e-271/[O] KOG0101 Molecular chaperones HSP70/HSC70, HSP70 superfamily	PS00329/-/Heat shock hsp70 proteins family signature 2.	molecular_function:GO:0005524//ATP binding;GO:0016887//ATPase activity;
CL11765.Contig23_All	1751	55.382	0.273617	-7.66111	0.00245855	Down	0.000122497	PIK49881.1/5.3e-54/hypothetical protein BSL78_13252 [Apostichopus japonicus]	NA	NA	aplc:110982961/4.3e-08/uncharacterized protein LOC110982961 isoform X1; K23489 HGF/MSP/plasminogen-like protein	NA	PS50948/6.226/PAN/Apple domain profile.	NA
CL10468.Contig3_All	1354	819.314	44.3088	-4.20875	6.44778e-05	Down	1.98677e-06	NA	NA	NA	NA	NA	NA	NA
Unigene110088_All	2498	8.02135e-06	25.0318	21.5734	3.65889e-11	Up	7.10905e-13	NA	NA	NA	NA	NA	PF00531/1.9E-8/Death domain	NA
Unigene70464_All	895	0.163291	124.037	9.5691	1.60716e-05	Up	4.46637e-07	NA	NA	NA	NA	NA	NA	NA
Unigene65751_All	1728	1.86164	84.5748	5.50558	0.0233822	Up	0.00202144	PIK57507.1/7.5e-85/putative potassium channel subfamily K member 16 [Apostichopus japonicus]	NA	sp|P97438|KCNK2_MOUSE/1.6e-20/Potassium channel subfamily K member 2 OS=Mus musculus OX=10090 GN=Kcnk2 PE=1 SV=3	aplc:110980492/2.8e-36/potassium channel subfamily K member 16-like; K04913 potassium channel subfamily K member 2	Hs14589851/1.5e-20/[P] KOG1418 Tandem pore domain K+ channel	PF07885/5.6E-15/Ion channel	cellular_component:GO:0016021//integral component of membrane;
Unigene14253_All	3698	2081.9	13244.8	2.66946	0.0492387	Up	0.00556783	XP_022092209.1/2.4e-181/V-type proton ATPase subunit d-like [Acanthaster planci]	XM_022236517.1/0.0/PREDICTED: Acanthaster planci V-type proton ATPase subunit d-like (LOC110980141), mRNA	sp|Q6PGV1|VA0D1_DANRE/2.7e-166/V-type proton ATPase subunit d 1 OS=Danio rerio OX=7955 GN=atp6v0d1 PE=1 SV=1	aplc:110980141/2.8e-182/V-type proton ATPase subunit d-like; K02146 V-type H+-transporting ATPase subunit d	Hs19913432/1.6e-165/[C] KOG2957 Vacuolar H+-ATPase V0 sector, subunit d	PF01992/4.4E-115/ATP synthase (C/AC39) subunit	biological_process:GO:0008057//eye pigment granule organization;GO:0007035//vacuolar acidification;GO:0060271//cilium assembly;GO:0070986//left/right axis specification;GO:0039022//pronephric duct development;GO:0007034//vacuolar transport;GO:0046688//response to copper ion;GO:0001947//heart looping;GO:0035675//neuromast hair cell development;GO:0003406//retinal pigment epithelium development;GO:…
CL1775.Contig2_All	1206	168.259	30.6509	-2.45668	0.0155649	Down	0.00119304	NA	NA	NA	NA	NA	NA	NA
CL4925.Contig1_All	6576	257.399	28.4216	-3.17895	0.03184	Down	0.00305878	PIK50054.1/0.0e+00/hypothetical protein BSL78_13063 [Apostichopus japonicus]	NA	sp|O76536|HYAL_STRPU/6.5e-131/Hyalin (Fragment) OS=Strongylocentrotus purpuratus OX=7668 PE=2 SV=1	sko:100372549/1.9e-85/uncharacterized LOC100372549; K23342 fibrillin 2/3	7290390/5.8e-73/[T] KOG1217 Fibrillins and related proteins containing Ca2+-binding EGF-like domains	PS50026/16.188/EGF-like domain profile.	cellular_component:GO:0016021//integral component of membrane;molecular_function:GO:0005509//calcium ion binding;
Unigene9894_All	1797	306.636	67.8321	-2.17649	0.0426115	Down	0.00456275	NA	NA	NA	NA	NA	NA	NA
Unigene71145_All	603	2.94515	21.9701	2.89912	0.0277107	Up	0.00254126	NA	NA	NA	NA	NA	NA	NA
CL1555.Contig8_All	3044	261.286	4.67969	-5.80307	0.048148	Down	0.00540136	XP_029187957.1/6.0e-85/fibrillin-2-like [Acropora millepora]	NA	sp|P35555|FBN1_HUMAN/5.6e-61/Fibrillin-1 OS=Homo sapiens OX=9606 GN=FBN1 PE=1 SV=4	adf:107330941/2.0e-85/fibrillin-2-like; K23342 fibrillin 2/3	Hs4557591/4.0e-61/[T] KOG1217 Fibrillins and related proteins containing Ca2+-binding EGF-like domains	PTHR24034/5.8E-93/--	molecular_function:GO:0005509//calcium ion binding;
CL7654.Contig5_All	1694	2.725	118.611	5.44384	4.16535e-05	Up	1.23527e-06	NA	NA	NA	NA	NA	NA	NA
Unigene33005_All	1186	95.8489	1.36992	-6.1286	0.0376808	Down	0.00384793	PIK57297.1/1.8e-90/putative torsin-1B-like isoform X1 [Apostichopus japonicus]	NA	sp|O14657|TOR1B_HUMAN/4.0e-55/Torsin-1B OS=Homo sapiens OX=9606 GN=TOR1B PE=1 SV=2	tru:101078376/3.3e-60/torsin-1A-like isoform X1; K22990 torsin-1	Hs14149653/2.9e-55/[R] KOG2170 ATPase of the AAA+ superfamily	PTHR10760/2.5E-103/--	molecular_function:GO:0005524//ATP binding;
CL1015.Contig2_All	3473	110.527	18.8926	-2.54851	0.0401521	Down	0.00419946	PIK41832.1/1.8e-218/putative microfibrillar-associated protein 1 [Apostichopus japonicus]	XM_023357822.1/0.0/PREDICTED: Centruroides sculpturatus microfibrillar-associated protein 1-like (LOC111616405), partial mRNA	sp|P55081|MFAP1_HUMAN/1.1e-126/Microfibrillar-associated protein 1 OS=Homo sapiens OX=9606 GN=MFAP1 PE=1 SV=2	spu:583272/7.0e-151/microfibrillar-associated protein 1; K13110 microfibrillar-associated protein 1	Hs5174553/2.6e-125/[Z] KOG1425 Microfibrillar-associated protein MFAP1	PTHR15327/6.6E-170/--	NA
Unigene113258_All	310	8.14788e-06	40.3555	22.2398	8.26768e-12	Up	1.34688e-13	NA	NA	NA	NA	NA	NA	NA
Unigene31190_All	848	49.9121	0.195737	-7.99433	2.5528e-05	Down	7.30614e-07	NA	NA	NA	NA	NA	NA	NA
Unigene2611_All	3762	369.933	10053.4	4.76427	0.0438807	Up	0.0047534	NA	NA	NA	NA	NA	NA	NA
Unigene8381_All	620	0.163166	45.6656	8.12862	0.000165875	Up	5.58276e-06	NA	NA	NA	NA	NA	NA	NA
CL9631.Contig14_All	569	0.227229	18.2684	6.32906	0.0133167	Up	0.000976969	NA	NA	NA	NA	NA	NA	NA
Unigene40551_All	5718	93.8996	643.344	2.7764	5.28708e-05	Up	1.60464e-06	NA	NA	NA	NA	NA	NA	NA
Unigene34357_All	2603	166.114	28.5344	-2.5414	0.0222417	Down	0.00189309	NA	LR597469.1/0.0/Sphaeramia orbicularis genome assembly, chromosome: 12	NA	NA	NA	NA	NA
CL6830.Contig1_All	1473	78.8777	5.80109e-06	-23.6968	3.31939e-13	Down	3.05071e-15	XP_001178525.2/1.3e-77/NADH dehydrogenase [ubiquinone] flavoprotein 1, mitochondrial [Strongylocentrotus purpuratus]	XM_027343832.1/0.0/PREDICTED: Dermatophagoides pteronyssinus NADH dehydrogenase [ubiquinone] flavoprotein 1, mitochondrial-like (LOC113793757), mRNA	sp|P25708|NDUV1_BOVIN/1.1e-73/NADH dehydrogenase [ubiquinone] flavoprotein 1, mitochondrial OS=Bos taurus OX=9913 GN=NDUFV1 PE=1 SV=2	spu:586214/1.5e-78/NADH dehydrogenase [ubiquinone] flavoprotein 1, mitochondrial; K03942 NADH dehydrogenase (ubiquinone) flavoprotein 1 [EC:7.1.1.2 1.6.99.3]	Hs20149568/7.6e-74/[C] KOG2658 NADH:ubiquinone oxidoreductase, NDUFV1/51kDa subunit	PF10589/1.4E-30/NADH-ubiquinone oxidoreductase-F iron-sulfur binding region	NA
CL11522.Contig2_All	1561	15.094	157.166	3.38024	0.019067	Up	0.00154561	XP_030848019.1/2.6e-44/uncharacterized protein LOC115926797 [Strongylocentrotus purpuratus]	NA	NA	NA	NA	NA	NA
Unigene37573_All	1945	449.835	6.34669e-06	-26.0788	1.50811e-15	Down	3.84095e-18	PIK55252.1/9.8e-65/hypothetical protein BSL78_07848 [Apostichopus japonicus]	NA	NA	spu:100891116/4.3e-25/UDP-D-xylose:L-fucose alpha-1,3-D-xylosyltransferase; K11714 rhamnogalacturonan II specific xylosyltransferase [EC:2.4.2.-]	NA	PTHR10994:SF60/3.1E-16/--	cellular_component:GO:0016021//integral component of membrane;molecular_function:GO:0016740//transferase activity;
CL5951.Contig1_All	1122	46.4124	6.68437	-2.79565	7.78064e-05	Down	2.44401e-06	CEL69761.1/3.1e-07/TPA: Uncharacterized ATP-dependent helicase [Neospora caninum Liverpool]	XM_034240594.1/0.0/PREDICTED: Gymnodraco acuticeps chloride intracellular channel protein 5-like (LOC117562712), transcript variant X1, mRNA	sp|Q7M732|RTL1_MOUSE/4.5e-08/Retrotransposon-like protein 1 OS=Mus musculus OX=10090 GN=Rtl1 PE=2 SV=1	hcq:109515181/4.0e-07/uncharacterized protein DDB_G0271670-like; K23573 dentin sialophosphoprotein	SPBC3D6.14c/8.0e-07/[GO] KOG4157 beta-1,6-N-acetylglucosaminyltransferase, contains WSC domain	NA	molecular_function:GO:0005524//ATP binding;GO:0004386//helicase activity;
CL2369.Contig2_All	1060	26.7523	0.369701	-6.17716	0.0284308	Down	0.00262942	NA	NA	NA	NA	NA	NA	NA
Unigene65718_All	2168	100.725	4.42347	-4.5091	0.0453305	Down	0.00496934	NA	NA	NA	NA	NA	NA	NA
Unigene71431_All	1003	2.6464	107.188	5.33996	0.00409062	Up	0.000224177	NA	NA	NA	NA	NA	NA	NA
Unigene1044_All	1498	367.189	1.76749	-7.69868	2.33637e-07	Down	5.56276e-09	NA	NA	NA	NA	NA	NA	NA
CL5266.Contig1_All	1759	9.92559	105.417	3.4088	0.00962034	Up	0.000648059	NA	NA	NA	NA	NA	NA	NA
CL9558.Contig12_All	2142	324.266	6.23735e-06	-25.6317	1.29093e-15	Down	3.08026e-18	KAF2886349.1/1.7e-38/hypothetical protein ILUMI_19824 [Ignelater luminosus]	NA	sp|Q7Z2Q7|LRR70_HUMAN/7.0e-34/Leucine-rich repeat-containing protein 70 OS=Homo sapiens OX=9606 GN=LRRC70 PE=2 SV=1	pmua:114584667/4.6e-36/IGFALS; insulin-like growth factor-binding protein complex acid labile subunit; K17256 insulin-like growth factor-binding protein complex acid labile subunit	Hs4826772/4.9e-29/[R] KOG0619 FOG: Leucine rich repeat	PS51450/6.772/Leucine-rich repeat profile.	NA
Unigene8239_All	1626	10.0772	202.512	4.32884	6.27824e-08	Up	1.45161e-09	RVE47741.1/2.1e-12/hypothetical protein evm_007630 [Chilo suppressalis]	NA	NA	myi:110465788/4.0e-08/transcription elongation factor B polypeptide 3-like isoform X1; K15076 elongin-A	NA	NA	biological_process:GO:0042981//regulation of apoptotic process;GO:0045087//innate immune response;GO:0006954//inflammatory response;cellular_component:GO:0005840//ribosome;
Unigene22485_All	2129	50.5376	14.6977	-1.78177	0.0209237	Down	0.00174578	NA	CP050591.1/0.0/Canis lupus familiaris breed Labrador retriever chromosome 10a	NA	NA	NA	NA	NA
Unigene72013_All	386	8.1447e-06	41.5659	22.283	7.53379e-12	Up	1.20746e-13	KAF4513756.1/1.1e-20/hypothetical protein B566_EDAN011676 [Ephemera danica]	CU179746.6/0.0/Zebrafish DNA sequence from clone RP71-42C1, complete sequence	NA	NA	NA	NA	NA
Unigene43581_All	1511	7.67875	134.228	4.12767	0.0372889	Up	0.00379245	NA	NA	NA	NA	NA	NA	NA
Unigene53843_All	2132	571.662	13.0877	-5.44888	0.00457609	Down	0.000257051	PIK45914.1/3.2e-77/hypothetical protein BSL78_17223, partial [Apostichopus japonicus]	NA	sp|Q7Z407|CSMD3_HUMAN/5.5e-55/CUB and sushi domain-containing protein 3 OS=Homo sapiens OX=9606 GN=CSMD3 PE=2 SV=3	clv:102084852/4.0e-56/CSMD3; CUB and sushi domain-containing protein 3; K17495 CUB and sushi domain-containing protein	Hs15100168/7.4e-46/[TV] KOG4297 C-type lectin	PTHR19325/1.2E-86/--	cellular_component:GO:0016021//integral component of membrane;
Unigene35322_All	634	0.162535	29.1389	7.48605	0.0378553	Up	0.00387014	PIK47018.1/1.0e-15/hypothetical protein BSL78_16108 [Apostichopus japonicus]	NA	NA	NA	NA	PS50835/7.867/Ig-like domain profile.	cellular_component:GO:0016021//integral component of membrane;
CL8297.Contig8_All	1838	92.0776	4.5264	-4.34641	0.0372996	Down	0.00379453	PIK34872.1/1.2e-160/hypothetical protein BSL78_28304 [Apostichopus japonicus]	NA	sp|Q54T82|Y1931_DICDI/1.1e-11/Putative leucine-rich repeat-containing protein DDB_G0281931 OS=Dictyostelium discoideum OX=44689 GN=DDB_G0281931 PE=4 SV=1	NA	NA	NA	cellular_component:GO:0016021//integral component of membrane;
Unigene53612_All	3938	210.863	1171.2	2.47361	0.00163463	Up	7.57488e-05	NA	NA	NA	NA	NA	NA	NA
Unigene6687_All	1002	241.263	14.1253	-4.09425	0.0283836	Down	0.00262341	PIK32937.1/9.5e-48/hypothetical protein BSL78_30251 [Apostichopus japonicus]	LR597560.1/0.0/Myripristis murdjan genome assembly, chromosome: 11	sp|Q95SX7|RTBS_DROME/1.2e-07/Probable RNA-directed DNA polymerase from transposon BS OS=Drosophila melanogaster OX=7227 GN=RTase PE=2 SV=1	csem:103398957/1.1e-24/LOW QUALITY PROTEIN: uncharacterized protein LOC103398957; K06834 disintegrin and metalloproteinase domain-containing protein 9 [EC:3.4.24.-]	NA	NA	cellular_component:GO:0016021//integral component of membrane;molecular_function:GO:0003964//RNA-directed DNA polymerase activity;GO:0008168//methyltransferase activity;GO:0016706//2-oxoglutarate-dependent dioxygenase activity;
Unigene60936_All	1088	0.790684	36.1302	5.51396	0.00558519	Up	0.000329325	NA	NA	NA	NA	NA	NA	NA
Unigene4459_All	2245	1.05508	189.095	7.48561	0.00943625	Up	0.000632927	NA	NA	NA	NA	NA	NA	NA
Unigene69568_All	527	0.227551	29.1666	7.00198	0.016462	Up	0.00128183	NA	NA	NA	NA	NA	NA	NA
Unigene63119_All	208	9.89832	0.193436	-5.67726	0.0399657	Down	0.00417406	NA	NA	NA	NA	NA	NA	NA
CL10058.Contig9_All	8689	133.148	1837.02	3.78627	8.18665e-07	Up	2.0129e-08	XP_022086238.1/0.0e+00/transcription initiation factor TFIID subunit 1-like [Acanthaster planci] >XP_022086239.1 transcription initiation factor TFIID subunit 1-like [Acanthaster planci] >XP_022086240.1 transcription initiation factor TFIID subunit 1-like [Acanthaster planci] >XP_022086241.1 transcription initiation factor TFIID subunit 1-like [Acanthaster planci] >XP_022086242.1 transcription in…	XM_033030616.1/0.0/PREDICTED: Amblyraja radiata TATA-box binding protein associated factor 1 (taf1), transcript variant X3, mRNA	sp|Q60544|TAF1_MESAU/0.0e+00/Transcription initiation factor TFIID subunit 1 OS=Mesocricetus auratus OX=10036 GN=TAF1 PE=2 SV=1	aplc:110976880/0.0e+00/transcription initiation factor TFIID subunit 1-like; K03125 transcription initiation factor TFIID subunit 1 [EC:2.3.1.48 2.7.11.1]	Hs20357585_1/0.0e+00/[K] KOG0008 Transcription initiation factor TFIID, subunit TAF1	PTHR13900:SF0/0.0/--	NA
Unigene71502_All	521	1.34487	19.4179	3.85185	0.0427589	Up	0.00458537	NA	NA	NA	NA	NA	NA	NA
CL11136.Contig25_All	9888	46371.1	3184.34	-3.86416	0.00571623	Down	0.00033933	PIK35203.1/9.0e-74/F36H2.3, isoform f, partial [Apostichopus japonicus]	NA	sp|Q7Z407|CSMD3_HUMAN/1.3e-53/CUB and sushi domain-containing protein 3 OS=Homo sapiens OX=9606 GN=CSMD3 PE=2 SV=3	lak:106153719/1.3e-53/sushi, von Willebrand factor type A, EGF and pentraxin domain-containing protein 1; K17495 CUB and sushi domain-containing protein	Hs15100168/9.1e-46/[TV] KOG4297 C-type lectin	PS50923/6.967/Sushi/CCP/SCR domain profile.	NA
CL9505.Contig2_All	1431	140.107	326.033	1.21849	0.000198677	Up	6.82723e-06	NA	NA	NA	NA	NA	NA	NA
Unigene115042_All	607	8.09528e-06	24.0611	21.5031	4.28844e-11	Up	8.44808e-13	NA	NA	NA	NA	NA	NA	NA
Unigene69311_All	686	0.161889	22.3391	7.10842	5.34144e-06	Up	1.40368e-07	NA	NA	NA	NA	NA	NA	NA
CL7850.Contig1_All	576	0.56502	19.5215	5.11062	0.00295448	Up	0.000151881	NA	NA	NA	NA	NA	NA	NA
Unigene42160_All	7688	699.82	3719.77	2.41016	0.00229243	Up	0.000112745	XP_015753740.1/1.4e-10/PREDICTED: RNA-directed DNA polymerase from mobile element jockey-like [Acropora digitifera]	MK007207.1/0.0/Holothuria sp. type &apos;Pentard&apos; microsatellite Hp11 sequence	NA	NA	NA	NA	NA
Unigene38724_All	2698	162.792	7.01116	-4.53724	0.00807338	Down	0.000521679	PIK47283.1/1.2e-25/hypothetical protein BSL78_15861, partial [Apostichopus japonicus]	NA	NA	NA	NA	PS50835/7.377/Ig-like domain profile.	cellular_component:GO:0016021//integral component of membrane;molecular_function:GO:0046872//metal ion binding;
Unigene65333_All	6864	2.37408	739.741	8.28351	0.00108411	Up	4.66759e-05	KAB7506793.1/1.0e-07/Signal-induced proliferation-associated 1-like protein 1 [Armadillidium nasatum]	LR132016.2/0.0/Betta splendens genome assembly, chromosome: 14	NA	NA	NA	PS50835/7.232/Ig-like domain profile.	biological_process:GO:0051056//regulation of small GTPase mediated signal transduction;cellular_component:GO:0016021//integral component of membrane;molecular_function:GO:0005096//GTPase activator activity;
Unigene18006_All	652	2.97592	72.8225	4.61297	0.0371993	Up	0.00377843	NA	NA	NA	NA	NA	NA	NA
Unigene73738_All	1031	394.833	0.371888	-10.0522	1.05415e-05	Down	2.86309e-07	PIK53326.1/5.4e-06/hypothetical protein BSL78_09805 [Apostichopus japonicus]	NA	NA	NA	NA	NA	NA
Unigene18841_All	1832	101.781	0.274075	-8.53668	0.00253408	Down	0.000126993	PIK57111.1/2.5e-06/putative low-density lipoprotein receptor-related protein 12-like [Apostichopus japonicus]	NA	NA	NA	NA	NA	NA
Unigene24742_All	1186	116.111	0.196307	-9.20818	0.000532926	Down	2.06027e-05	NA	NA	NA	NA	NA	NA	NA
Unigene51765_All	6285	218.616	40.1679	-2.44428	0.00973395	Down	0.000657465	PIK33910.1/1.4e-189/hypothetical protein BSL78_29269 [Apostichopus japonicus]	XM_022236517.1/0.0/PREDICTED: Acanthaster planci V-type proton ATPase subunit d-like (LOC110980141), mRNA	sp|Q6PGV1|VA0D1_DANRE/4.6e-166/V-type proton ATPase subunit d 1 OS=Danio rerio OX=7955 GN=atp6v0d1 PE=1 SV=1	aplc:110980141/4.8e-182/V-type proton ATPase subunit d-like; K02146 V-type H+-transporting ATPase subunit d	Hs19913432/2.8e-165/[C] KOG2957 Vacuolar H+-ATPase V0 sector, subunit d	PTHR13713:SF40/1.2E-106/--	biological_process:GO:0006486//protein glycosylation;cellular_component:GO:0005794//Golgi apparatus;GO:0016021//integral component of membrane;molecular_function:GO:0008373//sialyltransferase activity;
Unigene25265_All	3157	59.6367	1.14969	-5.69688	0.0403022	Down	0.00422502	OCT91703.1/2.9e-10/hypothetical protein XELAEV_18014765mg [Xenopus laevis]	NA	NA	pdam:113684306/2.5e-06/mucin-like protein; K22017 mucin-4	NA	NA	cellular_component:GO:0016021//integral component of membrane;molecular_function:GO:0005524//ATP binding;GO:0004386//helicase activity;
Unigene56855_All	1312	70.1256	738.925	3.39742	0.0234898	Up	0.00203361	PIK56797.1/1.7e-108/putative ficolin-2-like, partial [Apostichopus japonicus]	NA	sp|P19477|FIBA_APOPA/1.9e-50/Fibrinogen-like protein A OS=Apostichopus parvimensis OX=1902835 PE=2 SV=1	aqu:105313195/2.5e-48/ryncolin-1-like; K10104 ficolin	Hs8051586/1.2e-43/[R] KOG2579 Ficolin and related extracellular proteins	PS51406/54.378/Fibrinogen C-terminal domain profile.	NA
CL1012.Contig5_All	581	23.3813	0.378829	-5.94767	0.0188013	Down	0.00151573	XP_034417526.1/4.7e-15/heterogeneous nuclear ribonucleoprotein A3 isoform X1 [Cyclopterus lumpus]	NA	sp|Q9ESV6|G3PT_RAT/3.5e-12/Glyceraldehyde-3-phosphate dehydrogenase, testis-specific OS=Rattus norvegicus OX=10116 GN=Gapdhs PE=1 SV=1	ncc:104952546/1.6e-15/hnrnpa1; heterogeneous nuclear ribonucleoprotein A1 isoform X1; K12741 heterogeneous nuclear ribonucleoprotein A1/A3	At3g22800/1.0e-13/[M] LSE0601 A Pollen extensin-like protein (Pex)	NA	NA
Unigene12878_All	2049	288.767	6.70737	-5.42802	0.00756288	Down	0.000480029	PVD30753.1/7.4e-31/hypothetical protein C0Q70_10028 [Pomacea canaliculata]	LR778267.1/0.0/Coregonus sp. &apos;balchen&apos; genome assembly, chromosome: 15	sp|Q8MP30|Y7791_DICDI/1.6e-27/Uncharacterized histidine-rich protein DDB_G0274557 OS=Dictyostelium discoideum OX=44689 GN=DDB_G0274557 PE=3 SV=1	ccal:108624203/2.4e-26/bromodomain-containing protein 4-like isoform X1; K10635 E3 ubiquitin-protein ligase Arkadia [EC:2.3.2.27]	7295443/1.2e-08/[K] KOG2461 Transcription factor BLIMP-1/PRDI-BF1, contains C2H2-type Zn-finger and SET domains	NA	NA
Unigene34274_All	3588	289.446	26.8526	-3.43016	0.0273872	Down	0.00250049	NA	NA	NA	NA	NA	NA	NA
Unigene67804_All	683	0.161626	17.4343	6.75312	0.00914787	Up	0.000609289	NA	NA	NA	NA	NA	NA	NA
CL7325.Contig14_All	3882	6327.85	282.562	-4.48507	0.0496402	Down	0.00562513	XP_001178402.3/7.0e-14/uncharacterized protein LOC752329 [Strongylocentrotus purpuratus]	NA	NA	NA	NA	NA	NA
CL522.Contig1_All	928	8.13223e-06	26.3048	21.6252	3.25516e-11	Up	6.25343e-13	NA	NA	NA	NA	NA	NA	NA
Unigene116373_All	1032	2.18613e-05	53.6737	21.2274	7.7297e-11	Up	1.60077e-12	NA	NA	NA	NA	NA	NA	NA
Unigene21127_All	6968	309.685	5973.87	4.26979	0.00333	Up	0.000174783	XP_028152585.1/1.8e-108/zinc finger protein 729-like [Diabrotica virgifera virgifera]	XM_030349481.1/0.0/PREDICTED: Gadus morhua zinc finger protein ZIC 4-like (LOC115537507), transcript variant X2, mRNA	sp|P08045|XFIN_XENLA/4.1e-59/Zinc finger protein Xfin OS=Xenopus laevis OX=8355 PE=1 SV=1	xco:114156864/1.3e-100/uncharacterized protein LOC114156864 isoform X1; K09228 KRAB domain-containing zinc finger protein	Hs4508037/2.7e-52/[R] KOG1721 FOG: Zn-finger	SM00355/0.0092/zinc finger	NA
Unigene110455_All	1027	1.19569e-05	76.8932	22.6166	3.70425e-12	Up	5.12213e-14	NA	NA	NA	NA	NA	NA	NA
Unigene24941_All	2185	55.1707	5.66886e-06	-23.2143	9.81562e-13	Down	1.09711e-14	PIK38077.1/1.2e-119/tRNA wybutosine-synthesizing protein 2-like protein [Apostichopus japonicus]	XM_020627090.2/0.0/PREDICTED: Labrus bergylta tRNA wybutosine-synthesizing protein 2 homolog (LOC109977330), transcript variant X1, mRNA	sp|Q4V8B8|TYW2_RAT/6.8e-101/tRNA wybutosine-synthesizing protein 2 homolog OS=Rattus norvegicus OX=10116 GN=Trmt12 PE=2 SV=2	sko:100379063/4.0e-104/tRNA wybutosine-synthesizing protein 2 homolog; K07055 tRNA wybutosine-synthesizing protein 2 [EC:2.5.1.114]	Hs8923676/6.1e-96/[R] KOG1227 Putative methyltransferase	PTHR23245/8.6E-145/--	biological_process:GO:0008033//tRNA processing;molecular_function:GO:0016740//transferase activity;
CL9491.Contig3_All	3819	9.06923	467.991	5.68936	0.00511058	Up	0.000296174	PIK47329.1/1.7e-49/putative NXPE family member 3 [Apostichopus japonicus]	LR132043.1/0.0/Anabas testudineus genome assembly, chromosome: 4	sp|Q05004|NXPE1_RABIT/1.3e-14/NXPE family member 1 OS=Oryctolagus cuniculus OX=9986 GN=NXPE1 PE=2 SV=1	sko:100367259/4.0e-06/DNA polymerase epsilon catalytic subunit A-like; K02324 DNA polymerase epsilon subunit 1 [EC:2.7.7.7]	NA	PTHR16165/1.8E-36/--	cellular_component:GO:0016021//integral component of membrane;
Unigene30881_All	1554	34.9223	105.785	1.59891	0.0261374	Up	0.00234806	NA	NA	NA	NA	NA	NA	NA
Unigene12381_All	3478	663.199	3862.09	2.54187	0.0391762	Up	0.00406313	XP_030830239.1/7.4e-47/actin-binding Rho-activating protein [Strongylocentrotus purpuratus]	XM_022245767.1/0.0/PREDICTED: Acanthaster planci phospholipase ABHD3-like (LOC110985051), transcript variant X4, mRNA	sp|Q8BUZ1|ABRA_MOUSE/7.9e-27/Actin-binding Rho-activating protein OS=Mus musculus OX=10090 GN=Abra PE=1 SV=1	pxy:105391464/1.4e-10/uncharacterized LOC105391464; K15271 ATP-dependent DNA helicase HFM1/MER3 [EC:3.6.4.12]	Hs21040251/8.2e-26/[S] KOG3376 Uncharacterized conserved protein	PTHR22739/4.9E-49/--	biological_process:GO:0035025//positive regulation of Rho protein signal transduction;molecular_function:GO:0003779//actin binding;
CL2227.Contig28_All	792	0.792975	75.7274	6.5774	0.00865673	Up	0.000568453	XP_003728290.2/2.2e-60/rhamnose-binding lectin [Strongylocentrotus purpuratus]	NA	sp|P86179|CSL3_ONCKE/6.6e-38/L-rhamnose-binding lectin CSL3 OS=Oncorhynchus keta OX=8018 PE=1 SV=1	spu:585549/2.0e-21/CUB and sushi domain-containing protein 3-like; K17495 CUB and sushi domain-containing protein	Hs21361800_2/5.6e-23/[R] KOG4729 Galactoside-binding lectin	PF02140/4.6E-24/Galactose binding lectin domain	molecular_function:GO:0030246//carbohydrate binding;
CL18.Contig2_All	2766	2.64339e-05	455.139	24.0374	1.52968e-13	Up	1.20812e-15	NA	NA	NA	NA	NA	NA	NA
Unigene111127_All	6405	0.163205	224.793	10.4277	0.000152506	Up	5.09156e-06	XP_029203250.1/3.6e-92/uncharacterized protein LOC114967410, partial [Acropora millepora]	NA	sp|P04052|RPB1_DROME/3.1e-08/DNA-directed RNA polymerase II subunit RPB1 OS=Drosophila melanogaster OX=7227 GN=RpII215 PE=3 SV=4	ola:111947718/1.9e-13/LOW QUALITY PROTEIN: uncharacterized protein DDB_G0271670-like; K23573 dentin sialophosphoprotein	SPBC28F2.12/5.8e-09/[K] KOG0260 RNA polymerase II, large subunit	NA	NA
CL2042.Contig1_All	1595	0.125838	118.356	9.87735	0.00419929	Up	0.000231348	PIK49733.1/1.7e-38/putative cholinesterase 1 [Apostichopus japonicus]	NA	sp|Q29499|ACES_RABIT/5.1e-21/Acetylcholinesterase (Fragment) OS=Oryctolagus cuniculus OX=9986 GN=ACHE PE=2 SV=1	aplc:110983418/1.9e-26/cholinesterase 1-like; K01049 acetylcholinesterase [EC:3.1.1.7]	Hs4557239/8.9e-20/[T] KOG4389 Acetylcholinesterase/Butyrylcholinesterase	PTHR11559:SF127/2.7E-34/--	molecular_function:GO:0016787//hydrolase activity;GO:0004104//cholinesterase activity;
CL6531.Contig2_All	1500	2363.59	6.94096e-06	-28.3432	3.6359e-18	Down	3.81164e-21	XP_784312.1/5.5e-108/ATP synthase subunit gamma, mitochondrial [Strongylocentrotus purpuratus]	XM_779219.5/0.0/PREDICTED: Strongylocentrotus purpuratus ATP synthase subunit gamma, mitochondrial (LOC579085), mRNA	sp|P05631|ATPG_BOVIN/1.1e-89/ATP synthase subunit gamma, mitochondrial OS=Bos taurus OX=9913 GN=ATP5F1C PE=1 SV=3	spu:579085/6.4e-109/ATP synthase subunit gamma, mitochondrial; K02136 F-type H+-transporting ATPase subunit gamma	Hs4885079/4.2e-88/[C] KOG1531 F0F1-type ATP synthase, gamma subunit	PTHR11693:SF22/1.4E-151/--	biological_process:GO:0015986//ATP synthesis coupled proton transport;GO:0006754//ATP biosynthetic process;cellular_component:GO:0000275//mitochondrial proton-transporting ATP synthase complex, catalytic sector F(1);molecular_function:GO:0046933//proton-transporting ATP synthase activity, rotational mechanism;
CL10090.Contig2_All	2327	722.759	3.58466	-7.65553	0.00259843	Down	0.000130786	NA	NA	NA	NA	NA	NA	NA
CL7166.Contig2_All	1028	24.058	0.195004	-6.94687	0.0258968	Down	0.00231994	NA	NA	NA	NA	NA	NA	NA
Unigene76764_All	257	23.145	0.36892	-5.97125	0.030709	Down	0.00291418	NA	NA	NA	NA	NA	NA	NA
CL11715.Contig8_All	2835	116.343	15.2381	-2.93263	0.000222151	Down	7.72388e-06	NA	NA	NA	NA	NA	NA	NA
CL5598.Contig2_All	2542	7.93582e-06	20.8693	21.3265	6.38011e-11	Up	1.30323e-12	PIK52444.1/5.9e-70/putative gamma-aminobutyric acid receptor subunit gamma-2 isoform X2 [Apostichopus japonicus]	NA	sp|P0C2W5|GBRB2_BOVIN/1.3e-10/Gamma-aminobutyric acid receptor subunit beta-2 (Fragment) OS=Bos taurus OX=9913 GN=GABRB2 PE=1 SV=1	lak:106153689/1.9e-41/gamma-aminobutyric acid receptor subunit pi; K05181 gamma-aminobutyric acid receptor subunit beta	CE09102/1.4e-11/[U] KOG3646 Acetylcholine receptor	PF02931/2.7E-10/Neurotransmitter-gated ion-channel ligand binding domain	cellular_component:GO:0016021//integral component of membrane;molecular_function:GO:0005230//extracellular ligand-gated ion channel activity;GO:0004888//transmembrane signaling receptor activity;
CL2075.Contig1_All	1258	3.99141	129.688	5.022	0.000951984	Up	4.01403e-05	NA	NA	NA	NA	NA	NA	NA
Unigene25227_All	1033	111.441	2.67966	-5.37809	0.000354174	Down	1.30226e-05	NA	NA	NA	NA	NA	NA	NA
Unigene57769_All	705	13.3326	70.1508	2.3955	0.000213008	Up	7.38269e-06	NA	NA	NA	NA	NA	NA	NA
Unigene43530_All	2825	318.198	1281.03	2.00931	0.0363547	Up	0.00366084	PIK59392.1/2.1e-100/putative general receptor for phosphoinositides 1-associated scaffold protein isoform X1 [Apostichopus japonicus]	NA	sp|Q7Z6J2|GRASP_HUMAN/4.5e-28/General receptor for phosphoinositides 1-associated scaffold protein OS=Homo sapiens OX=9606 GN=GRASP PE=1 SV=1	pdam:113669000/9.1e-08/regulator of G-protein signaling 12-like; K16449 regulator of G-protein signaling	7295385_2/5.3e-31/[S] KOG3528 FOG: PDZ domain	PTHR15963/7.3E-67/--	NA
Unigene34044_All	5181	1198.88	4648.53	1.95508	0.0298987	Up	0.00281423	NA	NA	NA	NA	NA	NA	NA
Unigene40875_All	1151	45.4077	8.37918	-2.43806	0.0466065	Down	0.00516407	PIK44327.1/1.2e-65/hypothetical protein BSL78_18800 [Apostichopus japonicus]	NA	NA	lak:106162158/3.4e-09/arylamine N-acetyltransferase 1; K00622 arylamine N-acetyltransferase [EC:2.3.1.5]	NA	PF00797/3.9E-10/N-acetyltransferase	molecular_function:GO:0016407//acetyltransferase activity;
Unigene46613_All	1760	108.667	7.78803	-3.8025	0.00552531	Down	0.000325225	PIK58391.1/1.1e-163/hypothetical protein BSL78_04709, partial [Apostichopus japonicus]	NA	sp|P19477|FIBA_APOPA/3.4e-42/Fibrinogen-like protein A OS=Apostichopus parvimensis OX=1902835 PE=2 SV=1	pdam:113687165/1.4e-46/ficolin-2-like; K10104 ficolin	Hs8051586/1.6e-41/[R] KOG2579 Ficolin and related extracellular proteins	PTHR19143/4.2E-83/--	NA
Unigene49450_All	4623	386.314	5999.53	3.957	0.00512646	Up	0.000297462	ALI93839.1/2.3e-136/ELAV [Holothuria glaberrima]	KT183350.1/0.0/Holothuria glaberrima ELAV mRNA, complete cds	sp|Q61701|ELAV4_MOUSE/1.5e-68/ELAV-like protein 4 OS=Mus musculus OX=10090 GN=Elavl4 PE=1 SV=1	aplc:110978479/5.5e-87/ELAV-like protein 2 isoform X1; K13208 ELAV like protein 2/3/4	Hs11386163/1.8e-68/[A] KOG0145 RNA-binding protein ELAV/HU (RRM superfamily)	PR00961/2.255229E-26/Paraneoplastic encephalomyelitis antigen family signature	cellular_component:GO:1990904//ribonucleoprotein complex;molecular_function:GO:0003723//RNA binding;
Unigene60626_All	1705	7.99783	180.495	4.49621	0.0385754	Up	0.003977	NA	NA	NA	NA	NA	NA	NA
Unigene16691_All	2183	410.536	129.086	-1.66917	0.00645625	Down	0.000394097	NA	LR584445.1/0.0/Salmo trutta genome assembly, chromosome: 2	NA	NA	NA	NA	NA
CL8824.Contig1_All	2545	20.6122	0.19473	-6.72588	0.0249484	Down	0.00220498	XP_030846207.1/7.5e-166/uncharacterized protein LOC589939 [Strongylocentrotus purpuratus]	NA	NA	lak:106155487/7.6e-38/uncharacterized protein LOC106155487; K23211 THAP domain-containing protein 11	NA	PF13359/2.8E-40/DDE superfamily endonuclease	molecular_function:GO:0003677//DNA binding;
Unigene47563_All	2403	177.199	6.53148	-4.76182	0.0440743	Down	0.00478285	NA	NA	NA	NA	NA	NA	NA
CL10373.Contig2_All	2756	148.173	1216.65	3.03756	0.0204638	Up	0.00169519	NA	NA	NA	NA	NA	NA	NA
Unigene12118_All	3147	8.27084	118.223	3.83734	0.0242443	Up	0.00211889	NA	NA	NA	NA	NA	NA	NA
Unigene112801_All	2192	4.14258	494.132	6.89822	0.00396657	Up	0.000215644	NA	LR131994.1/0.0/Gouania willdenowi genome assembly, chromosome: 4	NA	NA	NA	NA	NA
Unigene12798_All	1504	431.53	6.3692e-06	-26.0138	1.77598e-15	Down	4.64644e-18	PIK58383.1/1.3e-45/fibrinogen-like protein A [Apostichopus japonicus]	NA	sp|P19477|FIBA_APOPA/2.8e-37/Fibrinogen-like protein A OS=Apostichopus parvimensis OX=1902835 PE=2 SV=1	xtr:100497570/2.9e-37/ficolin-1-like; K10104 ficolin	Hs4758348/9.3e-35/[R] KOG2579 Ficolin and related extracellular proteins	PS51406/38.359/Fibrinogen C-terminal domain profile.	NA
CL2808.Contig1_All	2657	12.3191	225.645	4.19508	0.0148476	Up	0.00112623	PIK34872.1/3.4e-137/hypothetical protein BSL78_28304 [Apostichopus japonicus]	NA	NA	NA	NA	NA	cellular_component:GO:0016021//integral component of membrane;
Unigene7324_All	5935	486.314	1820.94	1.90472	0.00189396	Up	8.97862e-05	NA	NA	NA	NA	NA	NA	NA
Unigene64138_All	1937	0.163297	307.764	10.8801	4.77308e-05	Up	1.43329e-06	NA	NA	NA	NA	NA	NA	NA
Unigene115760_All	1820	8.25819e-06	56.8095	22.7138	2.99852e-12	Up	4.01899e-14	NA	MH270426.1/0.0/Felis catus clone RPCI-86:539D24-Y9 CCDC71LY (CCDC71LY) and TETY1 (TETY1) genes, complete cds	NA	NA	NA	NA	NA
Unigene72050_All	702	0.734569	333.682	8.82736	1.95171e-05	Up	5.49292e-07	NA	NA	NA	NA	NA	NA	NA
Unigene63935_All	1622	1.22127	490.318	8.64919	0.000395202	Up	1.47395e-05	KAB0407499.1/4.7e-20/hypothetical protein E2I00_007673, partial [Balaenoptera physalus]	NA	sp|Q5RBU9|BAF_PONAB/1.0e-21/Barrier-to-autointegration factor OS=Pongo abelii OX=9601 GN=BANF1 PE=3 SV=1	bacu:103002795/5.4e-21/BANF1; barrier to autointegration factor 1; K21870 barrier-to-autointegration factor	Hs4502389/7.4e-22/[BL] KOG4233 DNA-bridging protein BAF	PTHR12912/9.9E-31/--	molecular_function:GO:0003677//DNA binding;
Unigene23475_All	1523	88.794	0.999568	-6.47301	0.00657133	Down	0.000403024	NA	NA	NA	NA	NA	NA	NA
Unigene113531_All	1115	0.201863	175.722	9.7657	0.0150935	Up	0.00114842	NA	NA	NA	NA	NA	NA	NA
CL1326.Contig4_All	3236	511.982	33.4683	-3.93523	0.0317976	Down	0.00305307	PIK41853.1/1.3e-24/hypothetical protein BSL78_21304 [Apostichopus japonicus]	NA	NA	NA	NA	SM00409/5.6/Immunoglobulin	cellular_component:GO:0016021//integral component of membrane;
Unigene59073_All	1170	3.13516	88.8246	4.82435	0.0214886	Up	0.00180936	NA	NA	NA	NA	NA	NA	NA
Unigene4475_All	2026	49.5947	7.42616	-2.7395	0.00118063	Down	5.15328e-05	NA	NA	NA	NA	NA	NA	NA
CL11503.Contig1_All	2580	154.063	0.626985	-7.94088	0.000611674	Down	2.40759e-05	PIK44269.1/1.7e-136/baculoviral IAP repeat-containing protein 2 [Apostichopus japonicus]	NA	sp|Q60989|XIAP_MOUSE/2.5e-49/E3 ubiquitin-protein ligase XIAP OS=Mus musculus OX=10090 GN=Xiap PE=1 SV=2	aplc:110981472/1.2e-62/LOW QUALITY PROTEIN: baculoviral IAP repeat-containing protein 3-like; K16060 baculoviral IAP repeat-containing protein 2/3	Hs4502143/8.7e-49/[DR] KOG1101 Apoptosis inhibitor IAP1 and related BIR domain proteins	PS50143/17.116/BIR repeat profile.	NA
Unigene3027_All	1008	0.815195	40.1619	5.62254	0.0447647	Up	0.00488774	NA	NA	NA	NA	NA	NA	NA
CL512.Contig1_All	383	8.8574e-06	58.8023	22.6625	3.35776e-12	Up	4.57886e-14	NA	NA	NA	NA	NA	NA	NA
Unigene72032_All	2078	8.17573e-06	46.4688	22.4384	5.44657e-12	Up	8.13736e-14	NA	NA	NA	NA	NA	NA	NA
CL9149.Contig1_All	1580	1608.38	7.10214	-7.82314	1.69458e-06	Down	4.25485e-08	RUS82649.1/1.2e-20/hypothetical protein EGW08_009602 [Elysia chlorotica]	NA	NA	hmg:101235634/9.6e-15/DNA-directed RNA polymerase III subunit RPC2-like; K03021 DNA-directed RNA polymerase III subunit RPC2 [EC:2.7.7.6]	CE12396/3.5e-16/[R] KOG1075 FOG: Reverse transcriptase	NA	NA
Unigene33922_All	2783	134.895	1.92813	-6.12849	0.0462506	Down	0.00511144	XP_022098249.1/1.9e-226/high-affinity choline transporter 1-like [Acanthaster planci] >XP_022098250.1 high-affinity choline transporter 1-like [Acanthaster planci] >XP_022098251.1 high-affinity choline transporter 1-like [Acanthaster planci]	LR778275.1/0.0/Coregonus sp. &apos;balchen&apos; genome assembly, chromosome: 23	sp|Q9VE46|SC5A7_DROME/4.8e-184/High-affinity choline transporter 1 OS=Drosophila melanogaster OX=7227 GN=ChT PE=2 SV=2	aplc:110983358/2.1e-227/high-affinity choline transporter 1-like; K14387 solute carrier family 5 (high affinity choline transporter), member 7	CE27109/3.3e-179/[I] KOG3761 Choline transporter	PTHR11819/3.4E-270/--	NA
CL499.Contig4_All	4926	635.781	7921.93	3.63925	0.000490574	Up	1.88014e-05	XP_022083006.1/2.1e-103/ras-related protein ORAB-1 [Acanthaster planci]	XM_003726429.3/0.0/PREDICTED: Strongylocentrotus purpuratus GTP-binding protein Rab1 (LOC373418), transcript variant X2, mRNA	sp|Q05974|RAB1A_LYMST/2.5e-98/Ras-related protein Rab-1A OS=Lymnaea stagnalis OX=6523 GN=RAB1A PE=2 SV=1	aplc:110975144/2.4e-104/ras-related protein ORAB-1; K07874 Ras-related protein Rab-1A	Hs4758988/4.3e-97/[TU] KOG0084 GTPase Rab1/YPT1, small G protein superfamily, and related GTP-binding proteins	SM00173/3.8E-37/Ras subfamily of RAS small GTPases	biological_process:GO:0006886//intracellular protein transport;GO:0032482//Rab protein signal transduction;GO:0000045//autophagosome assembly;cellular_component:GO:0012505//endomembrane system;molecular_function:GO:0005525//GTP binding;GO:0003924//GTPase activity;
CL46.Contig3_All	3663	625.93	55.2871	-3.50099	0.0122633	Down	0.000879175	PIK53239.1/2.8e-44/hypothetical protein BSL78_09878 [Apostichopus japonicus]	NA	NA	NA	NA	SM00409/0.0012/Immunoglobulin	cellular_component:GO:0016021//integral component of membrane;
CL3009.Contig2_All	1406	44.4614	2.43048	-4.19324	0.00108095	Down	4.65027e-05	RMC00666.1/2.9e-26/hypothetical protein DUI87_23284 [Hirundo rustica rustica]	NA	NA	spu:585740/4.0e-20/uncharacterized protein LOC585740; K11666 INO80 complex subunit B	CE01382/8.2e-09/[R] KOG1075 FOG: Reverse transcriptase	PTHR19446:SF301/2.8E-27/--	NA
Unigene2127_All	1927	138.233	584.993	2.08132	0.010412	Up	0.000714577	NA	NA	NA	NA	NA	NA	NA
CL11136.Contig16_All	2228	119.95	1.24028	-6.59562	0.0123229	Down	0.00088464	XP_014767620.1/6.6e-25/PREDICTED: sushi, von Willebrand factor type A, EGF and pentraxin domain-containing protein 1-like [Octopus bimaculoides] >KOF95338.1 hypothetical protein OCBIM_22038765mg [Octopus bimaculoides]	NA	sp|A2AVA0|SVEP1_MOUSE/6.7e-19/Sushi, von Willebrand factor type A, EGF and pentraxin domain-containing protein 1 OS=Mus musculus OX=10090 GN=Svep1 PE=1 SV=1	obi:106867295/7.7e-26/sushi, von Willebrand factor type A, EGF and pentraxin domain-containing protein 1-like; K17495 CUB and sushi domain-containing protein	Hs4506871/1.2e-17/[TV] KOG4297 C-type lectin	PTHR19325:SF314/9.8E-26/--	NA
Unigene21317_All	2869	135.826	0.196344	-9.43416	0.000324191	Down	1.17992e-05	PIK47425.1/1.1e-56/putative nicolin-1-like [Apostichopus japonicus]	NA	sp|Q9CQM0|NICN1_MOUSE/1.5e-31/Nicolin-1 OS=Mus musculus OX=10090 GN=Nicn1 PE=1 SV=1	aplc:110984675/8.3e-41/nicolin-1-like isoform X1; K16607 nicolin-1	NA	PD868899/5.0E-28/NUCLEAR NICOLIN-1 KIDNEY RIKEN PRODUCT:NICOLIN EMBRYO CDNA ENRICHED FULL-LENGTH LIBRARY	NA
Unigene72363_All	710	8.68634e-06	31.7872	21.8032	2.19968e-11	Up	4.01357e-13	XP_018804803.1/5.6e-10/PREDICTED: uncharacterized protein LOC108978800 [Bactrocera latifrons]	LR736854.1/0.0/Pecten maximus genome assembly, chromosome: 17	sp|Q6ZQ93|UBP34_MOUSE/3.6e-11/Ubiquitin carboxyl-terminal hydrolase 34 OS=Mus musculus OX=10090 GN=Usp34 PE=1 SV=3	acep:105625666/4.2e-10/LOW QUALITY PROTEIN: ubiquitin carboxyl-terminal hydrolase 45; K11844 ubiquitin carboxyl-terminal hydrolase 16/45 [EC:3.4.19.12]	At2g36710/5.4e-09/[M] LSE0024 A Pectinesterase	NA	NA
Unigene33440_All	2360	9.39023	553.037	5.88007	0.0147648	Up	0.00111862	NA	LR761635.1/0.0/Crassostrea gigas genome assembly, linkage group: LG2	NA	NA	NA	NA	NA
Unigene44648_All	756	55.9394	356.709	2.67281	0.0217673	Up	0.00184065	NA	NA	NA	NA	NA	NA	NA
CL10011.Contig18_All	1319	41.206	5.5695e-06	-22.8188	2.37425e-12	Down	3.07843e-14	XP_033102305.1/4.7e-10/neuronal acetylcholine receptor subunit alpha-4-like [Anneissia japonica]	NA	sp|Q68RJ7|ACH92_ONCMY/2.8e-09/Neuronal acetylcholine receptor subunit alpha-9-II OS=Oncorhynchus mykiss OX=8022 PE=2 SV=1	amex:103034989/8.6e-09/neuronal acetylcholine receptor subunit alpha-9-II-like; K04810 nicotinic acetylcholine receptor alpha-9	CE07380/4.5e-09/[T] KOG3645 Acetylcholine receptor	PF02932/2.6E-7/Neurotransmitter-gated ion-channel transmembrane region	cellular_component:GO:0016021//integral component of membrane;molecular_function:GO:0005230//extracellular ligand-gated ion channel activity;GO:0004888//transmembrane signaling receptor activity;
CL10401.Contig4_All	1891	27.9821	995.959	5.15351	0.00130689	Up	5.80296e-05	PIK58391.1/1.6e-160/hypothetical protein BSL78_04709, partial [Apostichopus japonicus]	XM_020003515.1/0.0/PREDICTED: Amphimedon queenslandica fibrinogen C domain-containing protein 1-A-like (LOC105314711), partial mRNA	sp|P19477|FIBA_APOPA/5.1e-52/Fibrinogen-like protein A OS=Apostichopus parvimensis OX=1902835 PE=2 SV=1	pdam:113673506/3.4e-59/uncharacterized protein LOC113673506; K06252 tenascin	Hs8051584/2.4e-48/[R] KOG2579 Ficolin and related extracellular proteins	PS50026/9.633/EGF-like domain profile.	NA
Unigene4953_All	2849	333.187	47.167	-2.82048	0.00977208	Down	0.000660606	NA	NA	NA	NA	NA	NA	NA
CL8699.Contig1_All	3657	2.30291	886.32	8.58822	0.000227193	Up	7.91234e-06	PIK45335.1/3.3e-21/hypothetical protein BSL78_17800 [Apostichopus japonicus]	CT990627.18/0.0/Zebrafish DNA sequence from clone CH73-312H4 in linkage group 20, complete sequence	NA	NA	NA	NA	NA
CL444.Contig11_All	2193	73.6545	300.74	2.02967	0.0284062	Up	0.00262637	NA	NA	NA	NA	NA	NA	NA
Unigene64480_All	1999	107.32	5.90118e-06	-24.1163	1.28442e-13	Down	9.83026e-16	NA	NA	NA	NA	NA	NA	NA
Unigene54959_All	1357	30.9888	0.781396	-5.30955	0.00121072	Down	5.31366e-05	PIK51907.1/3.2e-22/tenascin [Apostichopus japonicus]	NA	sp|Q95LU3|FBCD1_MACFA/1.1e-11/Fibrinogen C domain-containing protein 1 OS=Macaca fascicularis OX=9541 GN=FIBCD1 PE=2 SV=1	aplc:110988345/8.2e-15/ficolin-1-like; K10104 ficolin	Hs4758348/1.3e-11/[R] KOG2579 Ficolin and related extracellular proteins	PF00147/9.9E-15/Fibrinogen beta and gamma chains, C-terminal globular domain	NA
CL8091.Contig2_All	2077	3.42569	2349.76	9.4219	0.00124514	Up	5.48875e-05	XP_030831164.1/5.1e-19/poly [ADP-ribose] polymerase 2 [Strongylocentrotus purpuratus]	NA	sp|P31669|PARP1_XENLA/5.4e-15/Poly [ADP-ribose] polymerase 1 (Fragment) OS=Xenopus laevis OX=8355 GN=parp1 PE=2 SV=1	spu:763210/5.9e-20/poly [ADP-ribose] polymerase 2; K10798 poly [ADP-ribose] polymerase [EC:2.4.2.30]	At4g02390/5.4e-17/[KLO] KOG1037 NAD+ ADP-ribosyltransferase Parp, required for poly-ADP ribosylation of nuclear proteins	NA	biological_process:GO:0006302//double-strand break repair;GO:0070212//protein poly-ADP-ribosylation;cellular_component:GO:0005634//nucleus;GO:0005730//nucleolus;molecular_function:GO:1990404//protein ADP-ribosylase activity;GO:0003950//NAD+ ADP-ribosyltransferase activity;
Unigene57597_All	1128	8.23983e-06	53.609	22.6334	3.5893e-12	Up	4.9424e-14	NA	NA	NA	NA	NA	NA	NA
Unigene22297_All	3776	150.752	11.9021	-3.66289	0.0311307	Down	0.00296654	NA	NA	NA	NA	NA	NA	NA
Unigene29951_All	2294	13.7458	198.662	3.85326	0.00209881	Up	0.000101536	NA	NA	NA	NA	NA	NA	NA
Unigene27981_All	4332	80.7569	4.34458	-4.2163	0.0119925	Down	0.000856214	PIK49026.1/3.4e-17/hypothetical protein BSL78_14132 [Apostichopus japonicus]	NA	NA	lcm:102351172/4.1e-07/hypoxia up-regulated protein 1-like; K09486 hypoxia up-regulated 1	NA	NA	biological_process:GO:0015074//DNA integration;molecular_function:GO:0008270//zinc ion binding;GO:0003700//DNA-binding transcription factor activity;GO:0003676//nucleic acid binding;
CL2154.Contig4_All	4000	61.0185	6257.91	6.68029	0.00836637	Up	0.000544647	XP_011670062.2/5.2e-246/glutamate dehydrogenase, mitochondrial isoform X2 [Strongylocentrotus purpuratus]	XM_018675538.1/0.0/PREDICTED: Lates calcarifer glutamate dehydrogenase, mitochondrial (LOC108882815), mRNA	sp|P26443|DHE3_MOUSE/4.4e-231/Glutamate dehydrogenase 1, mitochondrial OS=Mus musculus OX=10090 GN=Glud1 PE=1 SV=1	spu:584300/6.0e-247/glutamate dehydrogenase, mitochondrial isoform X2; K00261 glutamate dehydrogenase (NAD(P)+) [EC:1.4.1.3]	Hs4885281/1.6e-230/[E] KOG2250 Glutamate/leucine/phenylalanine/valine dehydrogenases	SM00839/1.4E-83/Glutamate/Leucine/Phenylalanine/Valine dehydrogenase	NA
Unigene47577_All	3313	545.846	2.46918	-7.78832	7.24727e-11	Down	1.49154e-12	NA	LR722983.1/0.0/Thalassophryne amazonica genome assembly, chromosome: 18	NA	NA	NA	NA	NA
CL4867.Contig2_All	1643	268.289	6.6119	-5.34258	0.000227915	Down	7.94334e-06	XP_026819693.1/1.4e-08/latrophilin Cirl isoform X1 [Rhopalosiphum maidis] >XP_026819694.1 latrophilin Cirl isoform X1 [Rhopalosiphum maidis]	NA	NA	rmd:113558435/1.6e-09/latrophilin Cirl isoform X1; K04592 adhesion G protein-coupled receptor L1	NA	PF02140/1.0E-9/Galactose binding lectin domain	NA
Unigene3255_All	2271	809.705	10.851	-6.2215	0.0176692	Down	0.00140094	NA	NA	NA	NA	NA	NA	NA
CL2142.Contig1_All	3391	2145.12	5.26328	-8.67088	0.000360174	Down	1.32687e-05	AJD81431.1/1.5e-137/interleukin-1 receptor-associated kinase 1 [Apostichopus japonicus]	NA	sp|G5ECP4|PIK1_CAEEL/7.4e-46/Pelle-like serine/threonine-protein kinase pik-1 OS=Caenorhabditis elegans OX=6239 GN=pik-1 PE=1 SV=1	aplc:110983679/5.5e-92/uncharacterized protein LOC110983679 isoform X1; K04730 interleukin-1 receptor-associated kinase 1 [EC:2.7.11.1]	CE19988/5.3e-46/[T] KOG1187 Serine/threonine protein kinase	PS00108/-/Serine/Threonine protein kinases active-site signature.	biological_process:GO:0007165//signal transduction;molecular_function:GO:0005524//ATP binding;GO:0004672//protein kinase activity;
Unigene3136_All	2042	103.962	1155.16	3.47396	0.0188705	Up	0.00152265	PIK56797.1/5.0e-112/putative ficolin-2-like, partial [Apostichopus japonicus]	NA	sp|D8VNS8|FCNV2_CERRY/2.2e-45/Ryncolin-2 OS=Cerberus rynchops OX=46267 PE=1 SV=1	aqu:105313195/2.9e-48/ryncolin-1-like; K10104 ficolin	Hs8051584/1.8e-41/[R] KOG2579 Ficolin and related extracellular proteins	PTHR19143/5.0E-81/--	cellular_component:GO:0016021//integral component of membrane;
Unigene60114_All	374	0.161817	16.346	6.65843	3.42857e-05	Up	1.00111e-06	NA	NA	NA	NA	NA	NA	NA
Unigene6167_All	1576	129.915	1584.52	3.60841	0.00812441	Up	0.000525969	XP_028419054.1/3.8e-11/ribosome-binding protein 1-like [Dendronephthya gigantea]	NA	NA	dgt:114518351/1.9e-10/LOW QUALITY PROTEIN: trichohyalin-like; K18626 trichohyalin	NA	NA	NA
Unigene72335_All	297	0.201228	1059.37	12.3621	0.000758269	Up	3.07433e-05	NA	LM524372.1/0.0/Parastrongyloides trichosuri genome assembly P_trichosuri_KNP ,scaffold PTRK_contig0000917	NA	NA	NA	NA	NA
CL6782.Contig8_All	553	0.152469	79.7826	9.03142	0.0221187	Up	0.00187984	PIK46390.1/1.4e-08/putative ficolin-2-like [Apostichopus japonicus]	NA	NA	NA	NA	NA	NA
Unigene12491_All	3371	376.434	67.1677	-2.48656	0.0359483	Down	0.00360904	PIK58898.1/2.2e-08/hypothetical protein BSL78_04210 [Apostichopus japonicus]	NA	NA	mdo:103100524/4.6e-06/TNFRSF10A; tumor necrosis factor receptor superfamily member 10A; K04722 tumor necrosis factor receptor superfamily member 10A/B	NA	PS50050/10.301/TNFR/NGFR family cysteine-rich region domain profile.	cellular_component:GO:0016021//integral component of membrane;
CL5946.Contig1_All	741	8.11505e-06	33.0313	21.9567	3.3159e-13	Up	3.04538e-15	NA	NA	NA	NA	NA	NA	NA
CL6394.Contig8_All	1133	0.128044	357.807	11.4483	3.34311e-05	Up	9.74648e-07	NA	NA	NA	NA	NA	NA	NA
CL11184.Contig3_All	3926	21.5712	232.444	3.42971	0.0357172	Up	0.00357904	XP_030835526.1/2.7e-154/uncharacterized protein LOC115921699 [Strongylocentrotus purpuratus]	NA	NA	cpic:101946810/2.1e-10/ARMC8; armadillo repeat containing 8; K23336 armadillo repeat-containing protein 8	At2g10780/6.0e-17/[R] KOG0017 FOG: Transposon-encoded proteins with TYA, reverse transcriptase, integrase domains in various combinations	PTHR24559:SF165/8.6E-22/--	biological_process:GO:0015074//DNA integration;molecular_function:GO:0003676//nucleic acid binding;
CL8149.Contig2_All	3530	1.51625	669.542	8.78653	3.93943e-05	Up	1.16218e-06	XP_022195789.1/4.0e-24/uncharacterized protein LOC111053245 [Nilaparvata lugens]	NA	NA	dgt:114538967/1.4e-18/mucin-like protein; K23820	CE07199/1.3e-10/[R] KOG1075 FOG: Reverse transcriptase	NA	molecular_function:GO:0003964//RNA-directed DNA polymerase activity;
Unigene70316_All	1220	8.5225	375.055	5.45968	0.000515873	Up	1.98771e-05	NA	NA	NA	NA	NA	NA	NA
CL9306.Contig12_All	1681	50.4826	5.63115e-06	-23.0959	1.27885e-12	Down	1.49693e-14	NA	NA	NA	NA	NA	NA	NA
CL11531.Contig11_All	2719	420.06	2.87927	-7.18875	0.00254923	Down	0.0001279	PIK41830.1/2.5e-98/putative nuclear pore complex protein [Apostichopus japonicus]	NA	sp|Q9Z0W3|NU160_MOUSE/4.9e-64/Nuclear pore complex protein Nup160 OS=Mus musculus OX=10090 GN=Nup160 PE=1 SV=2	spu:583090/3.1e-77/nuclear pore complex protein Nup160; K14303 nuclear pore complex protein Nup160	Hs22065253/1.5e-59/[YU] KOG4521 Nuclear pore complex, Nup160 component	PTHR21286/2.3E-86/--	NA
Unigene596_All	1337	361.532	0.196536	-10.8451	0.000113454	Down	3.68415e-06	NA	LR633946.1/0.0/Gadus morhua genome assembly, chromosome: 4	NA	NA	NA	NA	NA
Unigene69998_All	1527	113.227	0.203516	-9.11986	0.00629178	Down	0.000381488	NA	NA	NA	NA	NA	NA	NA
CL5595.Contig4_All	1462	1.04847	367.021	8.45144	8.2596e-05	Up	2.60986e-06	NA	NA	NA	NA	NA	NA	NA
Unigene10566_All	2476	14.6913	227.356	3.95192	0.0370195	Up	0.00375159	NA	FJ387223.1/0.0/Dictyostelium discoideum chromosome 2 C2 outer centromere genomic sequence	NA	NA	NA	NA	NA
CL9074.Contig2_All	2618	199.176	1.26346e-05	-23.9102	2.05502e-13	Down	1.70762e-15	XP_033120540.1/3.2e-10/titin homolog [Anneissia japonica]	NA	sp|Q8C8R3|ANK2_MOUSE/5.3e-07/Ankyrin-2 OS=Mus musculus OX=10090 GN=Ank2 PE=1 SV=2	pki:111851812/1.5e-09/fadd; FAS-associated death domain protein; K02373 FAS-associated death domain protein	Hs10947052/4.2e-06/[M] KOG4177 Ankyrin	PS50017/19.919/Death domain profile.	biological_process:GO:0007165//signal transduction;
Unigene71930_All	706	0.226381	15.7728	6.12254	0.0139478	Up	0.00104016	NA	NA	NA	NA	NA	NA	NA
Unigene114662_All	1024	8.29745e-06	46.8623	22.4293	5.54898e-12	Up	8.32606e-14	NA	NA	NA	NA	NA	NA	NA
Unigene17039_All	2698	642.99	4170.34	2.6973	0.0122484	Up	0.000877954	PIK52709.1/4.1e-114/putative nesprin-1 isoform X3 [Apostichopus japonicus]	NA	sp|Q17RH7|TPRXL_HUMAN/2.0e-09/Putative protein TPRXL OS=Homo sapiens OX=9606 GN=TPRXL PE=5 SV=2	aplc:110981942/6.1e-70/nesprin-1-like isoform X1; K19326 nesprin-1	SPAPB1E7.04c/2.0e-11/[M] KOG4701 Chitinase	NA	NA
Unigene76924_All	480	134.964	1.07973	-6.96576	0.0290183	Down	0.00270466	NA	NA	NA	NA	NA	NA	NA
Unigene105291_All	983	0.784158	85.6823	6.77171	5.31232e-05	Up	1.61354e-06	NA	NA	NA	NA	NA	NA	NA
Unigene33663_All	3420	765.662	3212.77	2.06904	0.0448206	Up	0.00489616	NA	NA	NA	NA	NA	NA	NA
Unigene63408_All	1960	0.662665	95.5901	7.17244	0.0016351	Up	7.57899e-05	NA	NA	NA	NA	NA	NA	NA
Unigene13773_All	1876	123.449	866.764	2.81173	0.0146636	Up	0.0011091	NA	NA	NA	NA	NA	NA	NA
Unigene104175_All	606	25.1055	6.16021e-06	-21.9585	1.55731e-11	Down	2.73917e-13	NA	NA	NA	NA	NA	NA	NA
Unigene39043_All	1912	25.9732	336.632	3.69608	0.0049308	Up	0.000282494	NA	NA	NA	NA	NA	NA	NA
CL2095.Contig1_All	915	61.9028	3.59199	-4.10715	0.015016	Down	0.00114152	NA	NA	NA	NA	NA	NA	NA
Unigene30027_All	5524	352.067	5740.46	4.02724	5.32111e-07	Up	1.29191e-08	PIK33860.1/7.4e-134/putative pyridine nucleotide-disulfide oxidoreductase domain-containing protein 1 isoform X2 [Apostichopus japonicus]	NA	sp|Q6PBT5|PYRD1_DANRE/9.8e-104/Pyridine nucleotide-disulfide oxidoreductase domain-containing protein 1 OS=Danio rerio OX=7955 GN=pyroxd1 PE=2 SV=1	nvi:100122278/8.4e-90/pyridine nucleotide-disulfide oxidoreductase domain-containing protein 1; K16174 small subunit ribosomal protein S18b, mitochondrial	7298659/2.7e-71/[R] KOG2755 Oxidoreductase	PTHR22912:SF98/1.7E-135/--	molecular_function:GO:0016491//oxidoreductase activity;
Unigene66770_All	1141	79.1512	5.77282e-06	-23.7088	3.2324e-13	Down	2.95413e-15	NA	NA	NA	NA	NA	NA	NA
CL10277.Contig7_All	1555	730.506	20.4077	-5.16171	0.000897687	Down	3.7412e-05	PIK45359.1/2.1e-17/hypothetical protein BSL78_17780 [Apostichopus japonicus]	AP022694.1/0.0/Epinephelus fuscoguttatus DNA, LG20, complete sequence	NA	NA	NA	NA	cellular_component:GO:0016021//integral component of membrane;
CL1440.Contig3_All	1080	8.31558e-06	75.2402	23.1092	1.23957e-12	Up	1.44059e-14	NA	NA	NA	NA	NA	NA	NA
CL3914.Contig1_All	1316	10.9328	154.919	3.82479	2.01967e-05	Up	5.69978e-07	NA	NA	NA	NA	NA	NA	NA
Unigene60140_All	1043	8.37902e-06	97.1361	23.4667	5.59643e-13	Up	5.61856e-15	NA	NA	NA	NA	NA	NA	NA
Unigene54191_All	2697	57.1332	653.48	3.51574	0.0450502	Up	0.00492963	PIK38730.1/3.0e-32/putative 39S ribosomal protein L53, mitochondrial isoform X1 [Apostichopus japonicus]	NA	sp|Q2HJF1|RM53_BOVIN/1.7e-16/39S ribosomal protein L53, mitochondrial OS=Bos taurus OX=9913 GN=MRPL53 PE=1 SV=1	aplc:110979581/1.0e-16/39S ribosomal protein L53, mitochondrial-like; K17434 large subunit ribosomal protein L53	NA	PF10780/1.6E-10/39S ribosomal protein L53/MRP-L53	cellular_component:GO:0005840//ribosome;
Unigene5159_All	3608	39.3759	169.978	2.10996	0.00861875	Up	0.000565234	NA	NA	NA	NA	NA	NA	NA
Unigene8719_All	879	1.70336	51.0126	4.9044	1.13553e-05	Up	3.09434e-07	NA	NA	NA	NA	NA	NA	NA
Unigene25494_All	2711	0.942748	153.993	7.35178	0.00264119	Up	0.000133227	PIK47124.1/1.2e-41/ORF2-encoded protein [Apostichopus japonicus]	NA	NA	ncc:104952435/4.8e-22/uncharacterized protein LOC104952435; K11647 SWI/SNF-related matrix-associated actin-dependent regulator of chromatin subfamily A member 2/4 [EC:3.6.4.-]	NA	NA	NA
Unigene20218_All	5401	2429.88	8093.53	1.73588	0.00845248	Up	0.00055172	PIK40750.1/2.0e-75/hypothetical protein BSL78_22392 [Apostichopus japonicus]	NA	sp|Q9BQ75|CMS1_HUMAN/6.1e-42/Protein CMSS1 OS=Homo sapiens OX=9606 GN=CMSS1 PE=1 SV=2	dre:450027/1.4e-36/cmss1; protein CMSS1; K14784 protein CMS1	Hs14150167/4.3e-42/[R] KOG3089 Predicted DEAD-box-containing helicase	PF14617/1.1E-33/U3-containing 90S pre-ribosomal complex subunit	NA
CL3578.Contig1_All	1530	0.999291	72.5709	6.18234	0.00696381	Up	0.000433723	XP_006815164.1/1.2e-09/PREDICTED: p53-induced protein with a death domain-like [Saccoglossus kowalevskii]	NA	NA	sko:102800700/1.4e-10/p53-induced protein with a death domain-like; K10130 leucine-rich repeats and death domain-containing protein	NA	PS50017/18.209/Death domain profile.	biological_process:GO:0007165//signal transduction;GO:0042981//regulation of apoptotic process;molecular_function:GO:0016301//kinase activity;
CL11290.Contig29_All	5025	594.945	33.5364	-4.14896	0.000976889	Down	4.13474e-05	NA	LR132043.1/0.0/Anabas testudineus genome assembly, chromosome: 4	NA	NA	NA	NA	NA
Unigene60132_All	1141	0.124117	260.709	11.0365	0.00429916	Up	0.000238177	PIK60466.1/2.3e-13/putative RNA-directed DNA polymerase from mobile element jockey-like [Apostichopus japonicus]	NA	NA	NA	NA	NA	molecular_function:GO:0003964//RNA-directed DNA polymerase activity;
Unigene107113_All	449	8.14128e-06	39.1256	22.1964	9.11243e-12	Up	1.50326e-13	NA	NA	NA	NA	NA	NA	NA
CL4918.Contig1_All	1839	819.093	0.361559	-11.1456	0.00380204	Down	0.000205037	NA	NA	NA	NA	NA	NA	NA
Unigene69708_All	403	8.26861e-06	57.0329	22.7176	2.97034e-12	Up	3.97931e-14	NA	NA	NA	NA	NA	NA	NA
Unigene19235_All	2308	7.75617	241.042	4.9578	0.000755272	Up	3.05878e-05	NA	AC154224.1/0.0/Mus musculus BAC clone RP24-141J15 from chromosome 13, complete sequence	NA	NA	NA	NA	NA
Unigene19085_All	1603	2.70089	539.145	7.64109	0.00184642	Up	8.71996e-05	ASA69193.1/3.4e-132/MKK3/6 [Apostichopus japonicus]	KX870087.1/0.0/Apostichopus japonicus MKK3/6 (mkk3/6) mRNA, complete cds	sp|Q9DGE0|MP2K6_DANRE/1.5e-97/Dual specificity mitogen-activated protein kinase kinase 6 OS=Danio rerio OX=7955 GN=map2k6 PE=1 SV=2	aplc:110980301/2.8e-102/dual specificity mitogen-activated protein kinase kinase 6-like; K04433 mitogen-activated protein kinase kinase 6 [EC:2.7.12.2]	Hs14589900/1.5e-94/[T] KOG0984 Mitogen-activated protein kinase (MAPK) kinase MKK3/MKK6	PTHR24360/7.8E-148/--	molecular_function:GO:0005524//ATP binding;GO:0004672//protein kinase activity;
CL10464.Contig24_All	1000	45.5682	1.44789	-4.97601	0.00595573	Down	0.000356291	XP_029640265.1/4.6e-26/protein lev-9-like isoform X6 [Octopus vulgaris]	NA	sp|Q4LDE5|SVEP1_HUMAN/7.9e-20/Sushi, von Willebrand factor type A, EGF and pentraxin domain-containing protein 1 OS=Homo sapiens OX=9606 GN=SVEP1 PE=1 SV=3	bfo:BRAFLDRAFT_68380/1.6e-23/hypothetical protein; K17495 CUB and sushi domain-containing protein	7298598/9.9e-25/[TV] KOG4297 C-type lectin	PS50923/10.229/Sushi/CCP/SCR domain profile.	cellular_component:GO:0005576//extracellular region;molecular_function:GO:0030414//peptidase inhibitor activity;
Unigene8033_All	3690	5.89818	1010.85	7.42109	0.0015111	Up	6.86962e-05	NA	NA	NA	NA	NA	NA	NA
Unigene108076_All	248	8.031e-06	24.9051	21.5644	3.7322e-11	Up	7.26888e-13	NA	LK094878.1/0.0/Apteryx australis mantelli genome assembly AptMant0, scaffold scaffold30309	NA	NA	NA	NA	NA
Unigene17757_All	3515	30.4688	216.33	2.82783	0.00405145	Up	0.00022164	NA	NA	NA	NA	NA	NA	NA
Unigene72374_All	391	8.79082e-06	370.849	25.3303	3.71554e-16	Up	7.02556e-19	NA	CU179746.6/0.0/Zebrafish DNA sequence from clone RP71-42C1, complete sequence	NA	NA	NA	NA	NA
CL5307.Contig4_All	1520	1134.4	200.759	-2.49839	0.00522751	Down	0.000304469	NA	NA	NA	NA	NA	NA	NA
CL1039.Contig5_All	5551	196.911	1271.46	2.69088	0.00790683	Up	0.000507306	NA	NA	NA	NA	NA	NA	NA
Unigene6204_All	1655	34.6724	220.797	2.67086	0.0302631	Up	0.0028598	NA	NA	NA	NA	NA	NA	NA
CL1550.Contig3_All	3374	1122.89	4644.72	2.04838	0.0278343	Up	0.00255599	XP_033634406.1/2.7e-62/eukaryotic translation initiation factor 3 subunit J-like [Asterias rubens]	NA	sp|A7RSH7|EIF3J_NEMVE/5.1e-47/Eukaryotic translation initiation factor 3 subunit J OS=Nematostella vectensis OX=45351 GN=v1g240395 PE=3 SV=1	aplc:110989442/2.6e-62/eukaryotic translation initiation factor 3 subunit J-A-like; K03245 translation initiation factor 3 subunit J	Hs14785189/3.9e-41/[J] KOG4813 Translation initiation factor eIF3, p35 subunit	PTHR21681/2.3E-70/--	biological_process:GO:0001732//formation of cytoplasmic translation initiation complex;cellular_component:GO:0016282//eukaryotic 43S preinitiation complex;GO:0033290//eukaryotic 48S preinitiation complex;GO:0005852//eukaryotic translation initiation factor 3 complex;molecular_function:GO:0003743//translation initiation factor activity;
Unigene57288_All	655	30.3791	0.195954	-7.27642	1.91682e-06	Down	4.83628e-08	NA	NA	NA	NA	NA	NA	NA
Unigene49164_All	1397	267.548	2408.33	3.17016	0.0254033	Up	0.00225499	PIK37353.1/9.6e-30/hypothetical protein BSL78_25814 [Apostichopus japonicus]	NA	NA	NA	NA	NA	cellular_component:GO:0016021//integral component of membrane;molecular_function:GO:0005509//calcium ion binding;
CL1670.Contig1_All	2295	157.45	11.0712	-3.83002	0.0288574	Down	0.00268038	PIK48505.1/8.3e-148/hypothetical protein BSL78_14607 [Apostichopus japonicus]	NA	NA	npr:108804825/1.6e-47/TUBGCP6; gamma-tubulin complex component 6; K16573 gamma-tubulin complex component 6	NA	PF02899/5.9E-6/Phage integrase, N-terminal SAM-like domain	biological_process:GO:0015074//DNA integration;GO:0006310//DNA recombination;molecular_function:GO:0003677//DNA binding;
CL11059.Contig2_All	2764	272.723	0.196484	-10.4388	0.000116296	Down	3.78765e-06	NA	NA	NA	NA	NA	NA	NA
CL9404.Contig2_All	2380	409.378	70.1599	-2.54472	0.0379462	Down	0.00388414	XP_030838486.1/2.8e-66/uncharacterized protein LOC115922877 [Strongylocentrotus purpuratus]	JQ740824.1/0.0/Parastichopus parvimensis Alx1 mRNA, partial cds	sp|O15266|SHOX_HUMAN/7.5e-53/Short stature homeobox protein OS=Homo sapiens OX=9606 GN=SHOX PE=1 SV=1	aplc:110986991/1.4e-65/short stature homeobox protein 2-like; K09331 short stature homeobox protein	Hs4506943/5.4e-53/[R] KOG0490 Transcription factor, contains HOX domain	SM00389/8.9E-30/Homeodomain	biological_process:GO:0006355//regulation of transcription, DNA-templated;cellular_component:GO:0005634//nucleus;molecular_function:GO:0043565//sequence-specific DNA binding;
CL9462.Contig7_All	2968	10.778	112.279	3.38092	0.0080477	Up	0.000519502	PIK57211.1/1.2e-10/hypothetical protein BSL78_05847 [Apostichopus japonicus]	NA	sp|E1C3U7|LOXL2_CHICK/1.7e-09/Lysyl oxidase homolog 2 OS=Gallus gallus OX=9031 GN=LOXL2 PE=3 SV=1	srx:107705082/1.0e-09/lysyl oxidase homolog 2A-like; K00280 lysyl oxidase-like protein 2/3/4 [EC:1.4.3.-]	Hs19923659/2.9e-08/[R] LSE3999 H Lysyl oxidase and scavenger receptor Cys-rich domains	PS50287/14.572/SRCR domain profile.	cellular_component:GO:0016020//membrane;molecular_function:GO:0005044//scavenger receptor activity;
Unigene68153_All	645	1.76664	56.8391	5.00781	0.0345006	Up	0.00341447	TNN37045.1/5.8e-06/hypothetical protein EYF80_052788 [Liparis tanakae]	CP050591.1/0.0/Canis lupus familiaris breed Labrador retriever chromosome 10a	NA	NA	NA	NA	NA
Unigene45945_All	980	3.00475	291.937	6.60227	0.0118543	Up	0.000842918	NA	NA	NA	NA	NA	NA	NA
Unigene22577_All	2016	70.3258	162.07	1.20449	0.004123	Up	0.000226376	NA	LR597570.1/0.0/Myripristis murdjan genome assembly, chromosome: 21	NA	NA	NA	NA	NA
Unigene7543_All	2050	488.57	37.7232	-3.69504	0.000612814	Down	2.41326e-05	PIK60438.1/9.1e-21/hypothetical protein BSL78_02619, partial [Apostichopus japonicus]	NA	NA	aplc:110984659/8.1e-14/uncharacterized protein LOC110984659; K22190 membrane-spanning 4-domains subfamily A member 3/4/8/12/15/18	NA	PTHR23320:SF17/6.7E-28/--	cellular_component:GO:0016021//integral component of membrane;
Unigene42525_All	3356	7.91799	927.111	6.87146	3.87351e-06	Up	1.00185e-07	XP_015748553.1/1.2e-33/PREDICTED: RNA-directed DNA polymerase from mobile element jockey-like [Acropora digitifera] >XP_015757222.1 PREDICTED: RNA-directed DNA polymerase from mobile element jockey-like [Acropora digitifera]	LN600046.1/0.0/Cyprinus carpio genome assembly common carp genome ,scaffold 000008622	sp|Q9NBX4|RTXE_DROME/1.7e-10/Probable RNA-directed DNA polymerase from transposon X-element OS=Drosophila melanogaster OX=7227 GN=X-element\ORF2 PE=3 SV=1	hmg:100199152/1.9e-20/protein SZT2-like; K23298 KICSTOR complex protein SZT2	CE26835/2.2e-20/[R] KOG1075 FOG: Reverse transcriptase	NA	molecular_function:GO:0003964//RNA-directed DNA polymerase activity;
Unigene23482_All	4784	426.628	77.0042	-2.46997	0.00802049	Down	0.000516922	PIK57403.1/2.4e-24/hypothetical protein BSL78_05669, partial [Apostichopus japonicus]	NA	sp|Q5G265|NETR_SAGLB/3.7e-06/Neurotrypsin OS=Saguinus labiatus OX=78454 GN=PRSS12 PE=3 SV=1	aqu:105311970/4.3e-10/deleted in malignant brain tumors 1 protein-like; K13912 deleted in malignant brain tumors 1 protein	NA	PF00530/5.2E-7/Scavenger receptor cysteine-rich domain	cellular_component:GO:0016020//membrane;GO:0016021//integral component of membrane;molecular_function:GO:0005044//scavenger receptor activity;
Unigene35570_All	2151	29.5082	1531.31	5.6975	3.85832e-07	Up	9.29063e-09	NA	NA	NA	NA	NA	NA	NA
Unigene31231_All	2168	141.89	3.09981	-5.51645	0.00148855	Down	6.74749e-05	XP_033635725.1/6.2e-177/acetyl-CoA acetyltransferase, mitochondrial-like [Asterias rubens]	XM_012773724.2/0.0/PREDICTED: Microcebus murinus acetyl-CoA acetyltransferase 1 (ACAT1), mRNA	sp|Q6AZA0|THIL_DANRE/1.4e-167/Acetyl-CoA acetyltransferase, mitochondrial OS=Danio rerio OX=7955 GN=acat1 PE=2 SV=1	spu:584928/1.4e-173/acetyl-CoA acetyltransferase, mitochondrial; K00626 acetyl-CoA C-acetyltransferase [EC:2.3.1.9]	Hs4557237/3.1e-156/[I] KOG1390 Acetyl-CoA acetyltransferase	PS00737/-/Thiolases signature 2.	NA
Unigene115077_All	3275	9.03264e-06	991.189	26.7094	3.24067e-16	Up	5.91922e-19	NA	NA	NA	NA	NA	NA	NA
Unigene19091_All	3773	80.0625	927.406	3.534	0.00317781	Up	0.000165201	NA	NA	NA	NA	NA	NA	NA
Unigene5600_All	4268	152.156	0.361351	-8.71793	0.00785129	Down	0.000502733	PIK36962.1/3.1e-289/hypothetical protein BSL78_26200, partial [Apostichopus japonicus]	XM_009283635.2/0.0/PREDICTED: Aptenodytes forsteri ER degradation enhancing alpha-mannosidase like protein 1 (EDEM1), mRNA	sp|Q92611|EDEM1_HUMAN/7.9e-194/ER degradation-enhancing alpha-mannosidase-like protein 1 OS=Homo sapiens OX=9606 GN=EDEM1 PE=1 SV=1	spu:582545/3.0e-220/ER degradation-enhancing alpha-mannosidase-like protein 1; K10084 ER degradation enhancer, mannosidase alpha-like 1	Hs7662002/5.6e-194/[G] KOG2429 Glycosyl hydrolase, family 47	PTHR11742/5.6E-284/--	biological_process:GO:0008152//metabolic process;cellular_component:GO:0016021//integral component of membrane;molecular_function:GO:0004571//mannosyl-oligosaccharide 1,2-alpha-mannosidase activity;GO:0005509//calcium ion binding;
CL8083.Contig1_All	1664	29.6862	868.71	4.87101	0.00188398	Up	8.92669e-05	PIK34989.1/6.5e-25/putative fibropellin-3 isoform X2 [Apostichopus japonicus]	NA	sp|P10079|FBP1_STRPU/3.4e-12/Fibropellin-1 OS=Strongylocentrotus purpuratus OX=7668 GN=EGF1 PE=1 SV=2	NA	NA	PS51326/15.492/Avidin-like domain profile.	molecular_function:GO:0009374//biotin binding;
Unigene116329_All	711	8.13223e-06	26.3048	21.6252	3.25516e-11	Up	6.25343e-13	NA	NA	NA	NA	NA	NA	NA
Unigene61214_All	1596	162.054	0.811707	-7.6413	0.0155795	Down	0.00119468	NA	NA	NA	NA	NA	NA	NA
CL8151.Contig1_All	3658	2992.64	0.393618	-12.8923	3.57336e-05	Down	1.04591e-06	Q28986.1/1.2e-12/RecName: Full=Cystatin-A5; AltName: Full=Stefin-A5 [Sus scrofa] >AAB03261.1 stefin A5 [Sus scrofa]	NA	sp|Q28986|CYTA5_PIG/4.3e-15/Cystatin-A5 OS=Sus scrofa OX=9823 PE=3 SV=1	ssc:396867/1.9e-13/stefin A8; K13907 cystatin-A/B	NA	PTHR11414/8.6E-25/--	biological_process:GO:0030216//keratinocyte differentiation;GO:0018149//peptide cross-linking;GO:0098609//cell-cell adhesion;cellular_component:GO:0005654//nucleoplasm;GO:0005615//extracellular space;GO:0001533//cornified envelope;GO:0005829//cytosol;molecular_function:GO:0002020//protease binding;GO:0004869//cysteine-type endopeptidase inhibitor activity;
Unigene29788_All	6002	1060.95	105.27	-3.33319	0.00657278	Down	0.000403251	PIK45202.1/8.6e-229/putative ADP-ribosylation factor GTPase-activating protein 2-like isoform X1, partial [Apostichopus japonicus]	NA	sp|Q4R4C9|ARFG3_MACFA/1.4e-111/ADP-ribosylation factor GTPase-activating protein 3 OS=Macaca fascicularis OX=9541 GN=ARFGAP3 PE=2 SV=1	spu:591603/6.4e-160/ADP-ribosylation factor GTPase-activating protein 2; K12493 ADP-ribosylation factor GTPase-activating protein 2/3	Hs22065234/8.4e-111/[T] KOG0706 Predicted GTPase-activating protein	PS50115/26.076/ARF GTPase-activating proteins domain profile.	molecular_function:GO:0046872//metal ion binding;GO:0005096//GTPase activator activity;
Unigene66568_All	664	8.48017e-06	136.563	23.9409	1.91815e-13	Up	1.57908e-15	NA	NA	NA	NA	NA	NA	NA
CL30.Contig63_All	1390	223.917	5.66719	-5.30419	4.46479e-06	Down	1.16268e-07	PIK36544.1/2.1e-29/putative succinate dehydrogenase assembly factor 4, mitochondrial-like [Apostichopus japonicus]	XM_016063378.1/0.0/PREDICTED: Parasteatoda tepidariorum succinate dehydrogenase assembly factor 4, mitochondrial-like (LOC107448243), mRNA	sp|Q5VUM1|SDHF4_HUMAN/1.6e-23/Succinate dehydrogenase assembly factor 4, mitochondrial OS=Homo sapiens OX=9606 GN=SDHAF4 PE=1 SV=1	NA	Hs21687135/8.9e-24/[S] KOG3245 Uncharacterized conserved protein	PF07896/8.5E-23/Protein of unknown function (DUF1674)	biological_process:GO:0034553//mitochondrial respiratory chain complex II assembly;cellular_component:GO:0005739//mitochondrion;
CL10270.Contig1_All	2209	467.158	6.35921e-06	-26.1305	1.36343e-15	Down	3.30069e-18	NA	NA	NA	NA	NA	NA	NA
Unigene6165_All	2610	162.469	34.698	-2.22724	0.04715	Down	0.00524947	XP_033106368.1/2.8e-14/2-amino-3-ketobutyrate coenzyme A ligase, mitochondrial-like [Anneissia japonica] >XP_033106369.1 2-amino-3-ketobutyrate coenzyme A ligase, mitochondrial-like [Anneissia japonica]	NA	sp|Q0P5L8|KBL_BOVIN/8.9e-15/2-amino-3-ketobutyrate coenzyme A ligase, mitochondrial OS=Bos taurus OX=9913 GN=GCAT PE=1 SV=1	aga:AgaP_AGAP005781/2.1e-14/AGAP005781-PA; K00639 glycine C-acetyltransferase [EC:2.3.1.29]	Hs7657118/6.4e-15/[E] KOG1359 Glycine C-acetyltransferase/2-amino-3-ketobutyrate-CoA ligase	NA	biological_process:GO:0009058//biosynthetic process;GO:0006567//threonine catabolic process;molecular_function:GO:0030170//pyridoxal phosphate binding;GO:0008890//glycine C-acetyltransferase activity;
Unigene108343_All	597	0.289865	99.6353	8.42513	0.0415951	Up	0.00441192	NA	NA	NA	NA	NA	NA	NA
Unigene35488_All	5651	8.85966e-06	524.91	25.8202	2.0936e-16	Up	3.57886e-19	PIK47026.1/1.2e-41/putative NACHT, LRR and PYD domains-containing protein 10-like [Apostichopus japonicus]	NA	NA	NA	NA	PS50017/11.303/Death domain profile.	NA
CL8010.Contig2_All	602	0.494187	32.4512	6.03707	0.00471251	Up	0.000266878	NA	NA	NA	NA	NA	NA	NA
Unigene6542_All	1247	27.3629	282.189	3.36637	0.00226924	Up	0.000111342	PIK43361.1/1.2e-39/hypothetical protein BSL78_19793 [Apostichopus japonicus]	NA	NA	NA	NA	NA	NA
CL1308.Contig3_All	1428	10.0718	322.901	5.0027	0.015423	Up	0.00117881	NA	NA	NA	NA	NA	NA	NA
Unigene13718_All	4068	111.969	0.374493	-8.22394	0.0184696	Down	0.00148317	XP_033640765.1/0.0e+00/trafficking protein particle complex subunit 9-like isoform X1 [Asterias rubens]	NA	sp|Q96Q05|TPPC9_HUMAN/5.7e-226/Trafficking protein particle complex subunit 9 OS=Homo sapiens OX=9606 GN=TRAPPC9 PE=1 SV=2	aplc:110986695/0.0e+00/trafficking protein particle complex subunit 9-like isoform X1; K20306 trafficking protein particle complex subunit 9	7298694/3.0e-112/[U] KOG1953 Targeting complex (TRAPP) subunit	PTHR21512/6.9E-245/--	NA
Unigene48741_All	902	352.715	12.5679	-4.81069	0.000183081	Down	6.2277e-06	NA	EF032079.1/0.0/Apostichopus japonicus clone AH117 microsatellite sequence	NA	NA	NA	NA	NA
Unigene40781_All	3984	274.314	3.07686	-6.47823	0.00720817	Down	0.000452885	PIK39822.1/4.8e-10/putative receptor-interacting serine/threonine-protein kinase 1-like [Apostichopus japonicus]	NA	NA	spis:111340467/9.2e-06/probable ATP-dependent RNA helicase DDX60-like; K20103 ATP-dependent RNA helicase DDX60 [EC:3.6.4.13]	NA	SM00005/9.5E-6/DEATH domain, found in proteins involved in cell death (apoptosis).	biological_process:GO:0007165//signal transduction;cellular_component:GO:0016021//integral component of membrane;molecular_function:GO:0005042//netrin receptor activity;GO:0016301//kinase activity;
Unigene116117_All	432	0.321662	13.6612	5.4084	0.00802889	Up	0.000517965	NA	NA	NA	NA	NA	NA	NA
Unigene55553_All	6692	57.076	1540.46	4.75433	2.22485e-06	Up	5.64924e-08	PIK49221.1/3.1e-78/D-amino-acid oxidase [Apostichopus japonicus]	LR722986.1/0.0/Thalassophryne amazonica genome assembly, chromosome: 21	sp|A3KCL7|OXDD_PIG/5.4e-64/D-aspartate oxidase OS=Sus scrofa OX=9823 GN=DDO PE=2 SV=1	lak:106171871/1.0e-73/D-aspartate oxidase; K00273 D-amino-acid oxidase [EC:1.4.3.3]	Hs4503289/1.9e-63/[E] KOG3923 D-aspartate oxidase	PTHR11530:SF0/5.5E-134/--	biological_process:GO:0046416//D-amino acid metabolic process;molecular_function:GO:0003884//D-amino-acid oxidase activity;GO:0071949//FAD binding;
CL517.Contig6_All	1340	248.696	13.3972	-4.21438	0.0161374	Down	0.00125075	NA	NA	NA	NA	NA	NA	NA
CL10444.Contig4_All	5456	246.365	1453.01	2.56018	0.0347215	Up	0.00344211	PIK62357.1/1.9e-121/hypothetical protein BSL78_00675 [Apostichopus japonicus]	NA	sp|Q6QA33|DH12B_DANRE/2.6e-77/Very-long-chain 3-oxoacyl-CoA reductase-B OS=Danio rerio OX=7955 GN=hsd17b12b PE=2 SV=2	spu:593779/1.2e-96/very-long-chain 3-oxoacyl-CoA reductase-B; K10251 17beta-estradiol 17-dehydrogenase / very-long-chain 3-oxoacyl-CoA reductase [EC:1.1.1.62 1.1.1.330]	Hs7705855/3.3e-74/[I] KOG1014 17 beta-hydroxysteroid dehydrogenase type 3, HSD17B3	PF00106/4.5E-39/short chain dehydrogenase	cellular_component:GO:0016021//integral component of membrane;
CL2325.Contig6_All	4667	42.4164	288.415	2.76545	0.0370524	Up	0.00375588	PIK51946.1/7.0e-69/hypothetical protein BSL78_11154 [Apostichopus japonicus]	NA	sp|Q9D9H8|CB069_MOUSE/1.4e-42/UPF0565 protein C2orf69 homolog OS=Mus musculus OX=10090 PE=2 SV=3	spis:111327394/3.9e-48/uncharacterized protein LOC111327394; K00079 carbonyl reductase 1 [EC:1.1.1.184 1.1.1.189 1.1.1.197]	Hs22045043/1.9e-38/[R] KOG2800 Conserved developmentally regulated protein	PF10561/1.2E-21/Uncharacterised protein family UPF0565	NA
Unigene113256_All	2029	1.7156	14338.8	13.0289	0.000228265	Up	7.95994e-06	NA	NA	NA	NA	NA	NA	NA
CL11814.Contig2_All	4323	125.858	857.518	2.76837	0.00258744	Up	0.000130117	NA	NA	NA	NA	NA	NA	NA
Unigene46197_All	2022	77.8654	0.19611	-8.63317	0.00511777	Down	0.000296761	NA	NA	NA	NA	NA	NA	NA
Unigene69964_All	1421	2.62771	210.319	6.32263	0.000872925	Up	3.6178e-05	NA	NA	NA	NA	NA	NA	NA
Unigene46312_All	4792	520.54	3.3813	-7.26629	0.00591055	Down	0.00035307	PIK54594.1/1.3e-190/putative receptor-type tyrosine-protein phosphatase kappa [Apostichopus japonicus]	NA	sp|Q99M80|PTPRT_MOUSE/2.5e-103/Receptor-type tyrosine-protein phosphatase T OS=Mus musculus OX=10090 GN=Ptprt PE=1 SV=2	pdam:113685782/5.5e-114/receptor-type tyrosine-protein phosphatase S-like; K06777 receptor-type tyrosine-protein phosphatase delta [EC:3.1.3.48]	Hs19743927/1.5e-102/[T] KOG4228 Protein tyrosine phosphatase	PTHR19134/5.2E-152/--	cellular_component:GO:0016021//integral component of membrane;molecular_function:GO:0004725//protein tyrosine phosphatase activity;
Unigene98024_All	2407	208.845	6.10364e-06	-25.0282	1.58678e-14	Down	7.86835e-17	NA	NA	NA	NA	NA	NA	NA
Unigene399_All	311	6.89245	172.37	4.64435	0.000139331	Up	4.61853e-06	NA	NA	NA	NA	NA	NA	NA
Unigene71131_All	546	0.162549	17.8788	6.78123	0.0157654	Up	0.00121198	NA	NA	NA	NA	NA	NA	NA
Unigene2133_All	1920	8813.8	48.4074	-7.50839	0.000142703	Down	4.73949e-06	PIK38495.1/1.0e-10/hypothetical protein BSL78_24668 [Apostichopus japonicus]	NA	NA	NA	NA	NA	biological_process:GO:0006383//transcription by RNA polymerase III;molecular_function:GO:0008168//methyltransferase activity;GO:0016706//2-oxoglutarate-dependent dioxygenase activity;
Unigene73758_All	1769	60.2715	3.51388	-4.10034	0.0292848	Down	0.00273571	PIK54231.1/4.1e-62/hypothetical protein BSL78_08858 [Apostichopus japonicus]	NA	NA	aplc:110981011/3.9e-57/bifunctional D-cysteine desulfhydrase/1-aminocyclopropane-1-carboxylate deaminase, mitochondrial-like isoform X1; K05396 D-cysteine desulfhydrase [EC:4.4.1.15]	NA	PTHR10314/2.0E-70/--	NA
CL1235.Contig1_All	6212	322.68	0.569729	-9.14561	0.000875749	Down	3.63457e-05	PIK42941.1/7.5e-159/putative interferon-induced very large GTPase 1-like [Apostichopus japonicus]	NA	sp|Q7Z2Y8|GVIN1_HUMAN/1.3e-43/Interferon-induced very large GTPase 1 OS=Homo sapiens OX=9606 GN=GVINP1 PE=2 SV=2	egz:104133293/8.4e-06/CTAGE5; cTAGE family member 5; K23703	NA	PTHR14819:SF2/2.0E-32/--	molecular_function:GO:0005525//GTP binding;
CL10865.Contig4_All	2603	125.69	1.84854	-6.08734	0.00733804	Down	0.000462742	NA	NA	NA	NA	NA	NA	NA
Unigene18256_All	2107	8.71874	815.544	6.5475	0.00359563	Up	0.000191593	NA	LR597476.1/0.0/Sphaeramia orbicularis genome assembly, chromosome: 19	NA	NA	NA	NA	NA
Unigene10513_All	1587	110.649	1.78725	-5.95211	2.71549e-06	Down	6.93871e-08	NA	NA	NA	NA	NA	NA	NA
Unigene24612_All	3785	0.16326	240.553	10.525	6.72253e-05	Up	2.08181e-06	PIK54454.1/2.3e-09/IMD-like protein, partial [Apostichopus japonicus]	LR597551.1/0.0/Myripristis murdjan genome assembly, chromosome: 2	sp|Q60855|RIPK1_MOUSE/3.4e-07/Receptor-interacting serine/threonine-protein kinase 1 OS=Mus musculus OX=10090 GN=Ripk1 PE=1 SV=1	dgt:114517686/2.5e-08/FAS-associated death domain protein-like; K02373 FAS-associated death domain protein	Hs4506539/5.4e-07/[T] KOG0192 Tyrosine kinase specific for activated (GTP-bound) p21cdc42Hs	SM00005/1.4E-10/DEATH domain, found in proteins involved in cell death (apoptosis).	biological_process:GO:0007165//signal transduction;molecular_function:GO:0016301//kinase activity;
CL5647.Contig2_All	861	30.1573	5.46612e-06	-22.3955	5.96223e-12	Down	9.13018e-14	NA	NA	NA	NA	NA	NA	NA
CL382.Contig2_All	1351	87.92	1429.64	4.02332	5.27605e-06	Up	1.38582e-07	XP_033785765.1/1.5e-56/protein N-terminal glutamine amidohydrolase isoform X3 [Geotrypetes seraphini]	XM_032374559.1/0.0/PREDICTED: Nematostella vectensis protein N-terminal glutamine amidohydrolase (LOC5506177), mRNA	sp|Q5BJV9|NTAQ1_RAT/6.6e-54/Protein N-terminal glutamine amidohydrolase OS=Rattus norvegicus OX=10116 GN=Wdyhv1 PE=2 SV=1	phi:102111800/5.1e-57/WDYHV1; WDYHV motif containing 1; K21286 protein N-terminal glutamine amidohydrolase [EC:3.5.1.122]	Hs8922281/4.0e-53/[S] KOG3261 Uncharacterized conserved protein	PTHR13035:SF0/2.1E-96/--	NA
CL11311.Contig3_All	2710	1.66374e-05	146.334	23.0683	1.34614e-12	Up	1.58869e-14	PIK54569.1/2.8e-102/hypothetical protein BSL78_08542 [Apostichopus japonicus]	NA	sp|Q9UGM3|DMBT1_HUMAN/5.2e-66/Deleted in malignant brain tumors 1 protein OS=Homo sapiens OX=9606 GN=DMBT1 PE=1 SV=2	mze:101474790/3.6e-78/deleted in malignant brain tumors 1 protein-like; K13912 deleted in malignant brain tumors 1 protein	Hs6633801_1/3.7e-66/[R] TWOG0712 Scavenger receptor Cys-rich domains	PF00530/1.8E-28/Scavenger receptor cysteine-rich domain	cellular_component:GO:0016021//integral component of membrane;molecular_function:GO:0005044//scavenger receptor activity;
CL5747.Contig5_All	273	0.227189	14.1848	5.96431	0.0156204	Up	0.00119892	NA	NA	NA	NA	NA	NA	NA
Unigene61682_All	1174	2.17133	87.8535	5.33845	0.000607859	Up	2.38906e-05	NA	NA	NA	NA	NA	NA	NA
Unigene97921_All	2649	323.795	2.72438	-6.89301	0.000832446	Down	3.43022e-05	PIK61725.1/1.6e-214/putative steroid 17-alpha-hydroxylase/17,20 lyase [Apostichopus japonicus]	NA	sp|Q92113|CP17A_SQUAC/4.9e-85/Steroid 17-alpha-hydroxylase/17,20 lyase OS=Squalus acanthias OX=7797 GN=CYP17A1 PE=2 SV=1	aplc:110990490/9.5e-124/steroid 17-alpha-hydroxylase/17,20 lyase-like isoform X1; K00512 steroid 17alpha-monooxygenase / 17alpha-hydroxyprogesterone deacetylase [EC:1.14.14.19 1.14.14.32]	Hs4503199/1.1e-75/[Q] KOG0156 Cytochrome P450 CYP2 subfamily	PTHR24299:SF9/1.1E-200/--	cellular_component:GO:0016021//integral component of membrane;molecular_function:GO:0016705//oxidoreductase activity, acting on paired donors, with incorporation or reduction of molecular oxygen;GO:0016829//lyase activity;GO:0020037//heme binding;GO:0005506//iron ion binding;GO:0004497//monooxygenase activity;
Unigene61751_All	803	37.1172	1.21485	-4.93324	0.0343575	Down	0.00339344	NA	NA	NA	NA	NA	NA	NA
CL3455.Contig1_All	1093	0.227792	47.4591	7.70282	1.26619e-05	Up	3.48134e-07	NA	NA	NA	NA	NA	NA	NA
CL9318.Contig2_All	2634	7.69499	1353.19	7.45823	3.60155e-09	Up	7.97744e-11	AMR60824.1/1.5e-124/beta-integrin [Apostichopus japonicus]	XM_013935296.2/0.0/PREDICTED: Limulus polyphemus eukaryotic translation initiation factor 6-like (LOC106474606), mRNA	sp|Q6GR45|IF6_XENLA/3.1e-116/Eukaryotic translation initiation factor 6 OS=Xenopus laevis OX=8355 GN=eif6 PE=2 SV=1	dgt:114516953/3.6e-115/eukaryotic translation initiation factor 6; K03264 translation initiation factor 6	Hs4504771/3.8e-116/[J] KOG3185 Translation initiation factor 6 (eIF-6)	PF01912/4.1E-81/eIF-6 family	biological_process:GO:0007229//integrin-mediated signaling pathway;GO:0042256//mature ribosome assembly;GO:0042273//ribosomal large subunit biogenesis;cellular_component:GO:0005737//cytoplasm;GO:0005730//nucleolus;molecular_function:GO:0043022//ribosome binding;GO:0003743//translation initiation factor activity;GO:0043023//ribosomal large subunit binding;
Unigene49798_All	2681	38.3937	413.897	3.43033	0.0125779	Up	0.00090877	NA	MK007189.1/0.0/Holothuria nobilis microsatellite Hn18 sequence	NA	NA	NA	NA	NA
Unigene73378_All	530	0.226909	11.7021	5.68851	0.0332796	Up	0.00324802	NA	NA	NA	NA	NA	NA	NA
Unigene31382_All	2000	0.163204	201.053	10.2667	7.90093e-09	Up	1.7714e-10	NA	NA	NA	NA	NA	NA	NA
Unigene114340_All	1998	4.55285	507.165	6.79954	0.00735475	Up	0.000463985	PIK62066.1/5.9e-158/putative angiotensin-converting enzyme [Apostichopus japonicus]	XM_032930276.1/0.0/PREDICTED: Daphnia magna angiotensin-converting enzyme-like (LOC116923750), transcript variant X2, mRNA	sp|Q10751|ACE_CHICK/8.6e-119/Angiotensin-converting enzyme (Fragment) OS=Gallus gallus OX=9031 GN=ACE PE=2 SV=1	spu:577312/9.9e-134/angiotensin-converting enzyme; K09708 angiotensin-converting enzyme 2 [EC:3.4.17.23]	Hs4503273/1.6e-114/[E] KOG3690 Angiotensin I-converting enzymes - M2 family peptidases	PS01186/-/EGF-like domain signature 2.	cellular_component:GO:0005615//extracellular space;GO:0016021//integral component of membrane;GO:0005886//plasma membrane;molecular_function:GO:0004180//carboxypeptidase activity;GO:0008241//peptidyl-dipeptidase activity;GO:0008238//exopeptidase activity;GO:0008239//dipeptidyl-peptidase activity;GO:0046872//metal ion binding;GO:0008237//metallopeptidase activity;
Unigene20698_All	3373	85.8624	497.623	2.53496	0.00546686	Up	0.000321011	NA	NA	NA	NA	NA	NA	NA
Unigene54247_All	970	185.215	8.05851	-4.52254	0.0232604	Down	0.00200896	PIK57222.1/1.5e-77/putative fibrinogen beta chain-like [Apostichopus japonicus]	NA	sp|P19477|FIBA_APOPA/4.8e-30/Fibrinogen-like protein A OS=Apostichopus parvimensis OX=1902835 PE=2 SV=1	sko:100374852/1.9e-29/fibrinogen-like protein A-like; K10104 ficolin	Hs4758372/6.2e-24/[R] KOG2579 Ficolin and related extracellular proteins	PTHR19143/1.0E-50/--	cellular_component:GO:0016021//integral component of membrane;
CL7460.Contig1_All	1226	0.317613	23.5741	6.21379	0.0221499	Up	0.00188326	NA	NA	NA	NA	NA	NA	NA
CL7345.Contig1_All	1448	8.97996	46.5297	2.37337	0.0482509	Up	0.00541704	XP_022086446.1/7.1e-28/SET and MYND domain-containing protein 4-like [Acanthaster planci]	NA	sp|Q5F3V0|SMYD4_CHICK/2.0e-16/SET and MYND domain-containing protein 4 OS=Gallus gallus OX=9031 GN=SMYD4 PE=2 SV=1	isc:IscW_ISCW000409/4.8e-13/SET and MYND domain-containing protein (SMYD), putative; K11426 [histone H3]-lysine4/36 N-trimethyltransferase SMYD [EC:2.1.1.354 2.1.1.357]	NA	PF13424/4.0E-8/Tetratricopeptide repeat	NA
CL10150.Contig8_All	4988	50.4332	368.737	2.87015	0.000573964	Up	2.23812e-05	NA	NA	NA	NA	NA	NA	NA
CL10260.Contig1_All	1084	0.412953	430.343	10.0253	0.00084712	Up	3.50049e-05	XP_018054267.1/3.0e-55/PREDICTED: uncharacterized protein LOC108691125 [Atta colombica]	XR_003303738.1/0.0/PREDICTED: Frankliniella occidentalis large subunit ribosomal RNA (LOC113212716), rRNA	NA	ola:101174323/1.9e-09/olfactory receptor 142-like; K04257 olfactory receptor	Hs22053937/1.4e-08/[R] KOG1721 FOG: Zn-finger	NA	NA
Unigene15826_All	4431	60.2884	257.544	2.09487	0.0365971	Up	0.00369605	PIK52107.1/1.6e-208/putative elongator complex protein 1 [Apostichopus japonicus]	NA	sp|Q8WND5|ELP1_RABIT/5.6e-118/Elongator complex protein 1 OS=Oryctolagus cuniculus OX=9986 GN=ELP1 PE=2 SV=1	lcm:102346606/1.4e-124/IKBKAP; inhibitor of kappa light polypeptide gene enhancer in B-cells, kinase complex-associated protein; K11373 elongator complex protein 1	Hs4504629/4.6e-114/[K] KOG1920 IkappaB kinase complex, IKAP component	PTHR12747/2.1E-180/--	biological_process:GO:0002098//tRNA wobble uridine modification;cellular_component:GO:0005634//nucleus;GO:0033588//Elongator holoenzyme complex;GO:0005737//cytoplasm;
Unigene115097_All	514	8.2966e-06	70.2915	23.0143	1.52386e-12	Up	1.84534e-14	NA	NA	NA	NA	NA	NA	NA
Unigene110138_All	1200	0.477117	3292.19	12.7524	3.9562e-08	Up	9.07342e-10	NA	NA	NA	NA	NA	NA	NA
Unigene72303_All	1759	0.446368	2947.5	12.689	9.35388e-06	Up	2.52489e-07	TNV71364.1/9.0e-17/hypothetical protein FGO68_gene16112 [Halteria grandinella]	CU179746.6/0.0/Zebrafish DNA sequence from clone RP71-42C1, complete sequence	NA	NA	NA	NA	NA
Unigene57788_All	1126	1.02243e-05	98.4812	23.1994	1.00974e-12	Up	1.13387e-14	NA	NA	NA	NA	NA	NA	NA
Unigene39871_All	2314	13.1974	337.657	4.67723	0.00642544	Up	0.000391564	PIK62092.1/8.3e-79/putative fibrinogen C domain-containing protein 1-like [Apostichopus japonicus]	NA	sp|D8VNT0|FCNV4_CERRY/1.3e-36/Ryncolin-4 OS=Cerberus rynchops OX=46267 PE=1 SV=1	pdam:113666416/2.3e-41/ficolin-1-like; K10104 ficolin	Hs10863949/1.4e-34/[R] KOG2579 Ficolin and related extracellular proteins	SM00186/2.2E-53/Fibrinogen-related domains (FReDs)	NA
Unigene103567_All	1286	1197.96	4.94218	-7.92121	0.00933478	Down	0.000624139	NA	NA	NA	NA	NA	NA	NA
CL3709.Contig1_All	2224	322.57	17.0614	-4.24081	0.00370498	Down	0.000198611	PIK55959.1/1.9e-88/putative ficolin-2-like, partial [Apostichopus japonicus]	NA	sp|P19477|FIBA_APOPA/7.3e-42/Fibrinogen-like protein A OS=Apostichopus parvimensis OX=1902835 PE=2 SV=1	cjc:100407857/6.6e-46/FCN2; ficolin 2; K10104 ficolin	Hs20536645_2/2.5e-36/[R] KOG2579 Ficolin and related extracellular proteins	PF00147/1.2E-29/Fibrinogen beta and gamma chains, C-terminal globular domain	NA
Unigene47644_All	2966	143.929	1017.71	2.8219	0.0063677	Up	0.000387014	NA	NA	NA	NA	NA	NA	NA
Unigene112788_All	302	0.162234	12.799	6.30181	0.030455	Up	0.00288243	NA	NA	NA	NA	NA	NA	NA
CL6932.Contig3_All	728	7.99568e-06	24.3153	21.5361	3.97961e-11	Up	7.79362e-13	NA	NA	NA	NA	NA	NA	NA
Unigene46012_All	960	8.27398e-06	64.2281	22.8881	2.01634e-12	Up	2.5617e-14	NA	NA	NA	NA	NA	NA	NA
Unigene4896_All	1219	3.00436	33.7154	3.48828	0.00835822	Up	0.000543955	NA	NA	NA	NA	NA	NA	NA
Unigene59964_All	807	77.1643	5.78357e-06	-23.6695	3.53659e-13	Down	3.28219e-15	NA	NA	NA	NA	NA	NA	NA
Unigene57955_All	1481	13246.1	0.342051	-15.241	1.66213e-07	Down	3.92e-09	XP_004359553.1/2.2e-16/hypothetical protein DFA_01589 [Cavenderia fasciculata] >EGG21703.1 hypothetical protein DFA_01589 [Cavenderia fasciculata]	NA	sp|Q54KD5|SCTC_DICDI/1.1e-09/Secreted protein C OS=Dictyostelium discoideum OX=44689 GN=sctC PE=3 SV=1	phi:102104190/9.6e-09/AKAP8, AKAP8L; uncharacterized LOC102104190; K15978 A-kinase anchor protein 8-like protein	CE25697/1.6e-07/[PT] KOG3599 Ca2+-modulated nonselective cation channel polycystin	NA	NA
Unigene3831_All	2748	96.8788	465.546	2.26467	0.0124255	Up	0.000893684	PIK40673.1/1.5e-50/15-hydroxyprostaglandin dehydrogenase [Apostichopus japonicus]	XM_033776304.1/0.0/PREDICTED: Asterias rubens uncharacterized LOC117293845 (LOC117293845), transcript variant X2, mRNA	sp|P15428|PGDH_HUMAN/3.9e-37/15-hydroxyprostaglandin dehydrogenase [NAD(+)] OS=Homo sapiens OX=9606 GN=HPGD PE=1 SV=1	ccw:104690551/5.7e-39/HPGD; 15-hydroxyprostaglandin dehydrogenase [NAD(+)] isoform X1; K00069 15-hydroxyprostaglandin dehydrogenase (NAD) [EC:1.1.1.141]	Hs4504479/2.8e-37/[IR] KOG4169 15-hydroxyprostaglandin dehydrogenase and related dehydrogenases	PF00106/6.4E-39/short chain dehydrogenase	NA
Unigene6270_All	1549	55.2633	5.66394e-06	-23.218	9.74894e-13	Down	1.08659e-14	NA	NA	NA	NA	NA	NA	NA
CL7242.Contig1_All	5285	80.6171	1961.45	4.60469	0.0290038	Up	0.00270163	XP_030828101.1/0.0e+00/uncharacterized protein LOC115919169 [Strongylocentrotus purpuratus]	NA	NA	pxy:105391721/1.6e-101/uncharacterized LOC105391721; K10848 DNA excision repair protein ERCC-4 [EC:3.1.-.-]	CE24671/1.5e-103/[R] LSE0065 C Transposase-encoded protein linked to peptidase	PTHR22955:SF3/0.0/--	NA
Unigene37686_All	1697	459.313	55.8266	-3.04045	0.00225826	Down	0.000110716	XP_022098770.1/2.8e-23/probable protein BRICK1-B [Acanthaster planci]	NA	sp|Q8WUW1|BRK1_HUMAN/4.9e-22/Protein BRICK1 OS=Homo sapiens OX=9606 GN=BRK1 PE=1 SV=1	aplc:110983653/3.2e-24/probable protein BRICK1-B; K05752 chromosome 3 open reading frame 10	NA	NA	biological_process:GO:0007015//actin filament organization;cellular_component:GO:0031209//SCAR complex;molecular_function:GO:0044877//protein-containing complex binding;
Unigene113738_All	717	8.06777e-06	21.4417	21.3417	6.15981e-11	Up	1.25466e-12	XP_015777564.1/2.0e-15/PREDICTED: guanylate-binding protein 4-like [Acropora digitifera]	NA	sp|Q63663|GBP2_RAT/2.5e-12/Guanylate-binding protein 1 OS=Rattus norvegicus OX=10116 GN=Gbp2 PE=1 SV=2	adf:107355503/2.3e-16/guanylate-binding protein 4-like; K20899 guanylate-binding protein 1/3/4/7	Hs4503939/1.1e-09/[R] KOG2037 Guanylate-binding protein	PTHR10751/9.9E-28/--	cellular_component:GO:0016020//membrane;molecular_function:GO:0005525//GTP binding;GO:0003924//GTPase activity;
CL9384.Contig2_All	1738	146.516	0.274371	-9.06071	0.000895484	Down	3.73087e-05	PIK39328.1/2.1e-95/putative cyclic AMP receptor-like protein A-like isoform X2 [Apostichopus japonicus]	NA	sp|Q54U75|CRLA_DICDI/1.5e-21/Cyclic AMP receptor-like protein A OS=Dictyostelium discoideum OX=44689 GN=crlA PE=2 SV=1	aplc:110981013/2.8e-44/cyclic AMP receptor-like protein A isoform X1; K22987 cAMP receptor-like G-protein coupled receptor	NA	PTHR23112:SF0/6.6E-58/--	biological_process:GO:0007166//cell surface receptor signaling pathway;cellular_component:GO:0016021//integral component of membrane;molecular_function:GO:0004888//transmembrane signaling receptor activity;
Unigene36965_All	2754	80.2736	19.6569	-2.02989	0.0370573	Down	0.00375662	PIK44986.1/3.6e-238/hypothetical protein BSL78_18170, partial [Apostichopus japonicus]	NA	NA	pxy:105390966/2.6e-68/uncharacterized LOC105390966; K23014 inactive dipeptidyl peptidase 10	CE24671/4.8e-29/[R] LSE0065 C Transposase-encoded protein linked to peptidase	PTHR22955:SF3/1.8E-192/--	biological_process:GO:0015074//DNA integration;molecular_function:GO:0008270//zinc ion binding;GO:0003676//nucleic acid binding;
CL10435.Contig1_All	2366	15.4283	5.24901e-06	-21.487	4.4868e-11	Down	8.89366e-13	PIK53694.1/3.7e-268/putative fizzy-related protein-like [Apostichopus japonicus]	CP026254.1/0.0/Scophthalmus maximus chromosome 12	sp|Q9R1K5|FZR1_MOUSE/7.4e-202/Fizzy-related protein homolog OS=Mus musculus OX=10090 GN=Fzr1 PE=1 SV=1	sko:100313603/1.2e-207/fizzy-like protein; K03364 cell division cycle 20-like protein 1, cofactor of APC complex	Hs7705377/3.8e-200/[DO] KOG0305 Anaphase promoting complex, Cdc20, Cdh1, and Ama1 subunits	PS50082/14.218/Trp-Asp (WD) repeats profile.	biological_process:GO:1904668//positive regulation of ubiquitin protein ligase activity;molecular_function:GO:0097027//ubiquitin-protein transferase activator activity;GO:0010997//anaphase-promoting complex binding;
CL2437.Contig2_All	1564	152.361	2252.6	3.88603	0.0131601	Up	0.000962175	PIK42521.1/6.7e-16/putative interleukin 17-like protein [Apostichopus japonicus]	NA	sp|A9XE49|IL17L_CRAGI/2.0e-09/Interleukin 17-like protein OS=Crassostrea gigas OX=29159 PE=2 SV=1	ipu:108267044/2.1e-06/il17d; interleukin 17D; K05492 interleukin 17D	NA	PTHR21295/1.2E-17/--	cellular_component:GO:0016021//integral component of membrane;GO:0005576//extracellular region;molecular_function:GO:0005125//cytokine activity;
Unigene70456_All	645	2.65721	239.547	6.49426	3.91872e-11	Up	7.65926e-13	NA	NA	NA	NA	NA	NA	NA
Unigene67265_All	889	44.3166	0.902506	-5.61777	0.0180456	Down	0.001439	NA	NA	NA	NA	NA	NA	NA
Unigene14476_All	3232	276.73	0.381212	-9.50367	0.000631623	Down	2.50033e-05	NA	NA	NA	NA	NA	NA	NA
CL1114.Contig2_All	1257	24.7142	1.13618	-4.44308	0.0110755	Down	0.000772081	NA	NA	NA	NA	NA	NA	NA
CL9972.Contig1_All	3304	8.52348e-06	145.57	24.0257	3.29149e-15	Up	1.02035e-17	PIK56805.1/2.5e-121/hypothetical protein BSL78_06274 [Apostichopus japonicus]	NA	sp|P52170|IMA5_XENLA/1.6e-24/Importin subunit alpha-5 OS=Xenopus laevis OX=8355 GN=kpna1 PE=1 SV=2	epa:110247178/1.1e-60/importin subunit alpha-2-like; K15042 importin subunit alpha-5/6/7	Hs4504903/1.6e-23/[U] KOG0166 Karyopherin (importin) alpha	PS50176/9.887/Armadillo/plakoglobin ARM repeat profile.	biological_process:GO:0006606//protein import into nucleus;cellular_component:GO:0042025//host cell nucleus;GO:0005737//cytoplasm;molecular_function:GO:0061608//nuclear import signal receptor activity;
Unigene8191_All	2250	12.7614	475.733	5.22029	0.000816363	Up	3.3524e-05	XP_033121123.1/5.8e-29/uncharacterized protein LOC117120219 [Anneissia japonica]	NA	NA	adf:107357295/2.0e-21/uncharacterized LOC107357295; K19986 exocyst complex component 8	NA	PF04500/7.6E-6/FLYWCH zinc finger domain	NA
CL5660.Contig1_All	3173	97.6093	273.258	1.48517	0.00806453	Up	0.000520901	NA	NA	NA	NA	NA	NA	NA
Unigene10843_All	2415	961.501	9.6559	-6.63773	0.00424249	Down	0.00023441	PIK58523.1/3.9e-164/putative techylectin-5B-like [Apostichopus japonicus]	NA	sp|Q0P4P2|FBCD1_XENTR/5.1e-41/Fibrinogen C domain-containing protein 1 OS=Xenopus tropicalis OX=8364 GN=fibcd1 PE=2 SV=1	spis:111346806/7.7e-48/ryncolin-4-like; K10104 ficolin	Hs5730098_2/2.6e-39/[R] KOG2579 Ficolin and related extracellular proteins	PF01826/3.3E-7/Trypsin Inhibitor like cysteine rich domain	NA
CL10726.Contig10_All	4468	11.4663	247.691	4.43306	0.0106671	Up	0.000735173	NA	NA	NA	NA	NA	NA	NA
Unigene29684_All	816	28.7934	2972.28	6.68969	3.17479e-05	Up	9.22105e-07	NA	NA	NA	NA	NA	NA	NA
Unigene61245_All	350	7.98118e-06	22.9975	21.4584	4.74928e-11	Up	9.43533e-13	NA	NA	NA	NA	NA	NA	NA
CL2702.Contig1_All	618	16.2574	0.275919	-5.88071	0.0438765	Down	0.0047523	NA	NA	NA	NA	NA	NA	NA
Unigene38066_All	2491	119.499	2.27885	-5.71255	0.0419763	Down	0.0044672	PIK60786.1/2.6e-30/hypothetical protein BSL78_02266, partial [Apostichopus japonicus]	NA	NA	ame:412034/4.3e-09/DNA helicase MCM8; K10737 DNA helicase MCM8 [EC:3.6.4.12]	NA	PS50050/12.098/TNFR/NGFR family cysteine-rich region domain profile.	cellular_component:GO:0016021//integral component of membrane;
Unigene33792_All	2703	298.52	35.6556	-3.06563	0.0203603	Down	0.00168333	PIK43361.1/1.3e-14/hypothetical protein BSL78_19793 [Apostichopus japonicus]	KC342802.1/0.0/Holothuria scabra microsatellite Hsc48 sequence	NA	NA	NA	NA	NA
CL553.Contig14_All	5308	60.4055	623.767	3.36825	0.0021582	Up	0.000105047	PIK33922.1/2.3e-15/hypothetical protein BSL78_29257 [Apostichopus japonicus]	NA	NA	NA	NA	NA	NA
CL8740.Contig7_All	4518	1238.16	341.369	-1.85879	0.0244792	Down	0.00214852	XP_033635019.1/1.1e-119/serine/threonine-protein kinase VRK1-like isoform X3 [Asterias rubens]	XM_025249428.1/0.0/PREDICTED: Pomacea canaliculata serine/threonine-protein kinase VRK1-like (LOC112570801), transcript variant X4, mRNA	sp|Q80X41|VRK1_MOUSE/1.6e-88/Serine/threonine-protein kinase VRK1 OS=Mus musculus OX=10090 GN=Vrk1 PE=1 SV=2	aplc:110981959/1.2e-115/serine/threonine-protein kinase VRK1-like; K08816 vaccinia related kinase [EC:2.7.11.1]	Hs4507903/3.5e-85/[T] KOG1164 Casein kinase (serine/threonine/tyrosine protein kinase)	PTHR11909:SF95/1.2E-154/--	NA
Unigene68237_All	666	44.0735	0.830153	-5.73039	0.0215402	Down	0.00181575	PIK50142.1/1.4e-18/putative interleukin 17-like protein isoform X2 [Apostichopus japonicus]	NA	NA	rtp:109938004/5.3e-07/interleukin-17C-like; K05491 interleukin 17C	NA	PTHR21295/4.2E-25/--	cellular_component:GO:0005576//extracellular region;molecular_function:GO:0005125//cytokine activity;
Unigene49884_All	2139	0.317672	50.2422	7.30522	0.00550419	Up	0.000323663	OCT69621.1/6.0e-07/hypothetical protein XELAEV_18040933mg [Xenopus laevis]	NA	NA	NA	NA	NA	cellular_component:GO:0016021//integral component of membrane;
CL2478.Contig3_All	2399	3.3016	263.865	6.32049	0.0419337	Up	0.00445976	NA	NG_009191.3/0.0/Homo sapiens protocadherin related 15 (PCDH15), RefSeqGene on chromosome 10	NA	NA	NA	NA	NA
CL6600.Contig4_All	5800	7.1111	180.177	4.6632	0.000904879	Up	3.77816e-05	PIK51701.1/2.6e-206/putative PHD finger protein 10 [Apostichopus japonicus]	XM_780854.5/0.0/PREDICTED: Strongylocentrotus purpuratus transcription initiation factor TFIID subunit 3 (LOC580820), mRNA	sp|Q63ZP1|PHF10_XENLA/1.7e-119/PHD finger protein 10 OS=Xenopus laevis OX=8355 GN=phf10 PE=2 SV=2	aplc:110983210/1.3e-149/uncharacterized protein LOC110983210 isoform X1; K22197 BRG1-associated factor 45A	Hs8922800/2.2e-108/[R] KOG1512 PHD Zn-finger protein	PF00628/3.1E-9/PHD-finger	cellular_component:GO:0071564//npBAF complex;molecular_function:GO:0046872//metal ion binding;
Unigene53790_All	616	22.3846	0.491575	-5.50895	0.0377177	Down	0.00385243	NA	NA	NA	NA	NA	NA	NA
Unigene56673_All	2656	35.429	150.347	2.0853	0.00555499	Up	0.000327186	NA	LK097323.1/0.0/Apteryx australis mantelli genome assembly AptMant0, scaffold scaffold32753	NA	NA	NA	NA	NA
Unigene65933_All	994	2.61706	137.934	5.71989	0.000605788	Up	2.37897e-05	XP_019616014.1/3.6e-07/PREDICTED: uncharacterized protein LOC109463602 [Branchiostoma belcheri]	NA	NA	NA	NA	NA	NA
CL3580.Contig2_All	3141	8.62971	172.663	4.3225	0.000658012	Up	2.61622e-05	PIK41871.1/2.1e-48/putative 3-beta-hydroxysteroid-Delta(8),Delta(7)-isomerase [Apostichopus japonicus]	NA	sp|Q15125|EBP_HUMAN/1.2e-34/3-beta-hydroxysteroid-Delta(8),Delta(7)-isomerase OS=Homo sapiens OX=9606 GN=EBP PE=1 SV=3	spu:589723/3.8e-39/LOW QUALITY PROTEIN: 3-beta-hydroxysteroid-Delta(8),Delta(7)-isomerase; K01824 cholestenol Delta-isomerase [EC:5.3.3.5]	Hs5729810/8.7e-35/[I] KOG4826 C-8,7 sterol isomerase	PF05241/8.0E-40/Emopamil binding protein	biological_process:GO:0016125//sterol metabolic process;cellular_component:GO:0016021//integral component of membrane;molecular_function:GO:0047750//cholestenol delta-isomerase activity;
CL7455.Contig2_All	1620	214.551	38.4922	-2.47868	0.0497867	Down	0.00564805	PIK36857.1/6.1e-44/hypothetical protein BSL78_26307 [Apostichopus japonicus]	NA	sp|Q9UBQ7|GRHPR_HUMAN/1.7e-24/Glyoxylate reductase/hydroxypyruvate reductase OS=Homo sapiens OX=9606 GN=GRHPR PE=1 SV=1	haw:110373222/1.1e-26/glyoxylate reductase/hydroxypyruvate reductase; K00049 glyoxylate/hydroxypyruvate reductase [EC:1.1.1.79 1.1.1.81]	Hs6912396/1.2e-24/[C] KOG0069 Glyoxylate/hydroxypyruvate reductase (D-isomer-specific 2-hydroxy acid dehydrogenase superfamily)	PF02826/3.3E-44/D-isomer specific 2-hydroxyacid dehydrogenase, NAD binding domain	molecular_function:GO:0016616//oxidoreductase activity, acting on the CH-OH group of donors, NAD or NADP as acceptor;GO:0051287//NAD binding;
Unigene14151_All	4348	82.8855	535.607	2.69198	0.0284558	Up	0.00263282	NA	NA	NA	NA	NA	NA	NA
Unigene102669_All	1133	8.11011e-06	36.5401	22.1033	1.12157e-11	Up	1.90071e-13	NA	NA	NA	NA	NA	NA	NA
CL9172.Contig1_All	642	98.5087	5.85153e-06	-24.0049	1.66543e-13	Down	1.33033e-15	NA	NA	NA	NA	NA	NA	NA
Unigene63263_All	916	0.228525	43.6762	7.57835	0.00395501	Up	0.00021491	KOF90496.1/3.6e-09/hypothetical protein OCBIM_22011089mg [Octopus bimaculoides]	AP022704.1/0.0/Plectropomus leopardus DNA, chromosome 5, nearly complete sequence	NA	shx:MS3_00094/3.3e-07/Eukaryotic translation initiation factor 3 subunit E; K03250 translation initiation factor 3 subunit E	NA	NA	biological_process:GO:0034765//regulation of ion transmembrane transport;GO:0045905//positive regulation of translational termination;GO:0051056//regulation of small GTPase mediated signal transduction;GO:0045901//positive regulation of translational elongation;cellular_component:GO:0016021//integral component of membrane;GO:0005891//voltage-gated calcium channel complex;molecular_function:GO:004…
Unigene80947_All	752	0.556974	530.446	9.89538	4.09453e-09	Up	9.08256e-11	NA	NA	NA	NA	NA	NA	NA
Unigene27615_All	830	20.6986	2.54019	-3.02653	0.0178349	Down	0.00141661	NA	NA	NA	NA	NA	NA	NA
[truncated: 16,244 more rows]

## Sheet: CON_PF vs LPS_PF
GeneID	Length	CON_PF-Expression	LPS_PF-Expression	log2FoldChange(LPS_CF/CON_CF)	Padj	Up/Down-Regulation	Pvalue	Nr	Nt	SwissProt	KEGG	KOG	InterPro	GO
[truncated: 5,524 more rows]

[truncated: 1 more sheets: CON_HF vs LPS_HF]
