# Supplementary material for: Carotenoid-based immune response in sea cucumbers relies on newly identified coelomocytes—the carotenocytes
Source: Front Immunol. 2025 Nov 6;16:1668167. doi: 10.3389/fimmu.2025.1668167 (PMC12631484; doi:10.3389/fimmu.2025.1668167)
Supplement: Supplementary Table 6 — List of differentially expressed genes (DEGs) between perivisceral fluid (PF) and hydrovascular fluid (HF). [file Table6.xlsx]

## Sheet: PF vs HF (Merged conditions)
Table S6. List of differentially expressed genes (DEGs) between perivisceral fluid (PF) and hydrovascular fluid (HF). The analysis was done considering the samples of the two conditions (merged conditions), only considering control (CON) individuals, and only considering LPS-injected (LPS) individuals. For each analysis, the following information is provided: the name of the gene, its length, mea…
GeneID	Length	PF-Expression	HF-Expression	log2FoldChange(HF/CF)	Padj	Up/Down-Regulation	Pvalue	Nr	Nt	SwissProt	KEGG	KOG	InterPro	GO
Unigene65243_All	734	4.6099	458.777	6.63692	2.85383e-12	Up	5.8367e-15	NA	NA	NA	NA	NA	NA	NA
Unigene103025_All	416	7.32066	0.203125	-5.17153	0.016698	Down	0.00021833	NA	NA	NA	NA	NA	NA	NA
CL11783.Contig17_All	787	1.04806e-05	21.084	20.94	5.43899e-10	Up	3.22873e-12	XP_033122679.1/1.1e-11/uncharacterized protein LOC117121552 [Anneissia japonica]	NA	NA	NA	NA	NA	NA
CL3633.Contig2_All	715	91.7554	7.96674	-3.52573	0.0392479	Down	0.000660085	NA	NA	NA	NA	NA	NA	NA
Unigene3379_All	2250	1203.7	78.6264	-3.93632	0.00220122	Down	2.108e-05	NA	NA	NA	NA	NA	NA	NA
Unigene2221_All	1265	309.513	23.0678	-3.74604	0.00954071	Down	0.000112352	NA	NA	NA	NA	NA	NA	NA
Unigene73009_All	343	28.4304	4.24247e-06	-22.676	1.57269e-11	Down	4.54152e-14	NA	NA	NA	NA	NA	NA	NA
Unigene45063_All	6310	774.47	7922.87	3.35474	7.21835e-05	Up	5.6174e-07	PIK49194.1/2.8e-20/hypothetical protein BSL78_13924 [Apostichopus japonicus]	NA	NA	NA	NA	NA	cellular_component:GO:0016021//integral component of membrane;
CL8047.Contig2_All	1032	13787.1	5066.14	-1.44436	0.0456336	Down	0.000805048	PIK43769.1/1.3e-60/putative ATP synthase subunit g, mitochondrial, partial [Apostichopus japonicus]	NA	sp|Q5RFH0|ATP5L_PONAB/5.4e-24/ATP synthase subunit g, mitochondrial OS=Pongo abelii OX=9601 GN=ATP5MG PE=3 SV=1	aplc:110988193/8.4e-52/ATP synthase subunit g, mitochondrial-like; K02140 F-type H+-transporting ATPase subunit g	7297791/9.2e-26/[C] KOG4103 Mitochondrial F1F0-ATP synthase, subunit g/ATP20	PTHR12386/7.2E-44/--	biological_process:GO:0015986//ATP synthesis coupled proton transport;cellular_component:GO:0000276//mitochondrial proton-transporting ATP synthase complex, coupling factor F(o);molecular_function:GO:0015078//proton transmembrane transporter activity;
CL11902.Contig2_All	980	233.616	0.310894	-9.5535	0.0232935	Down	0.000332283	TNV71364.1/8.8e-14/hypothetical protein FGO68_gene16112 [Halteria grandinella]	BT077267.1/0.0/Caligus rogercresseyi clone crog-evp-503-028 ORF91 putative mRNA, complete cds	NA	NA	NA	NA	NA
Unigene49574_All	1987	1826.25	130.485	-3.80692	0.00215337	Down	2.05802e-05	NA	NA	NA	NA	NA	NA	NA
CL1266.Contig2_All	1617	1.16276e-05	332.236	24.7682	1.63023e-13	Up	1.62515e-16	NA	NA	NA	NA	NA	NA	NA
Unigene115616_All	967	1.60645e-05	290.458	24.108	6.69139e-13	Up	9.98426e-16	NA	XM_016995755.1/0.0/PREDICTED: Anolis carolinensis platelet and endothelial cell adhesion molecule 1 (pecam1), partial mRNA	NA	NA	NA	NA	NA
CL7542.Contig2_All	1113	3.43346e-05	32.7152	19.8619	5.75168e-09	Up	3.83236e-11	NA	NA	NA	NA	NA	NA	NA
Unigene63814_All	10160	30.5679	671.387	4.45705	0.0192182	Up	0.000261046	XP_022087150.1/0.0e+00/thrombospondin type-1 domain-containing protein 7A-like isoform X2 [Acanthaster planci]	NA	sp|Q9C0I4|THS7B_HUMAN/5.5e-278/Thrombospondin type-1 domain-containing protein 7B OS=Homo sapiens OX=9606 GN=THSD7B PE=2 SV=3	amil:114969498/1.1e-60/A disintegrin and metalloproteinase with thrombospondin motifs 9-like isoform X1; K08624 a disintegrin and metalloproteinase with thrombospondin motifs 9 [EC:3.4.24.-]	Hs22062566/3.7e-252/[O] KOG3538 Disintegrin metalloproteinases with thrombospondin repeats	PS50092/10.368/Thrombospondin type-1 (TSP1) repeat profile.	NA
CL8916.Contig1_All	3785	6.52781	227.256	5.12158	0.00589661	Up	6.36364e-05	NA	LR722979.1/0.0/Thalassophryne amazonica genome assembly, chromosome: 14	sp|Q4V622|CCH2R_DROME/2.6e-07/Neuropeptide CCHamide-2 receptor OS=Drosophila melanogaster OX=7227 GN=CCHa2-R PE=2 SV=1	NA	NA	PS50262/13.952/G-protein coupled receptors family 1 profile.	NA
Unigene113267_All	735	3.0036e-05	35.3677	20.1673	2.95768e-09	Up	1.91554e-11	NA	NA	NA	NA	NA	NA	NA
CL107.Contig19_All	1558	7138.94	13.5721	-9.03893	0.0269154	Down	0.000400275	VDO49887.1/9.7e-23/unnamed protein product [Brugia timori]	LM523522.1/0.0/Parastrongyloides trichosuri genome assembly P_trichosuri_KNP ,scaffold PTRK_contig0000165	NA	NA	NA	NA	NA
Unigene17587_All	1932	1.12647e-05	141.029	23.5777	2.14843e-12	Up	4.1591e-15	XP_029296411.1/2.9e-08/protein FAM189A2 [Cottoperca gobio]	NA	sp|Q55F68|CYAD_DICDI/3.5e-08/Adenylate cyclase, terminal-differentiation specific OS=Dictyostelium discoideum OX=44689 GN=acrA PE=1 SV=1	aag:5579188/3.1e-07/transcription factor Sp4 isoform X1; K09200 transcription factor Sp, invertebrate	NA	NA	molecular_function:GO:0046872//metal ion binding;GO:0008270//zinc ion binding;GO:0003676//nucleic acid binding;
Unigene58708_All	11324	6.21023	168.384	4.76097	0.000387429	Up	3.27913e-06	XP_033761217.1/5.7e-48/mucin-2-like [Pecten maximus]	NA	sp|P98088|MUC5A_HUMAN/5.6e-21/Mucin-5AC OS=Homo sapiens OX=9606 GN=MUC5AC PE=1 SV=4	sgh:107581843/7.1e-43/mucin-2-like; K10955 mucin-2	CE09907/2.3e-21/[W] KOG3544 Collagens (type IV and type XIII), and related proteins	NA	NA
Unigene67236_All	1433	2.03388	19.7658	3.2807	0.0480338	Up	0.000863765	NA	NA	NA	NA	NA	NA	NA
Unigene115160_All	836	1.05693e-05	21.8838	20.9815	5.03241e-10	Up	2.92264e-12	XP_008306381.1/2.5e-09/ADP-ribosyl cyclase/cyclic ADP-ribose hydrolase 1-like [Cynoglossus semilaevis]	NA	sp|Q64244|CD38_RAT/2.6e-08/ADP-ribosyl cyclase/cyclic ADP-ribose hydrolase 1 OS=Rattus norvegicus OX=10116 GN=Cd38 PE=1 SV=1	csem:103377367/2.9e-10/ADP-ribosyl cyclase/cyclic ADP-ribose hydrolase 1-like; K01242 ADP-ribosyl cyclase 1 [EC:3.2.2.6 2.4.99.20]	NA	PF02267/1.7E-21/ADP-ribosyl cyclase	cellular_component:GO:0016021//integral component of membrane;molecular_function:GO:0003953//NAD+ nucleosidase activity;
Unigene62070_All	1154	56091.4	19522.3	-1.52266	0.0308411	Down	0.000479818	ACZ73831.1/4.6e-78/oncoprotein [Holothuria glaberrima]	GU191017.1/0.0/Holothuria glaberrima oncoprotein (NM23) mRNA, complete cds	sp|P27950|NDK_GINCI/2.3e-55/Nucleoside diphosphate kinase (Fragment) OS=Ginglymostoma cirratum OX=7801 PE=3 SV=1	aplc:110976854/5.1e-58/nucleoside diphosphate kinase A1-like; K00940 nucleoside-diphosphate kinase [EC:2.7.4.6]	7302087/6.8e-54/[F] KOG0888 Nucleoside diphosphate kinase	PR01243/8.2E-49/Nucleoside diphosphate kinase signature	biological_process:GO:0006228//UTP biosynthetic process;GO:0006241//CTP biosynthetic process;GO:0006183//GTP biosynthetic process;molecular_function:GO:0005524//ATP binding;GO:0004550//nucleoside diphosphate kinase activity;
Unigene114681_All	1814	0.168423	230.241	10.4168	0.0329485	Up	0.000523625	PIK35765.1/8.7e-124/hypothetical protein BSL78_27409 [Apostichopus japonicus]	XM_028552873.1/0.0/PREDICTED: Dendronephthya gigantea uncharacterized LOC114531237 (LOC114531237), mRNA	NA	sko:102801276/1.3e-10/uncharacterized LOC102801276; K10415 dynein intermediate chain, cytosolic	NA	PTHR31751/2.3E-109/--	NA
CL8929.Contig1_All	4073	41.6973	266.038	2.67361	0.0360838	Up	0.000594338	NA	NA	NA	NA	NA	NA	NA
Unigene53905_All	4003	8.09406	239.753	4.88854	0.0195668	Up	0.000267213	PIK36985.1/5.0e-63/putative aldose reductase, partial [Apostichopus japonicus]	NA	sp|P16116|ALDR_BOVIN/9.7e-37/Aldo-keto reductase family 1 member B1 OS=Bos taurus OX=9913 GN=AKR1B1 PE=1 SV=2	cscu:111640956/8.6e-44/aldose reductase-like isoform X1; K00011 aldehyde reductase [EC:1.1.1.21]	7294702/6.5e-43/[R] KOG1577 Aldo/keto reductase family proteins	PTHR11732/1.1E-69/--	molecular_function:GO:0016491//oxidoreductase activity;
CL10986.Contig8_All	5625	4687.76	1051.91	-2.15589	0.0230685	Down	0.000328479	NA	NA	NA	NA	NA	NA	NA
Unigene66972_All	2078	324.218	54.1854	-2.58099	0.00367569	Down	3.7446e-05	NA	NA	NA	NA	NA	NA	NA
CL2093.Contig3_All	6668	370.988	1504.04	2.01939	0.00426106	Up	4.41768e-05	NA	NA	NA	NA	NA	NA	NA
Unigene23622_All	2262	2448.24	177.756	-3.78377	0.0253654	Down	0.000369146	NA	NA	NA	NA	NA	NA	NA
Unigene17620_All	12699	75165.2	17987	-2.06311	0.0499604	Down	0.000916403	PIK58828.1/9.5e-177/hypothetical protein BSL78_04287 [Apostichopus japonicus]	NA	sp|D3YXG0|HMCN1_MOUSE/1.1e-73/Hemicentin-1 OS=Mus musculus OX=10090 GN=Hmcn1 PE=1 SV=1	cmk:103180075/2.9e-77/hmcn1; hemicentin 1; K17341 hemicentin	Hs20536571/1.5e-72/[RP] KOG4475 FOG: Immunoglobin and related proteins	PR01705/3.4E-6/Thrombospondin type 1 repeat signature	NA
CL1319.Contig7_All	1234	1.32349	528.88	8.64245	0.00708046	Up	7.90083e-05	NA	NA	NA	NA	NA	NA	NA
CL9364.Contig2_All	10935	3652.07	44517.7	3.60759	0.000529434	Up	4.55255e-06	PIK39676.1/0.0e+00/putative apolipophorins-like [Apostichopus japonicus]	NA	sp|Q9U943|APLP_LOCMI/1.4e-77/Apolipophorins OS=Locusta migratoria OX=7004 PE=1 SV=2	dgt:114527217/6.7e-83/uncharacterized protein LOC114527217; K14462 apolipoprotein B	Hs4507907/2.9e-16/[WV] KOG1216 von Willebrand factor and related coagulation proteins	PF01347/1.1E-68/Lipoprotein amino terminal region	molecular_function:GO:0005319//lipid transporter activity;
Unigene5252_All	5771	166.41	5027.46	4.91701	3.96486e-06	Up	2.87639e-08	PIK52473.1/1.3e-202/putative matrix metalloproteinase-14 [Apostichopus japonicus]	NA	sp|P45452|MMP13_HUMAN/2.9e-66/Collagenase 3 OS=Homo sapiens OX=9606 GN=MMP13 PE=1 SV=1	aplc:110973146/6.4e-109/72 kDa type IV collagenase-like; K07993 matrix metalloproteinase-11 (stromelysin 3) [EC:3.4.24.-]	Hs4505209/2.1e-66/[OW] KOG1565 Gelatinase A and related matrix metalloproteases	PS51642/15.347/Hemopexin repeat profile.	cellular_component:GO:0031012//extracellular matrix;GO:0016021//integral component of membrane;molecular_function:GO:0004222//metalloendopeptidase activity;GO:0008270//zinc ion binding;
Unigene66203_All	411	0.210449	6.96698	5.04899	0.00340206	Up	3.43084e-05	NA	NA	NA	NA	NA	NA	NA
Unigene35192_All	1536	0.426892	35.9564	6.39623	0.0110629	Up	0.000133551	NA	NA	NA	NA	NA	NA	NA
Unigene17380_All	1337	59.4164	4.45302e-06	-23.6696	3.19285e-13	Down	3.92214e-16	NA	NA	NA	NA	NA	NA	NA
Unigene116015_All	766	1.08139e-05	49.0728	22.1136	4.76095e-11	Up	1.82495e-13	NA	NA	NA	NA	NA	NA	NA
CL1973.Contig1_All	2632	1.01113	24.4615	4.59646	0.0277773	Up	0.000417504	XP_030828956.1/1.8e-114/poly(rC)-binding protein 3 isoform X3 [Strongylocentrotus purpuratus] >XP_030828957.1 poly(rC)-binding protein 3 isoform X3 [Strongylocentrotus purpuratus]	XM_028435811.1/0.0/PREDICTED: Gouania willdenowi poly(rC)-binding protein 3 (LOC114454907), transcript variant X6, mRNA	sp|P57721|PCBP3_HUMAN/9.1e-100/Poly(rC)-binding protein 3 OS=Homo sapiens OX=9606 GN=PCBP3 PE=1 SV=2	cscu:111620188/3.4e-105/poly(rC)-binding protein 3-like isoform X1; K21444 poly(rC)-binding protein 3/4	Hs10092617/1.9e-99/[AR] KOG2190 PolyC-binding proteins alphaCP-1 and related KH domain proteins	PS50084/17.653/Type-1 KH domain profile.	NA
Unigene111640_All	2145	1.07029	104.677	6.6118	0.00113622	Up	1.01941e-05	PIK49529.1/1.3e-73/hypothetical protein BSL78_13589 [Apostichopus japonicus]	NA	NA	NA	NA	NA	NA
Unigene115369_All	522	1.05613e-05	24.327	21.1353	3.65803e-10	Up	2.02022e-12	NA	NA	NA	NA	NA	NA	NA
Unigene73156_All	240	24.8316	4.20593e-06	-22.4932	2.31882e-11	Down	7.27776e-14	NA	LM524531.1/0.0/Parastrongyloides trichosuri genome assembly P_trichosuri_KNP ,scaffold PTRK_contig0001073	NA	NA	NA	NA	NA
Unigene115811_All	1182	1.11683e-05	118.261	23.3361	3.66046e-12	Up	7.88452e-15	NA	NA	NA	NA	NA	NA	NA
Unigene114452_All	350	1.0891e-05	58.1358	22.3479	3.0305e-11	Up	1.01156e-13	NA	NA	NA	NA	NA	NA	NA
Unigene4280_All	3895	3.66145	253.942	6.11594	3.99475e-05	Up	3.04709e-07	XP_003724697.1/4.9e-209/cholinesterase 2 [Strongylocentrotus purpuratus] >XP_011666591.1 cholinesterase 2 [Strongylocentrotus purpuratus] >XP_011666594.1 cholinesterase 2 [Strongylocentrotus purpuratus] >XP_030837747.1 cholinesterase 2 [Strongylocentrotus purpuratus]	NA	sp|Q869C3|ACES_ANOGA/4.1e-141/Acetylcholinesterase OS=Anopheles gambiae OX=7165 GN=Ace PE=1 SV=3	spu:762935/5.7e-210/cholinesterase 2; K01049 acetylcholinesterase [EC:3.1.1.7]	Hs4557239/1.2e-139/[T] KOG4389 Acetylcholinesterase/Butyrylcholinesterase	PF08674/4.2E-8/Acetylcholinesterase tetramerisation domain	molecular_function:GO:0004104//cholinesterase activity;
CL1609.Contig2_All	3514	19.4129	1251	6.00992	4.69679e-09	Up	3.10532e-11	PIK35538.1/9.2e-223/putative angiotensin-converting enzyme isoform X3 [Apostichopus japonicus]	NA	sp|P12821|ACE_HUMAN/7.2e-161/Angiotensin-converting enzyme OS=Homo sapiens OX=9606 GN=ACE PE=1 SV=1	pcw:110215741/4.9e-160/LOW QUALITY PROTEIN: angiotensin-converting enzyme-like; K01283 peptidyl-dipeptidase A [EC:3.4.15.1]	Hs4503273/5.2e-161/[E] KOG3690 Angiotensin I-converting enzymes - M2 family peptidases	PF01401/1.4E-206/Angiotensin-converting enzyme	cellular_component:GO:0016020//membrane;molecular_function:GO:0004180//carboxypeptidase activity;GO:0008241//peptidyl-dipeptidase activity;GO:0046872//metal ion binding;GO:0008237//metallopeptidase activity;
CL11045.Contig25_All	402	1.107e-05	54.3779	22.2279	3.8767e-11	Up	1.36882e-13	NA	NA	NA	NA	NA	NA	NA
Unigene115539_All	659	1.05391e-05	22.989	21.0568	4.30743e-10	Up	2.44065e-12	NA	NA	NA	NA	NA	NA	NA
CL2072.Contig1_All	1469	15761.6	3072.54	-2.35891	0.0436425	Down	0.000760098	XP_022081759.1/2.7e-27/normal mucosa of esophagus-specific gene 1 protein-like [Acanthaster planci] >XP_022081766.1 normal mucosa of esophagus-specific gene 1 protein-like [Acanthaster planci]	NA	sp|Q5RK28|NMES1_RAT/1.8e-12/Normal mucosa of esophagus-specific gene 1 protein OS=Rattus norvegicus OX=10116 GN=Nmes1 PE=3 SV=1	NA	NA	PTHR14256/1.4E-21/--	cellular_component:GO:0016021//integral component of membrane;
CL2807.Contig1_All	1509	1.08979e-05	61.2304	22.4218	2.6083e-11	Up	8.38764e-14	NA	NA	NA	NA	NA	NA	NA
CL3306.Contig3_All	817	1.07744e-05	40.0098	21.8243	8.49272e-11	Up	3.75245e-13	NA	NA	NA	NA	NA	NA	NA
Unigene69329_All	3392	6.12414	573.275	6.54858	3.34032e-05	Up	2.53287e-07	PIK51836.1/2.3e-255/hypothetical protein BSL78_11254 [Apostichopus japonicus]	NA	sp|G8HTB6|ZPP_ACRMI/2.8e-21/ZP domain-containing protein OS=Acropora millepora OX=45264 PE=1 SV=1	spis:111327234/4.6e-30/uncharacterized protein LOC111327234; K13912 deleted in malignant brain tumors 1 protein	Hs4758170_2/9.2e-14/[VW] LSE0101 H Receptor-like glycoprotein	PTHR22962:SF57/5.7E-55/--	cellular_component:GO:0016021//integral component of membrane;
CL1067.Contig2_All	3192	0.683776	143.257	7.71086	0.00147132	Up	1.35129e-05	PIK45219.1/2.8e-178/putative zinc transporter ZIP12 [Apostichopus japonicus]	NA	sp|Q78IQ7|S39A4_MOUSE/3.7e-63/Zinc transporter ZIP4 OS=Mus musculus OX=10090 GN=Slc39a4 PE=1 SV=1	spu:587958/1.1e-97/zinc transporter ZIP12; K14718 solute carrier family 39 (zinc transporter), member 12	Hs20473677/4.7e-60/[P] KOG2693 Putative zinc transporter	PF02535/4.0E-55/ZIP Zinc transporter	cellular_component:GO:0016021//integral component of membrane;molecular_function:GO:0046873//metal ion transmembrane transporter activity;
Unigene116120_All	818	1.21877e-05	211.951	24.0518	7.38898e-13	Up	1.16407e-15	NA	NA	NA	NA	NA	NA	NA
Unigene41591_All	1632	226.715	25.4123	-3.15728	0.00378267	Down	3.86575e-05	XP_022111514.1/8.1e-81/hemocyanin AA6 chain-like [Acanthaster planci]	NA	sp|Q9NFH9|HCYB_APHSP/6.5e-48/Hemocyanin B chain OS=Aphonopelma sp. OX=29932 GN=HCB PE=2 SV=3	dya:Dyak_GE14257/2.6e-31/uncharacterized protein; K00505 tyrosinase [EC:1.14.18.1]	NA	PF03722/1.9E-15/Hemocyanin, all-alpha domain	molecular_function:GO:0046872//metal ion binding;GO:0016491//oxidoreductase activity;
CL6897.Contig3_All	920	84.5852	6.26629	-3.75472	0.0287632	Down	0.000436611	NA	NA	NA	NA	NA	NA	NA
Unigene114124_All	1385	1.14505e-05	232.543	24.2756	4.67471e-13	Up	6.33186e-16	NA	NA	NA	NA	NA	NA	NA
CL731.Contig3_All	1101	3.26962	86.3141	4.7224	5.40878e-06	Up	3.93895e-08	KAF0708383.1/5.6e-09/THAP domain-containing protein 1-like isoform X2 [Aphis craccivora]	NA	NA	api:107882340/1.8e-07/THAP domain-containing protein 2-like; K23204 THAP domain-containing protein 2	NA	PS50950/13.326/Zinc finger THAP-type profile	molecular_function:GO:0003677//DNA binding;
CL5714.Contig3_All	2151	1.10106	46.6149	5.40382	0.0086695	Up	0.000100699	XP_033646054.1/5.0e-38/troponin T, cardiac muscle isoforms-like isoform X2 [Asterias rubens]	NA	sp|Q5RG44|CRACD_DANRE/8.4e-11/Capping protein inhibiting regulator of actin dynamics OS=Danio rerio OX=7955 GN=crad PE=3 SV=3	aplc:110978019/1.9e-37/troponin T, cardiac muscle isoforms-like isoform X1; K12046 troponin T, fast skeletal muscle	At2g18540/3.1e-15/[W] LSE0345 A 12S cruciferin seed storage protein/vicilin-like seed storage protein	NA	biological_process:GO:0006937//regulation of muscle contraction;GO:0006936//muscle contraction;cellular_component:GO:0016021//integral component of membrane;GO:0005861//troponin complex;molecular_function:GO:0003779//actin binding;GO:0017022//myosin binding;GO:0005516//calmodulin binding;
Unigene71957_All	725	60.6155	10.6606	-2.5074	0.0412929	Down	0.000703507	NA	NA	NA	NA	NA	NA	NA
Unigene112967_All	1811	1.13281e-05	176.839	23.896	1.06084e-12	Up	1.77392e-15	NA	NA	NA	NA	NA	NA	NA
Unigene4072_All	6652	249.059	2670.72	3.42267	0.0351233	Up	0.000572607	PIK55242.1/1.0e-76/putative fibrillin-2-like isoform X1 [Apostichopus japonicus]	NA	sp|Q6P995|F171B_HUMAN/3.2e-08/Protein FAM171B OS=Homo sapiens OX=9606 GN=FAM171B PE=2 SV=3	NA	NA	PF10577/6.7E-7/Uncharacterised protein family UPF0560	molecular_function:GO:0005509//calcium ion binding;
Unigene57281_All	1456	0.633101	30.6031	5.5951	0.0066532	Up	7.3556e-05	QBG81971.1/4.4e-54/twist [Eucidaris tribuloides]	NA	sp|P97831|TWST2_RAT/7.4e-43/Twist-related protein 2 OS=Rattus norvegicus OX=10116 GN=Twist2 PE=2 SV=2	spu:753325/2.5e-54/twist; K09069 twist	Hs17981708/5.3e-43/[K] KOG4447 Transcription factor TWIST	PTHR23349/3.3E-73/--	biological_process:GO:0006357//regulation of transcription by RNA polymerase II;cellular_component:GO:0005634//nucleus;molecular_function:GO:0000981//DNA-binding transcription factor activity, RNA polymerase II-specific;GO:0000977//RNA polymerase II transcription regulatory region sequence-specific DNA binding;GO:0046983//protein dimerization activity;
Unigene115209_All	2550	1.15405e-05	286.258	24.5641	2.60395e-13	Up	2.86378e-16	PIK35514.1/8.3e-72/hypothetical protein BSL78_27662 [Apostichopus japonicus]	LR778289.1/0.0/Coregonus sp. &apos;balchen&apos; genome assembly, chromosome: 37	sp|Q498D6|FGFR4_RAT/6.4e-34/Fibroblast growth factor receptor 4 OS=Rattus norvegicus OX=10116 GN=Fgfr4 PE=1 SV=1	cqu:CpipJ_CPIJ013924/7.4e-33/tyrosine-protein kinase transmembrane receptor Ror; K05122 receptor tyrosine kinase-like orphan receptor 1 [EC:2.7.10.1]	Hs13112052/3.0e-33/[T] KOG0200 Fibroblast/platelet-derived growth factor receptor and related receptor tyrosine kinases	PR00109/1.1E-23/Tyrosine kinase catalytic domain signature	cellular_component:GO:0016021//integral component of membrane;molecular_function:GO:0005524//ATP binding;GO:0004672//protein kinase activity;
Unigene527_All	1596	0.622868	63.3023	6.66719	1.68079e-05	Up	1.24964e-07	NA	NA	NA	NA	NA	NA	NA
CL4935.Contig4_All	2119	626.611	79.6711	-2.97544	0.0473313	Down	0.000843522	XP_022813203.2/6.5e-06/zinc finger protein, putative [Plasmodium yoelii] >CDU17076.1 zinc finger protein, putative [Plasmodium yoelii] >VTZ75526.1 zinc finger protein, putative [Plasmodium yoelii]	NA	NA	NA	NA	NA	NA
Unigene69416_All	4098	7.00623	3935.18	9.13358	0.0234291	Up	0.000334669	PIK47109.1/6.2e-287/putative sodium- and chloride-dependent neutral and basic amino acid transporter B(0+) isoform X1 [Apostichopus japonicus]	XM_016674714.1/0.0/PREDICTED: Poecilia formosa solute carrier family 6 member 5 (slc6a5), transcript variant X2, mRNA	sp|Q9Y345|SC6A5_HUMAN/1.1e-171/Sodium- and chloride-dependent glycine transporter 2 OS=Homo sapiens OX=9606 GN=SLC6A5 PE=1 SV=3	aplc:110983848/1.0e-246/sodium- and chloride-dependent glycine transporter 1-like; K05038 solute carrier family 6 (neurotransmitter transporter, glycine) member 5/9	Hs4759136/7.6e-172/[T] KOG3660 Sodium-neurotransmitter symporter	PTHR11616:SF110/0.0/--	cellular_component:GO:0016021//integral component of membrane;molecular_function:GO:0005328//neurotransmitter:sodium symporter activity;
Unigene18764_All	1194	3093.19	123.736	-4.64376	0.014267	Down	0.000181865	NA	NA	NA	NA	NA	NA	NA
Unigene17710_All	4954	4064.38	396.642	-3.35713	0.00171035	Down	1.59171e-05	ELR50662.1/6.2e-15/hypothetical protein M91_01401, partial [Bos mutus]	CU104781.6/0.0/Zebrafish DNA sequence from clone CH73-280P6 in linkage group 23, complete sequence	NA	cjo:107324321/9.4e-08/uncharacterized LOC107324321; K17759 NAD(P)H-hydrate epimerase [EC:5.1.99.6]	NA	NA	cellular_component:GO:0016021//integral component of membrane;
CL4623.Contig2_All	602	1.05156e-05	20.5575	20.8987	5.8959e-10	Up	3.56329e-12	NA	NA	NA	NA	NA	NA	NA
CL2743.Contig2_All	1016	1.03332e-05	14.2938	20.3997	1.82446e-09	Up	1.15932e-11	NA	XM_029817429.1/0.0/PREDICTED: Formica exsecta myb-binding protein 1A (LOC115241600), mRNA	NA	NA	NA	NA	NA
Unigene64352_All	357	332.25	19.7168	-4.07477	0.007363	Down	8.27231e-05	NA	NA	NA	NA	NA	NA	NA
Unigene29500_All	6315	360.377	1194.22	1.72849	0.00605098	Up	6.55359e-05	NA	AL357095.4/0.0/Human chromosome 14 DNA sequence BAC R-48D2 of library RPCI-11 from chromosome 14 of Homo sapiens (Human), complete sequence	NA	NA	NA	NA	NA
Unigene116393_All	2438	1.14796e-05	290.237	24.5916	2.47833e-13	Up	2.65371e-16	NA	NA	NA	NA	NA	NA	NA
Unigene65649_All	1041	194.306	20.8769	-3.21836	0.0307835	Down	0.000478725	NA	NA	NA	NA	NA	NA	NA
Unigene80597_All	1271	1.03738e-05	14.9956	20.4632	1.58644e-09	Up	9.98888e-12	XP_014678737.1/8.7e-155/PREDICTED: uncharacterized protein LOC106818551, partial [Priapulus caudatus]	NA	NA	nve:NEMVE_v1g240773/3.5e-07/hypothetical protein ; K10882 crossover junction endonuclease EME1 [EC:3.1.22.-]	NA	PTHR11514/1.1E-14/--	cellular_component:GO:0016021//integral component of membrane;
Unigene44336_All	1972	1.13591e-05	53.012	22.154	4.45612e-11	Up	1.64753e-13	PIK61645.1/7.3e-52/putative macrophage scavenger receptor types I and II isoform X1 [Apostichopus japonicus]	NA	sp|P56730|NETR_HUMAN/2.1e-24/Neurotrypsin OS=Homo sapiens OX=9606 GN=PRSS12 PE=2 SV=2	aplc:110980100/3.2e-28/LOW QUALITY PROTEIN: deleted in malignant brain tumors 1 protein-like; K13912 deleted in malignant brain tumors 1 protein	Hs4506143_2/1.5e-24/[R] TWOG0712 Scavenger receptor Cys-rich domains	PTHR19331/6.0E-44/--	cellular_component:GO:0016021//integral component of membrane;molecular_function:GO:0005044//scavenger receptor activity;
Unigene49979_All	3799	1.04643e-05	20.1916	20.8799	6.11999e-10	Up	3.72745e-12	XP_030840267.1/1.1e-08/uncharacterized protein LOC115923526 [Strongylocentrotus purpuratus]	NA	NA	NA	NA	NA	NA
Unigene36347_All	4513	54.6762	1597.74	4.86898	4.50798e-08	Up	3.10515e-10	PIK55899.1/9.2e-199/putative cytochrome P450 1A5-like [Apostichopus japonicus]	NA	sp|P04798|CP1A1_HUMAN/1.2e-80/Cytochrome P450 1A1 OS=Homo sapiens OX=9606 GN=CYP1A1 PE=1 SV=1	aplc:110973623/1.7e-125/cytochrome P450 1A1-like; K07408 cytochrome P450 family 1 subfamily A polypeptide 1 [EC:1.14.14.1]	Hs4503199/8.8e-81/[Q] KOG0156 Cytochrome P450 CYP2 subfamily	PS00086/-/Cytochrome P450 cysteine heme-iron ligand signature.	cellular_component:GO:0016021//integral component of membrane;molecular_function:GO:0016705//oxidoreductase activity, acting on paired donors, with incorporation or reduction of molecular oxygen;GO:0020037//heme binding;GO:0005506//iron ion binding;GO:0004497//monooxygenase activity;
CL10431.Contig5_All	2606	801.645	95.5243	-3.06902	0.0251385	Down	0.000364422	PIK39897.1/4.0e-37/putative cholecystokinin receptor type A-like [Apostichopus japonicus]	NA	sp|E7F7V7|GAL2B_DANRE/9.9e-06/Galanin receptor 2b OS=Danio rerio OX=7955 GN=galr2b PE=2 SV=1	sko:102805967/1.1e-18/cholecystokinin receptor type A-like; K04194 cholecystokinin A receptor	CE17256/2.3e-09/[R] KOG3656 FOG: 7 transmembrane receptor	PTHR24242/2.1E-31/--	cellular_component:GO:0016021//integral component of membrane;molecular_function:GO:0004930//G protein-coupled receptor activity;
Unigene33986_All	1787	9.2835	59.0551	2.66932	0.0243664	Up	0.000351348	NA	NA	NA	NA	NA	NA	NA
CL310.Contig1_All	886	1.01307	24.2856	4.58329	0.0201618	Up	0.000277884	NA	NA	NA	NA	NA	NA	NA
Unigene479_All	943	75.1006	4.15627	-4.17547	0.0283266	Down	0.000428129	NA	NA	NA	NA	NA	NA	NA
Unigene55634_All	3718	1734.49	245.113	-2.82299	0.0195668	Down	0.000267378	NA	NA	NA	NA	NA	NA	NA
CL91.Contig16_All	2235	75.2757	9.87135e-06	-22.8624	1.03641e-11	Down	2.73292e-14	NA	NA	NA	NA	NA	NA	NA
CL6953.Contig9_All	602	1.0677e-05	35.4031	21.6609	1.18676e-10	Up	5.61762e-13	PIK39948.1/1.9e-11/hypothetical protein BSL78_23203 [Apostichopus japonicus]	NA	NA	NA	NA	NA	cellular_component:GO:0016021//integral component of membrane;
CL9669.Contig1_All	4732	21251.9	4077.59	-2.3818	0.00198251	Down	1.87687e-05	NA	NA	NA	NA	NA	NA	NA
Unigene20057_All	1019	368.772	62.7764	-2.55444	0.0289288	Down	0.000441323	NA	LR633957.1/0.0/Gadus morhua genome assembly, chromosome: 15	NA	NA	NA	NA	NA
Unigene102223_All	355	0.709996	259.039	8.51114	0.00600357	Up	6.49452e-05	NA	NA	NA	NA	NA	NA	NA
Unigene29336_All	1198	1.13513e-05	181.26	23.9287	9.86551e-13	Up	1.62432e-15	NA	NA	NA	NA	NA	NA	NA
CL11244.Contig1_All	1060	1.04754e-05	20.2948	20.8857	6.06711e-10	Up	3.6759e-12	NA	NA	NA	NA	NA	NA	NA
Unigene113356_All	1229	1.21027e-05	216.628	24.0934	6.88046e-13	Up	1.03991e-15	NA	NA	NA	NA	NA	NA	NA
CL6567.Contig1_All	2252	14.0915	648.305	5.52377	0.00615115	Up	6.68582e-05	PIK44710.1/6.9e-22/tetraspanin [Apostichopus japonicus]	NA	sp|Q61451|CD53_MOUSE/3.1e-08/Leukocyte surface antigen CD53 OS=Mus musculus OX=10090 GN=Cd53 PE=2 SV=2	aplc:110975406/2.2e-20/tetraspanin-18-like isoform X1; K17353 tetraspanin-18	Hs10834972/6.5e-08/[R] KOG3882 Tetraspanin family integral membrane protein	PF00335/1.0E-24/Tetraspanin family	cellular_component:GO:0016021//integral component of membrane;
Unigene113535_All	2530	1.13488e-05	104.576	23.1355	5.56126e-12	Up	1.33412e-14	PIK46709.1/0.0e+00/putative prestalk protein [Apostichopus japonicus]	XR_522171.3/0.0/PREDICTED: Cynoglossus semilaevis uncharacterized LOC103384974 (LOC103384974), ncRNA	sp|P38977|ANTA_HYDVU/7.3e-38/Antistasin OS=Hydra vulgaris OX=6087 PE=2 SV=1	sgh:107584241/7.5e-86/lectin-B-like isoform X1; K23637 WAP four-disulfide core domain protein 3	CE24793/3.1e-43/[T] KOG1217 Fibrillins and related proteins containing Ca2+-binding EGF-like domains	PS51252/10.445/Antistasin-like domain profile.	cellular_component:GO:0005576//extracellular region;molecular_function:GO:0004867//serine-type endopeptidase inhibitor activity;
Unigene100515_All	1724	1.09839e-05	34.7398	21.5928	1.38156e-10	Up	6.63744e-13	XP_009172981.1/1.9e-301/hypothetical protein T265_08810 [Opisthorchis viverrini] >KER23276.1 hypothetical protein T265_08810 [Opisthorchis viverrini] >OON14937.1 Hsp90 protein [Opisthorchis viverrini]	XM_011252510.3/0.0/PREDICTED: Camponotus floridanus heat shock protein 83 (LOC105248004), mRNA	sp|Q76LV2|HS90A_BOVIN/1.1e-250/Heat shock protein HSP 90-alpha OS=Bos taurus OX=9913 GN=HSP90AA1 PE=1 SV=3	lak:106172755/1.8e-256/heat shock protein 83; K04079 molecular chaperone HtpG	Hs13129150/2.5e-249/[O] KOG0019 Molecular chaperone (HSP90 family)	PTHR11528/0.0/--	biological_process:GO:0006457//protein folding;molecular_function:GO:0005524//ATP binding;GO:0051082//unfolded protein binding;
CL9021.Contig4_All	4335	0.421979	16.1422	5.25752	0.0304748	Up	0.000471375	PIK57647.1/4.9e-173/hypothetical protein BSL78_05422, partial [Apostichopus japonicus]	NA	sp|Q9HAR2|AGRL3_HUMAN/2.0e-43/Adhesion G protein-coupled receptor L3 OS=Homo sapiens OX=9606 GN=ADGRL3 PE=1 SV=2	aplc:110986402/1.6e-88/uncharacterized protein LOC110986402; K08455 adhesion G-protein coupled receptor G4	Hs14149677_3/5.4e-43/[T] KOG4193 G protein-coupled receptors	PS50261/25.779/G-protein coupled receptors family 2 profile 2.	biological_process:GO:0007166//cell surface receptor signaling pathway;cellular_component:GO:0016021//integral component of membrane;molecular_function:GO:0004930//G protein-coupled receptor activity;
Unigene876_All	588	1055.71	338.893	-1.6393	0.0358448	Down	0.000589479	NA	NA	NA	NA	NA	NA	NA
Unigene11300_All	2707	6.9549	163.916	4.55878	0.000172648	Up	1.38909e-06	PIK55242.1/4.1e-77/putative fibrillin-2-like isoform X1 [Apostichopus japonicus]	NA	sp|Q6P995|F171B_HUMAN/1.3e-08/Protein FAM171B OS=Homo sapiens OX=9606 GN=FAM171B PE=2 SV=3	NA	NA	PF10577/6.7E-7/Uncharacterised protein family UPF0560	molecular_function:GO:0005509//calcium ion binding;
Unigene65550_All	2426	14.3447	563.073	5.29474	0.000299338	Up	2.48542e-06	NA	NA	NA	NA	NA	SM00041/0.0021/C-terminal cystine knot-like domain (CTCK)	NA
CL2083.Contig9_All	2051	0.630101	28.93	5.52084	0.00328954	Up	3.30678e-05	XP_020372827.1/4.5e-121/mucin-2-like, partial [Rhincodon typus]	LR597458.1/0.0/Sphaeramia orbicularis genome assembly, chromosome: 1	sp|Q02817|MUC2_HUMAN/3.0e-66/Mucin-2 OS=Homo sapiens OX=9606 GN=MUC2 PE=1 SV=2	rtp:109917418/5.2e-122/mucin-2-like; K10955 mucin-2	Hs4505285/2.1e-66/[WV] KOG1216 von Willebrand factor and related coagulation proteins	PS50184/8.506/VWFC domain profile.	cellular_component:GO:0016021//integral component of membrane;
CL8176.Contig1_All	2255	4.17587	48.8718	3.54886	0.0118553	Up	0.000145319	PIK61898.1/8.3e-100/hypothetical protein BSL78_01229 [Apostichopus japonicus]	NA	NA	NA	NA	PF13469/1.3E-6/Sulfotransferase family	NA
Unigene43481_All	3324	12.745	488.212	5.25951	0.000549759	Up	4.73793e-06	PIK56964.1/4.0e-82/putative echinoidin-like [Apostichopus japonicus]	EF032027.1/0.0/Apostichopus japonicus clone AH034 microsatellite sequence	sp|P06027|LECE_HELCR/2.4e-17/Echinoidin OS=Heliocidaris crassispina OX=1043166 PE=1 SV=1	salp:111956452/6.5e-13/neurocan core protein; K06794 neurocan core protein	Hs20127605/5.8e-13/[RW] LSE0104 H Chondroitin sulfate proteoglycan	PF00059/7.7E-14/Lectin C-type domain	molecular_function:GO:0030246//carbohydrate binding;
Unigene71869_All	1215	5113.21	0.188801	-14.7251	9.64907e-05	Down	7.57727e-07	TNV71364.1/7.1e-13/hypothetical protein FGO68_gene16112 [Halteria grandinella]	LM523522.1/0.0/Parastrongyloides trichosuri genome assembly P_trichosuri_KNP ,scaffold PTRK_contig0000165	NA	NA	NA	NA	NA
Unigene25951_All	4880	73.5119	5942.53	6.33696	0.00227286	Up	2.17819e-05	PIK61586.1/6.2e-217/putative sushi, von Willebrand factor type A [Apostichopus japonicus]	NA	sp|Q80T79|CSMD3_MOUSE/1.9e-18/CUB and sushi domain-containing protein 3 OS=Mus musculus OX=10090 GN=Csmd3 PE=1 SV=3	cin:100179721/1.1e-24/sushi, von Willebrand factor type A, EGF and pentraxin domain-containing protein 1; K17495 CUB and sushi domain-containing protein	Hs15100168/3.1e-15/[TV] KOG4297 C-type lectin	PR00023/6.8E-5/Zona pellucida sperm-binding protein signature	cellular_component:GO:0016021//integral component of membrane;
CL1283.Contig3_All	4055	1.27991e-05	5842.98	28.7661	1.0932e-17	Up	9.84323e-22	NA	NA	NA	NA	NA	NA	NA
Unigene111191_All	790	1.03795e-05	16.044	20.5599	1.28093e-09	Up	7.95816e-12	NA	NA	NA	NA	NA	NA	NA
CL1970.Contig2_All	2916	9.50528	103.849	3.44962	0.0121715	Up	0.000150528	PIK62293.1/0.0e+00/putative neuroendocrine convertase 2 [Apostichopus japonicus]	XM_010783218.1/0.0/PREDICTED: Notothenia coriiceps proprotein convertase subtilisin/kexin type 2 (pcsk2), mRNA	sp|Q5REC2|NEC2_PONAB/1.6e-238/Neuroendocrine convertase 2 OS=Pongo abelii OX=9601 GN=PCSK2 PE=2 SV=1	aplc:110979638/5.3e-285/neuroendocrine convertase 2-like; K01360 proprotein convertase subtilisin/kexin type 2 [EC:3.4.21.94]	Hs20336244/1.5e-238/[O] KOG3526 Subtilisin-like proprotein convertase	PS00137/-/Serine proteases, subtilase family, histidine active site.	molecular_function:GO:0004252//serine-type endopeptidase activity;
Unigene4876_All	1845	1854.37	100.821	-4.20106	0.042994	Down	0.000745441	PIK37850.1/4.0e-100/hypothetical protein BSL78_25311 [Apostichopus japonicus]	NA	sp|Q5EA66|ANGL7_BOVIN/3.0e-41/Angiopoietin-related protein 7 OS=Bos taurus OX=9913 GN=ANGPTL7 PE=2 SV=1	spis:111341245/1.9e-46/ficolin-2-like isoform X1; K10104 ficolin	Hs10863949/6.2e-41/[R] KOG2579 Ficolin and related extracellular proteins	PF00147/1.5E-51/Fibrinogen beta and gamma chains, C-terminal globular domain	NA
CL8768.Contig5_All	1475	134.378	5.30441e-06	-24.5945	2.47833e-13	Down	2.65437e-16	NA	NA	NA	NA	NA	NA	NA
Unigene115520_All	644	1.05291e-05	21.6627	20.9724	5.11063e-10	Up	2.98779e-12	NA	NA	NA	NA	NA	NA	NA
Unigene3470_All	3214	303.965	8002.64	4.7185	0.000465947	Up	3.98265e-06	PIK38603.1/1.5e-54/hypothetical protein BSL78_24556 [Apostichopus japonicus]	NA	NA	NA	NA	PS50869/9.826/BRICHOS domain profile.	NA
Unigene116093_All	1825	1.14171e-05	243.082	24.3437	4.08451e-13	Up	5.25389e-16	PIK46311.1/7.1e-41/putative receptor-type tyrosine-protein phosphatase alpha, partial [Apostichopus japonicus]	NA	NA	spu:587243/5.7e-11/angiopoietin-1 receptor; K03189 urease accessory protein	NA	PTHR26391/4.1E-14/--	cellular_component:GO:0016021//integral component of membrane;molecular_function:GO:0004725//protein tyrosine phosphatase activity;
Unigene771_All	551	0.425781	11.4444	4.74839	0.00778125	Up	8.85797e-05	PIK60956.1/1.8e-96/putative titin [Apostichopus japonicus]	NA	sp|A2ASS6|TITIN_MOUSE/7.3e-36/Titin OS=Mus musculus OX=10090 GN=Ttn PE=1 SV=1	spu:590007/3.8e-59/titin; K12567 titin [EC:2.7.11.1]	Hs19747267/2.0e-35/[Z] KOG0613 Projectin/twitchin and related proteins	SM00060/4.6E-17/Fibronectin type 3 domain	NA
Unigene30961_All	9371	20.9536	487.253	4.5394	0.0307835	Up	0.000478286	PIK47546.1/1.6e-141/putative neural cell adhesion molecule 1-like, partial [Apostichopus japonicus]	NA	sp|P22648|FAS2_SCHAM/1.5e-80/Fasciclin-2 OS=Schistocerca americana OX=7009 GN=FAS2 PE=1 SV=2	zne:110829491/2.1e-80/fasciclin-2 isoform X1; K06491 neural cell adhesion molecule	CE18595/3.8e-33/[RP] KOG4475 FOG: Immunoglobin and related proteins	PS50835/12.531/Ig-like domain profile.	NA
Unigene67410_All	4042	0.549102	61.2675	6.8019	0.0465745	Up	0.000826141	XP_029138378.1/8.3e-42/LOW QUALITY PROTEIN: mucin-5AC-like [Labrus bergylta]	NA	sp|P98088|MUC5A_HUMAN/5.8e-21/Mucin-5AC OS=Homo sapiens OX=9606 GN=MUC5AC PE=1 SV=4	xco:114152557/7.1e-38/mucin-2-like; K10955 mucin-2	CE05971/2.1e-20/[T] LSE0513 C 7-transmembrane receptor	NA	cellular_component:GO:0016021//integral component of membrane;
Unigene44581_All	2602	250.228	1070.72	2.09726	0.0138736	Up	0.000175868	NA	NA	NA	NA	NA	NA	NA
Unigene50474_All	6007	2047.3	348.039	-2.5564	0.0309297	Down	0.000481869	PIK53698.1/2.4e-21/putative receptor-type tyrosine-protein phosphatase T isoform X2 [Apostichopus japonicus]	NA	NA	aplc:110985201/3.3e-07/receptor-type tyrosine-protein phosphatase F-like; K05695 receptor-type tyrosine-protein phosphatase F [EC:3.1.3.48]	NA	PF00041/6.2E-10/Fibronectin type III domain	cellular_component:GO:0016021//integral component of membrane;molecular_function:GO:0004725//protein tyrosine phosphatase activity;
Unigene15974_All	1309	3238.53	205.811	-3.97595	5.40878e-06	Down	3.94131e-08	NA	NA	NA	NA	NA	NA	NA
CL6469.Contig1_All	1406	2.47978	78.1926	4.97875	8.51207e-06	Up	6.26286e-08	NA	NA	NA	NA	NA	NA	NA
Unigene67833_All	934	3.11696	134.988	5.43655	0.0439463	Up	0.000767369	NA	NA	NA	NA	NA	NA	NA
CL10276.Contig15_All	2768	46.2033	4.37085e-06	-23.3336	3.73531e-12	Down	8.11998e-15	PIK44238.1/3.0e-67/putative cyclin-D1-binding protein 1-like isoform X1 [Apostichopus japonicus]	AB302954.1/0.0/Patiria pectinifera MsxB gene for MsxB protein, complete cds	sp|Q5U4I3|CCDB1_XENLA/6.1e-30/Cyclin-D1-binding protein 1 homolog OS=Xenopus laevis OX=8355 GN=ccndbp1 PE=2 SV=2	spu:592304/9.5e-34/cyclin-D1-binding protein 1 homolog isoform X1; K21626 cyclin-D1-binding protein 1	NA	PTHR15492/2.2E-32/--	biological_process:GO:0051726//regulation of cell cycle;
Unigene72464_All	257	54.1617	7.36976e-06	-22.8092	1.16311e-11	Down	3.15679e-14	XP_003089631.1/6.7e-06/hypothetical protein CRE_23800 [Caenorhabditis remanei] >EFP13596.1 hypothetical protein CRE_23800 [Caenorhabditis remanei]	AC167967.6/0.0/Culex pipiens quinquefasciatus, clone Culex pipiens quinquefasciatus-3940144D9, complete sequence	NA	NA	NA	NA	NA
Unigene111110_All	321	0.206451	4.33717	4.39288	0.0435607	Up	0.000758393	NA	NA	NA	NA	NA	NA	NA
Unigene61011_All	1107	1.50191	36.9991	4.62262	0.0330629	Up	0.000525987	NA	NA	NA	NA	NA	NA	NA
Unigene85300_All	2045	0.567155	25.7436	5.50433	0.0010686	Up	9.52552e-06	XP_003727980.2/8.6e-80/uncharacterized protein LOC100893346 [Strongylocentrotus purpuratus]	NA	sp|Q8C142|ARH_MOUSE/6.3e-08/Low density lipoprotein receptor adapter protein 1 OS=Mus musculus OX=10090 GN=Ldlrap1 PE=1 SV=3	cmk:103185687/9.2e-10/ldlrap1; low density lipoprotein receptor adaptor protein 1; K12474 low density lipoprotein receptor adapter protein 1	Hs22027530/3.8e-07/[R] KOG3536 Adaptor protein CED-6, contains PTB domain	PS01179/11.281/Phosphotyrosine interaction domain (PID) profile.	NA
Unigene14223_All	2038	6890.61	293.847	-4.5515	0.0350177	Down	0.000570021	NA	NA	NA	NA	NA	NA	NA
CL3728.Contig2_All	1811	861.649	271.954	-1.66374	0.0445775	Down	0.000780397	PIK37859.1/2.1e-85/putative dephospho-CoA kinase domain-containing protein [Apostichopus japonicus]	NA	sp|A4IH68|DCAKD_XENTR/2.5e-56/Dephospho-CoA kinase domain-containing protein OS=Xenopus tropicalis OX=8364 GN=dcakd PE=2 SV=1	nai:NECAME_07170/4.9e-39/dephospho-CoA kinase; K00859 dephospho-CoA kinase [EC:2.7.1.24]	7298862/5.5e-50/[H] KOG3220 Similar to bacterial dephospho-CoA kinase	PS51219/54.046/Dephospho-CoA kinase (DPCK) domain profile.	biological_process:GO:0015937//coenzyme A biosynthetic process;molecular_function:GO:0005524//ATP binding;GO:0004140//dephospho-CoA kinase activity;
Unigene104732_All	945	55.7496	1.97867	-4.81636	0.0429485	Down	0.000743385	NA	NA	NA	NA	NA	NA	NA
Unigene41146_All	5754	231.799	895.473	1.94978	0.0357027	Up	0.000586684	NA	NA	NA	NA	NA	NA	NA
CL107.Contig15_All	1630	3466.17	5.58061	-9.2787	0.000975057	Down	8.62272e-06	VEL42069.1/5.7e-42/unnamed protein product [Protopolystoma xenopodis]	JQ897946.1/0.0/Acropora millepora 16S ribosomal RNA gene, partial sequence	NA	NA	NA	NA	NA
CL6735.Contig3_All	1120	0.709617	11.3628	4.00114	0.0447854	Up	0.000784852	PIK60940.1/2.1e-168/putative muscle M-line assembly protein unc-89 [Apostichopus japonicus]	NA	sp|A8DYP0|OBSCN_DROME/4.6e-29/Obscurin OS=Drosophila melanogaster OX=7227 GN=Unc-89 PE=1 SV=1	aplc:110985841/4.1e-52/titin-like; K12567 titin [EC:2.7.11.1]	Hs19747267/4.3e-29/[Z] KOG0613 Projectin/twitchin and related proteins	SM00409/2.5E-8/Immunoglobulin	NA
CL11292.Contig2_All	539	452.543	0.124977	-11.8222	0.007363	Down	8.27293e-05	NA	LK088449.1/0.0/Apteryx australis mantelli genome assembly AptMant0, scaffold scaffold23880	NA	NA	NA	NA	NA
CL9857.Contig2_All	1926	27450.3	2839.15	-3.27329	0.0429485	Down	0.000743585	NA	KY609179.1/0.0/Holothuria forskali tensilin mRNA, complete cds	NA	NA	NA	NA	NA
CL10756.Contig38_All	1213	466.998	32.9301	-3.82594	0.00634777	Down	6.94444e-05	NA	NA	NA	NA	NA	NA	NA
CL11705.Contig8_All	704	271.155	0.187913	-10.4948	0.0234327	Down	0.000334987	TNV71297.1/3.0e-08/hypothetical protein FGO68_gene13476 [Halteria grandinella]	LM523522.1/0.0/Parastrongyloides trichosuri genome assembly P_trichosuri_KNP ,scaffold PTRK_contig0000165	NA	NA	NA	NA	NA
CL9280.Contig6_All	6189	30.5419	813.123	4.73461	5.07189e-10	Up	2.94883e-12	KXJ07943.1/1.8e-88/Transposon TX1 uncharacterized 149 kDa protein [Exaiptasia diaphana]	CP048846.1/0.0/Crassostrea gigas strain QD chromosome 8	sp|O00370|LORF2_HUMAN/1.4e-55/LINE-1 retrotransposable element ORF2 protein OS=Homo sapiens OX=9606 PE=1 SV=1	lcm:102366391/7.0e-45/uncharacterized LOC102366391; K13912 deleted in malignant brain tumors 1 protein	At4g10830/7.7e-43/[R] KOG1075 FOG: Reverse transcriptase	NA	NA
CL1120.Contig9_All	817	2.37295	67.8488	4.83757	0.0353951	Up	0.00057867	XP_031424514.1/7.5e-35/mucin-5AC-like [Clupea harengus]	NA	sp|Q02817|MUC2_HUMAN/6.6e-25/Mucin-2 OS=Homo sapiens OX=9606 GN=MUC2 PE=1 SV=2	bpec:110169697/2.5e-30/mucin-2-like; K21125 mucin-5AC	Hs4505285/4.7e-25/[WV] KOG1216 von Willebrand factor and related coagulation proteins	PF13330/1.6E-13/Mucin-2 protein WxxW repeating region	NA
Unigene114773_All	614	1.08333e-05	46.8623	22.0445	5.35399e-11	Up	2.16935e-13	NA	NA	NA	NA	NA	NA	NA
Unigene831_All	973	6.83733	140.811	4.36418	0.0188376	Up	0.000254549	NA	KF242458.1/0.0/Melanerpes formicivorus microsatellite AW-B334 sequence	NA	NA	NA	NA	NA
Unigene113382_All	1541	1.11665e-05	127.244	23.4419	2.90622e-12	Up	5.96253e-15	PIK34581.1/1.8e-109/hypothetical protein BSL78_28596, partial [Apostichopus japonicus]	NA	sp|Q9UJM8|HAOX1_HUMAN/1.5e-78/Hydroxyacid oxidase 1 OS=Homo sapiens OX=9606 GN=HAO1 PE=1 SV=1	lak:106176309/1.0e-85/hydroxyacid oxidase 1; K11517 (S)-2-hydroxy-acid oxidase [EC:1.1.3.15]	7303685/1.7e-84/[C] KOG0538 Glycolate oxidase	PS51349/91.675/FMN-dependent alpha-hydroxy acid dehydrogenase domain profile.	molecular_function:GO:0010181//FMN binding;GO:0016491//oxidoreductase activity;
Unigene110507_All	755	0.21738	31.4925	7.17865	0.0124573	Up	0.00015487	NA	NA	NA	NA	NA	NA	NA
CL7448.Contig1_All	1597	1.08926e-05	61.0094	22.4172	2.61749e-11	Up	8.48452e-14	PIK47124.1/6.2e-17/ORF2-encoded protein [Apostichopus japonicus]	NA	NA	ncc:104963621/4.1e-13/vacuolar protein sorting-associated protein 13D-like; K19527 vacuolar protein sorting-associated protein 13D	NA	NA	NA
Unigene55117_All	850	156.622	2.66427	-5.8774	0.00166072	Down	1.53805e-05	ETE56948.1/4.5e-06/Histone-lysine N-methyltransferase, H3 lysine-79 specific, partial [Ophiophagus hannah]	NA	NA	NA	NA	NA	NA
Unigene17446_All	997	3282.47	264.226	-3.63494	0.00013401	Down	1.06184e-06	NA	NA	NA	NA	NA	NA	NA
CL8664.Contig1_All	1797	639.583	84.2166	-2.92495	0.0135721	Down	0.000171522	NA	NA	NA	NA	NA	NA	NA
CL4606.Contig2_All	1368	0.426309	43.2615	6.66504	0.0334008	Up	0.00053339	KAF6434524.1/2.0e-11/sperm associated antigen 8 [Molossus molossus]	NA	NA	NA	NA	NA	NA
CL1274.Contig4_All	8095	153.131	986.815	2.68801	0.0208626	Up	0.000290896	PIK35946.1/0.0e+00/putative peroxidasin-like, partial [Apostichopus japonicus]	XM_019498628.1/0.0/PREDICTED: Alligator mississippiensis peroxidasin like (PXDNL), transcript variant X7, mRNA	sp|Q3UQ28|PXDN_MOUSE/0.0e+00/Peroxidasin homolog OS=Mus musculus OX=10090 GN=Pxdn PE=1 SV=2	aplc:110985685/0.0e+00/peroxidasin homolog isoform X1; K19511 peroxidase [EC:1.11.1.7]	Hs20533846/0.0e+00/[R] KOG2408 Peroxidase/oxygenase	SM00409/3.7E-15/Immunoglobulin	biological_process:GO:0006979//response to oxidative stress;molecular_function:GO:0020037//heme binding;GO:0004601//peroxidase activity;
CL2653.Contig1_All	974	1.11501e-05	53.0516	22.1819	4.2665e-11	Up	1.53664e-13	NA	NA	NA	NA	NA	NA	NA
CL10204.Contig3_All	4215	165676	3241.63	-5.6755	2.95547e-05	Down	2.22965e-07	PIK57715.1/4.4e-54/Fibrinogen-like protein A [Apostichopus japonicus]	NA	sp|Q6AX44|FBCDA_XENLA/6.8e-49/Fibrinogen C domain-containing protein 1-A OS=Xenopus laevis OX=8355 GN=fibcd1-a PE=2 SV=1	amil:114959720/4.0e-52/basement membrane-specific heparan sulfate proteoglycan core protein-like; K06252 tenascin	Hs4757752/6.6e-46/[R] KOG2579 Ficolin and related extracellular proteins	PS00514/-/Fibrinogen C-terminal domain signature.	NA
CL1908.Contig1_All	3081	0.211053	6.90417	5.03179	0.0279883	Up	0.000421175	BAU71486.1/4.0e-97/aristaless-like homeobox protein [Holothuria leucospilota]	LC005503.1/0.0/Holothuria leucospilota Hlalx1 mRNA for aristaless-like homeobox protein, complete cds	sp|O35137|ALX4_MOUSE/2.9e-41/Homeobox protein aristaless-like 4 OS=Mus musculus OX=10090 GN=Alx4 PE=1 SV=1	aplc:110977982/2.5e-83/ALX homeobox protein 1-like isoform X1; K09451 homeobox protein aristaless-like 4	Hs11496267/5.7e-39/[R] KOG0490 Transcription factor, contains HOX domain	PTHR24329:SF258/1.9E-89/--	biological_process:GO:0006355//regulation of transcription, DNA-templated;GO:0007275//multicellular organism development;cellular_component:GO:0005634//nucleus;molecular_function:GO:0043565//sequence-specific DNA binding;
Unigene68826_All	2089	3.26521	195.865	5.90654	9.50163e-05	Up	7.44926e-07	NA	NA	NA	NA	NA	NA	NA
CL5840.Contig1_All	740	1.10982e-05	106.115	23.1888	4.97199e-12	Up	1.16077e-14	XP_035210155.1/5.8e-18/glycine-rich cell wall structural protein-like isoform X3 [Stegodyphus dumicola]	XM_018158684.1/0.0/PREDICTED: Hyalella azteca succinate dehydrogenase cytochrome b560 subunit, mitochondrial-like (LOC108671188), mRNA	sp|A8X482|ZPT72_CAEBR/1.4e-13/Zinc transporter zipt-7.2 OS=Caenorhabditis briggsae OX=6238 GN=zipt-7.2 PE=3 SV=2	amil:114962651/1.3e-17/zinc transporter 7-like; K14692 solute carrier family 30 (zinc transporter), member 5/7	7290870/5.4e-12/[K] KOG1474 Transcription initiation factor TFIID, subunit BDF1 and related bromodomain proteins	NA	NA
CL6346.Contig3_All	2495	0.425933	168.456	8.62753	1.2295e-07	Up	8.53219e-10	NA	NA	NA	NA	NA	NA	NA
Unigene38668_All	4596	39.1594	1213.31	4.95345	0.000378565	Up	3.19194e-06	PIK60273.1/8.7e-189/putative zinc transporter ZIP12 [Apostichopus japonicus]	NA	sp|Q5FWH7|S39AC_MOUSE/6.3e-80/Zinc transporter ZIP12 OS=Mus musculus OX=10090 GN=Slc39a12 PE=1 SV=1	spu:587958/6.4e-136/zinc transporter ZIP12; K14718 solute carrier family 39 (zinc transporter), member 12	Hs19115958/2.5e-67/[P] KOG2693 Putative zinc transporter	PF02535/3.8E-65/ZIP Zinc transporter	cellular_component:GO:0016021//integral component of membrane;molecular_function:GO:0046873//metal ion transmembrane transporter activity;
Unigene94977_All	2942	0.21752	19.9872	6.52178	0.0204341	Up	0.000282557	PIK41405.1/3.8e-129/putative corticotropin-releasing factor receptor 2 isoform X3 [Apostichopus japonicus]	NA	sp|P35353|CRFR1_RAT/2.5e-42/Corticotropin-releasing factor receptor 1 OS=Rattus norvegicus OX=10116 GN=Crhr1 PE=1 SV=1	aplc:110976690/2.6e-74/corticotropin-releasing factor receptor 1-like isoform X1; K04579 corticotropin releasing hormone receptor 2	Hs19923245/4.0e-42/[T] KOG4564 Adenylate cyclase-coupled calcitonin receptor	PR00249/1.2E-30/Secretin-like GPCR superfamily signature	biological_process:GO:0007166//cell surface receptor signaling pathway;cellular_component:GO:0016021//integral component of membrane;molecular_function:GO:0004930//G protein-coupled receptor activity;
Unigene61969_All	2930	615.026	120.777	-2.3483	0.0307345	Down	0.000476974	NA	NA	NA	NA	NA	NA	NA
Unigene113027_All	382	1.05592e-05	23.8732	21.1085	3.88319e-10	Up	2.15532e-12	NA	NA	NA	NA	NA	NA	NA
CL8042.Contig2_All	1111	327.778	33.8831	-3.27408	0.00135646	Down	1.23411e-05	NA	NA	NA	NA	NA	NA	NA
CL449.Contig2_All	1825	1.28745	19.7669	3.9405	0.0253654	Up	0.000369343	XP_033640850.1/7.6e-27/uncharacterized protein LOC117301076 [Asterias rubens]	JF795193.1/0.0/Apostichopus japonicus clone PS-74 microsatellite sequence	sp|P70389|ALS_MOUSE/1.4e-22/Insulin-like growth factor-binding protein complex acid labile subunit OS=Mus musculus OX=10090 GN=Igfals PE=1 SV=1	spis:111344969/5.9e-24/G-protein coupled receptor GRL101-like; K04307 relaxin family peptide receptor 2	7302422/2.6e-23/[T] KOG4641 FOG: Toll/interleukin receptor and related proteins containing LRR and TIR repeats	PTHR24365/4.1E-54/--	cellular_component:GO:0016021//integral component of membrane;
Unigene57147_All	1728	0.705952	37.7105	5.73925	0.0142248	Up	0.000181235	XP_022112192.1/4.1e-139/protein TBATA-like isoform X1 [Acanthaster planci]	NA	sp|Q7TSD4|TBATA_MOUSE/1.8e-19/Protein TBATA OS=Mus musculus OX=10090 GN=Tbata PE=1 SV=2	NA	NA	PF15256/6.8E-51/SPATIAL	NA
Unigene5610_All	2487	5.83395	1022.94	7.45403	4.60296e-06	Up	3.34228e-08	NA	NA	NA	NA	NA	NA	NA
Unigene56537_All	5241	47.4414	580.275	3.61252	2.12331e-06	Up	1.52811e-08	NA	NA	NA	NA	NA	NA	NA
Unigene61764_All	2037	0.928455	12.0276	3.69537	0.0188016	Up	0.000253936	PIK46717.1/3.7e-22/putative membrane metallo-endopeptidase-like 1 isoform X3, partial [Apostichopus japonicus]	NA	sp|P08049|NEP_RABIT/3.8e-21/Neprilysin OS=Oryctolagus cuniculus OX=9986 GN=MME PE=1 SV=2	dgt:114518054/8.0e-22/endothelin-converting enzyme homolog isoform X1; K01415 endothelin-converting enzyme [EC:3.4.24.71]	Hs4505203/6.1e-21/[E] KOG3624 M13 family peptidase	PF01431/2.3E-25/Peptidase family M13	molecular_function:GO:0004222//metalloendopeptidase activity;
CL513.Contig1_All	949	0.188711	88.2731	8.86965	0.00865634	Up	0.000100434	AWM30285.1/7.7e-23/MPMNPADYFSRGTVYIPTRDS precursor [Apostichopus japonicus]	NA	NA	NA	NA	NA	NA
Unigene69393_All	574	1.06777e-05	22.3611	20.998	3.33187e-10	Up	1.79973e-12	NA	NA	NA	NA	NA	NA	NA
Unigene27617_All	2559	68.3233	1318.97	4.27089	8.56977e-10	Up	5.25259e-12	NA	NA	NA	NA	NA	NA	NA
Unigene115236_All	1822	1.29727e-05	466.855	25.101	7.75744e-14	Up	6.38616e-17	NA	NA	NA	NA	NA	NA	NA
Unigene57568_All	1863	18.4658	256.129	3.79394	0.000215974	Up	1.75713e-06	PIK43110.1/4.8e-53/putative adenosine receptor A3-like [Apostichopus japonicus]	NA	sp|Q1LZD0|AA2BR_BOVIN/8.0e-26/Adenosine receptor A2b OS=Bos taurus OX=9913 GN=ADORA2B PE=2 SV=1	aplc:110978449/1.9e-41/D(2) dopamine receptor-like; K04150 histamine receptor H2	Hs11321563/3.1e-24/[R] KOG3656 FOG: 7 transmembrane receptor	PR00237/2.1E-31/Rhodopsin-like GPCR superfamily signature	cellular_component:GO:0016021//integral component of membrane;molecular_function:GO:0004930//G protein-coupled receptor activity;
Unigene113590_All	253	1.07747e-05	25.1995	21.1573	3.49847e-10	Up	1.91478e-12	NA	NA	NA	NA	NA	NA	NA
Unigene104873_All	266	27.6379	1.13711	-4.6032	0.000226202	Down	1.84616e-06	NA	NA	NA	NA	NA	NA	NA
Unigene36648_All	891	0.574284	46.508	6.33957	2.00327e-06	Up	1.43657e-08	NA	NA	NA	NA	NA	NA	NA
CL429.Contig5_All	4077	5.2857	190.489	5.17147	0.0316623	Up	0.000496056	PIK51480.1/2.1e-165/putative organic cation transporter protein isoform X2 [Apostichopus japonicus]	NA	sp|Q9VCA2|ORCT_DROME/1.9e-88/Organic cation transporter protein OS=Drosophila melanogaster OX=7227 GN=Orct PE=1 SV=1	aplc:110981753/1.1e-126/organic cation transporter protein-like; K08202 MFS transporter, OCT family, solute carrier family 22 (organic cation transporter), member 4/5	7301138/1.4e-88/[R] KOG0255 Synaptic vesicle transporter SVOP and related transporters (major facilitator superfamily)	PS00216/-/Sugar transport proteins signature 1.	cellular_component:GO:0016021//integral component of membrane;molecular_function:GO:0022857//transmembrane transporter activity;
Unigene51339_All	7086	175.872	845.872	2.26592	0.00711011	Up	7.9522e-05	PIK44214.1/2.3e-244/hypothetical protein BSL78_18929 [Apostichopus japonicus]	XM_029083587.1/0.0/PREDICTED: Antrostomus carolinensis cytosolic iron-sulfur assembly component 3 (CIAO3), partial mRNA	sp|A8WH18|NARFL_XENTR/4.1e-179/Cytosolic Fe-S cluster assembly factor narfl OS=Xenopus tropicalis OX=8364 GN=narfl PE=2 SV=1	pret:103475163/8.6e-47/insulin-like growth factor-binding protein complex acid labile subunit; K17256 insulin-like growth factor-binding protein complex acid labile subunit	Hs11968051/4.7e-161/[Y] KOG2439 Nuclear architecture related protein	PS51450/7.065/Leucine-rich repeat profile.	cellular_component:GO:0016021//integral component of membrane;
Unigene61131_All	706	1.33227	87.013	6.02927	0.0170902	Up	0.000224997	NA	NA	NA	NA	NA	NA	NA
Unigene50677_All	4968	64.6732	799.1	3.62713	0.00292299	Up	2.89695e-05	PIK43663.1/1.2e-215/hypothetical protein BSL78_19498 [Apostichopus japonicus]	NA	sp|P26342|TGBR3_RAT/9.0e-08/Transforming growth factor beta receptor type 3 OS=Rattus norvegicus OX=10116 GN=Tgfbr3 PE=1 SV=1	pdam:113670970/2.3e-38/uncharacterized protein LOC113670970; K18274 uromodulin	NA	SM00241/5.3E-7/Zona pellucida (ZP) domain	cellular_component:GO:0016021//integral component of membrane;
Unigene28582_All	1854	3504.71	831.14	-2.07613	0.0188534	Down	0.000255364	NA	NA	NA	NA	NA	NA	NA
Unigene24979_All	3580	103.558	423.666	2.03249	0.0269955	Up	0.000402454	NA	NA	NA	NA	NA	NA	NA
CL6897.Contig1_All	610	43.5324	0.204702	-7.73242	0.0351233	Down	0.000572869	NA	NA	NA	NA	NA	NA	NA
Unigene72013_All	386	41.566	4.34025e-06	-23.1911	5.03995e-12	Down	1.18312e-14	KAF4513756.1/1.1e-20/hypothetical protein B566_EDAN011676 [Ephemera danica]	CU179746.6/0.0/Zebrafish DNA sequence from clone RP71-42C1, complete sequence	NA	NA	NA	NA	NA
CL1056.Contig2_All	3431	1.03702e-05	15.7848	20.5377	1.34551e-09	Up	8.38538e-12	PIK54598.1/1.3e-35/eukaryotic initiation factor 4G [Apostichopus japonicus]	NA	sp|A7YH32|CING_CANLF/5.3e-15/Cingulin OS=Canis lupus familiaris OX=9615 GN=CGN PE=2 SV=1	spu:588274/3.0e-29/eukaryotic translation initiation factor 4 gamma 3 isoform X1; K03260 translation initiation factor 4G	YDL058w/7.6e-16/[U] KOG0946 ER-Golgi vesicle-tethering protein p115	NA	molecular_function:GO:0003743//translation initiation factor activity;GO:0003729//mRNA binding;
Unigene27988_All	3234	32.1506	763.025	4.56881	0.00206877	Up	1.96918e-05	XP_033647756.1/3.4e-30/uncharacterized protein LOC117307186 [Asterias rubens]	NA	NA	NA	NA	NA	biological_process:GO:0000398//mRNA splicing, via spliceosome;cellular_component:GO:0005681//spliceosomal complex;GO:0016021//integral component of membrane;
Unigene69863_All	400	0.213616	10.4707	5.6152	0.0370202	Up	0.000614285	NA	NA	NA	NA	NA	NA	NA
CL522.Contig1_All	928	1.05882e-05	26.3048	21.2444	2.93283e-10	Up	1.55238e-12	NA	NA	NA	NA	NA	NA	NA
CL18.Contig2_All	2766	1.16448e-05	455.139	25.2201	6.00834e-14	Up	4.55982e-17	NA	NA	NA	NA	NA	NA	NA
Unigene30465_All	4594	243.909	1273.09	2.38391	0.00308467	Up	3.07307e-05	XP_034977558.1/3.1e-45/ubiquitin-conjugating enzyme E2 variant 1 isoform X1 [Zootoca vivipara]	AP022701.1/0.0/Plectropomus leopardus DNA, chromosome 2, nearly complete sequence	sp|Q13404|UB2V1_HUMAN/4.1e-47/Ubiquitin-conjugating enzyme E2 variant 1 OS=Homo sapiens OX=9606 GN=UBE2V1 PE=1 SV=2	pmua:114599633/3.6e-46/ubiquitin-conjugating enzyme E2 variant 1 isoform X1; K10704 ubiquitin-conjugating enzyme E2 variant	Hs4507795_2/2.9e-47/[O] KOG0896 Ubiquitin-conjugating enzyme E2	PTHR24067/1.8E-64/--	NA
CL5598.Contig2_All	2542	1.0482e-05	20.8693	20.925	5.62488e-10	Up	3.34631e-12	PIK52444.1/5.9e-70/putative gamma-aminobutyric acid receptor subunit gamma-2 isoform X2 [Apostichopus japonicus]	NA	sp|P0C2W5|GBRB2_BOVIN/1.3e-10/Gamma-aminobutyric acid receptor subunit beta-2 (Fragment) OS=Bos taurus OX=9913 GN=GABRB2 PE=1 SV=1	lak:106153689/1.9e-41/gamma-aminobutyric acid receptor subunit pi; K05181 gamma-aminobutyric acid receptor subunit beta	CE09102/1.4e-11/[U] KOG3646 Acetylcholine receptor	PF02931/2.7E-10/Neurotransmitter-gated ion-channel ligand binding domain	cellular_component:GO:0016021//integral component of membrane;molecular_function:GO:0005230//extracellular ligand-gated ion channel activity;GO:0004888//transmembrane signaling receptor activity;
Unigene34723_All	3409	3.78654	185.993	5.61822	0.0260468	Up	0.00038295	PIK62026.1/1.7e-59/putative torsin-1A-interacting protein 1-like [Apostichopus japonicus]	NA	sp|O00214|LEG8_HUMAN/4.3e-25/Galectin-8 OS=Homo sapiens OX=9606 GN=LGALS8 PE=1 SV=4	spu:576472/4.7e-43/galectin-8; K06832 galectin-8	Hs21361354/3.0e-25/[W] KOG3587 Galectin, galactose-binding lectin	SM00908/4.7E-49/Galactoside-binding lectin	molecular_function:GO:0030246//carbohydrate binding;
CL3232.Contig5_All	4513	237.79	2391.49	3.33015	0.00121805	Up	1.09831e-05	PIK40516.1/0.0e+00/putative myosin heavy chain, striated muscle isoform X5 [Apostichopus japonicus]	LR597563.1/0.0/Myripristis murdjan genome assembly, chromosome: 14	sp|P05661|MYSA_DROME/1.7e-255/Myosin heavy chain, muscle OS=Drosophila melanogaster OX=7227 GN=Mhc PE=1 SV=4	spu:580674/6.9e-300/myosin-16 isoform X5; K10352 myosin heavy chain	Hs7669506/3.8e-249/[Z] KOG0161 Myosin class II heavy chain	PTHR13140/5.8E-300/--	cellular_component:GO:0016459//myosin complex;molecular_function:GO:0003779//actin binding;GO:0005524//ATP binding;GO:0003774//motor activity;
Unigene115760_All	1820	1.13369e-05	56.8095	22.2567	3.65781e-11	Up	1.27271e-13	NA	MH270426.1/0.0/Felis catus clone RPCI-86:539D24-Y9 CCDC71LY (CCDC71LY) and TETY1 (TETY1) genes, complete cds	NA	NA	NA	NA	NA
Unigene63313_All	588	0.869893	14.7772	4.08639	0.0247366	Up	0.000357323	NA	NA	NA	NA	NA	NA	NA
Unigene44648_All	756	361.991	50.6571	-2.83712	0.0355135	Down	0.00058266	NA	NA	NA	NA	NA	NA	NA
Unigene116344_All	440	0.306755	14.0757	5.51998	0.0451744	Up	0.000794914	PIK46104.1/3.7e-12/hypothetical protein BSL78_17017 [Apostichopus japonicus]	NA	NA	spu:583081/9.2e-08/glutathione S-transferase alpha-4; K00799 glutathione S-transferase [EC:2.5.1.18]	NA	NA	molecular_function:GO:0004364//glutathione transferase activity;GO:0016740//transferase activity;
Unigene59641_All	808	0.212078	8.26553	5.28444	0.0143947	Up	0.000183711	NA	NA	NA	NA	NA	NA	NA
CL3261.Contig5_All	2929	3502.02	540.49	-2.69585	0.00617281	Down	6.72525e-05	NA	NA	NA	NA	NA	NA	NA
Unigene25785_All	2361	0.707904	26.6577	5.23485	0.00182575	Up	1.70851e-05	XP_787593.1/5.9e-72/cysteine and glycine-rich protein 2 isoform X1 [Strongylocentrotus purpuratus]	NA	sp|P67967|CSRP1_COTJA/1.3e-52/Cysteine and glycine-rich protein 1 OS=Coturnix japonica OX=93934 GN=CSRP1 PE=2 SV=2	spu:582554/1.3e-71/cysteine and glycine-rich protein 1 isoform X2; K09377 cysteine and glycine-rich protein	Hs4758086/2.2e-51/[TZ] KOG1700 Regulatory protein MLP and related LIM proteins	PS50023/14.187/LIM domain profile.	biological_process:GO:0030036//actin cytoskeleton organization;cellular_component:GO:0005737//cytoplasm;molecular_function:GO:0046872//metal ion binding;
Unigene68081_All	426	10.3584	0.288549	-5.16584	0.042994	Down	0.000745222	NA	NA	NA	NA	NA	NA	NA
Unigene61129_All	1950	0.92911	99.0094	6.73557	0.000415406	Up	3.52662e-06	PIK51350.1/6.9e-127/putative sodium/nucleoside cotransporter 2 isoform X2 [Apostichopus japonicus]	NA	sp|Q9UA35|S28A3_EPTST/1.5e-67/Solute carrier family 28 member 3 OS=Eptatretus stoutii OX=7765 GN=SLC28A3 PE=2 SV=1	aplc:110983407/2.7e-83/solute carrier family 28 member 3-like isoform X1; K11536 pyrimidine nucleoside transport protein	Hs11545853/3.1e-67/[FP] KOG3747 Concentrative Na+-nucleoside cotransporter CNT1/CNT2	PF01773/1.1E-21/Na+ dependent nucleoside transporter N-terminus	cellular_component:GO:0016021//integral component of membrane;molecular_function:GO:0005337//nucleoside transmembrane transporter activity;
Unigene72335_All	297	1058.72	0.845204	-10.2907	0.0304748	Down	0.000471347	NA	LM524372.1/0.0/Parastrongyloides trichosuri genome assembly P_trichosuri_KNP ,scaffold PTRK_contig0000917	NA	NA	NA	NA	NA
CL11184.Contig3_All	3926	15.349	238.667	3.95878	0.0269402	Up	0.000401182	XP_030835526.1/2.7e-154/uncharacterized protein LOC115921699 [Strongylocentrotus purpuratus]	NA	NA	cpic:101946810/2.1e-10/ARMC8; armadillo repeat containing 8; K23336 armadillo repeat-containing protein 8	At2g10780/6.0e-17/[R] KOG0017 FOG: Transposon-encoded proteins with TYA, reverse transcriptase, integrase domains in various combinations	PTHR24559:SF165/8.6E-22/--	biological_process:GO:0015074//DNA integration;molecular_function:GO:0003676//nucleic acid binding;
Unigene114662_All	1024	1.08333e-05	46.8623	22.0445	5.35399e-11	Up	2.16935e-13	NA	NA	NA	NA	NA	NA	NA
Unigene27466_All	9785	114.168	885.087	2.95466	0.0406849	Up	0.000690338	PIK44982.1/4.3e-302/alpha integrin subunit SU2 [Apostichopus japonicus]	NA	sp|A2ARA8|ITA8_MOUSE/7.0e-113/Integrin alpha-8 OS=Mus musculus OX=10090 GN=Itga8 PE=1 SV=1	aplc:110975433/5.3e-156/integrin alpha-8-like; K06584 integrin alpha 8	Hs4504751/4.0e-94/[W] KOG3637 Vitronectin receptor, alpha subunit	PS51470/6.958/FG-GAP repeat profile.	biological_process:GO:0007155//cell adhesion;GO:0007229//integrin-mediated signaling pathway;cellular_component:GO:0008305//integrin complex;
Unigene16769_All	302	342.773	60.0834	-2.51222	0.0354722	Down	0.00058107	NA	NA	NA	NA	NA	NA	NA
Unigene107113_All	449	1.07574e-05	39.1256	21.7943	9.05475e-11	Up	4.04154e-13	NA	NA	NA	NA	NA	NA	NA
CL9015.Contig2_All	3302	19.5325	725.534	5.2151	0.0289784	Up	0.000443012	PIK53953.1/6.5e-69/putative histone-lysine N-methyltransferase 2D [Apostichopus japonicus]	NA	NA	aplc:110983662/1.9e-20/uncharacterized protein LOC110983662; K22584 metalloproteinase inhibitor 4	NA	PTHR11844:SF9/9.8E-29/--	biological_process:GO:0032259//methylation;cellular_component:GO:0005576//extracellular region;molecular_function:GO:0008191//metalloendopeptidase inhibitor activity;GO:0008168//methyltransferase activity;
Unigene108076_All	248	24.9051	4.20653e-06	-22.4973	2.30418e-11	Down	7.20218e-14	NA	LK094878.1/0.0/Apteryx australis mantelli genome assembly AptMant0, scaffold scaffold30309	NA	NA	NA	NA	NA
Unigene72374_All	391	370.661	0.188674	-10.94	0.0173738	Down	0.000229848	NA	CU179746.6/0.0/Zebrafish DNA sequence from clone RP71-42C1, complete sequence	NA	NA	NA	NA	NA
Unigene49164_All	1397	2469.96	205.92	-3.58433	0.0176971	Down	0.000235377	PIK37353.1/9.6e-30/hypothetical protein BSL78_25814 [Apostichopus japonicus]	NA	NA	NA	NA	NA	cellular_component:GO:0016021//integral component of membrane;molecular_function:GO:0005509//calcium ion binding;
Unigene56665_All	1383	5.41941	210.114	5.27689	0.000145112	Up	1.15541e-06	NA	NA	NA	NA	NA	NA	NA
Unigene116329_All	711	1.05882e-05	26.3048	21.2444	2.93283e-10	Up	1.55238e-12	NA	NA	NA	NA	NA	NA	NA
CL9015.Contig4_All	4336	23.0694	1888.64	6.35522	0.00539244	Up	5.75365e-05	PIK53953.1/4.2e-68/putative histone-lysine N-methyltransferase 2D [Apostichopus japonicus]	NA	NA	aplc:110983662/1.1e-20/uncharacterized protein LOC110983662; K22584 metalloproteinase inhibitor 4	NA	PTHR11844/1.4E-28/--	biological_process:GO:0032259//methylation;cellular_component:GO:0005576//extracellular region;molecular_function:GO:0008191//metalloendopeptidase inhibitor activity;GO:0008168//methyltransferase activity;
Unigene31831_All	2428	9.079	118.478	3.70595	0.01112	Up	0.000134557	NA	NA	NA	NA	NA	NA	NA
Unigene69135_All	969	0.425703	34.2667	6.33081	9.79516e-05	Up	7.69829e-07	NA	NA	NA	NA	NA	NA	NA
CL4206.Contig1_All	444	31.053	1.60453	-4.27451	0.00561697	Down	6.02934e-05	NA	NA	NA	NA	NA	NA	NA
Unigene113256_All	2029	1.62438	14338.9	13.1078	0.000874733	Up	7.69052e-06	NA	NA	NA	NA	NA	NA	NA
CL2134.Contig4_All	5628	355.554	3194.31	3.16736	0.00108086	Up	9.65565e-06	PIK59036.1/1.4e-217/putative 25-hydroxyvitamin D-1 alpha hydroxylase, mitochondrial [Apostichopus japonicus]	NA	sp|Q09128|CP24A_RAT/6.9e-97/1,25-dihydroxyvitamin D(3) 24-hydroxylase, mitochondrial OS=Rattus norvegicus OX=10116 GN=Cyp24a1 PE=1 SV=1	spu:585633/7.7e-200/cytochrome P450 27C1; K07438 calcidiol 1-monooxygenase (25-hydroxyvitamin D3 1alpha-hydroxylase) [EC:1.14.15.18]	Hs4503213/5.6e-93/[Q] KOG0159 Cytochrome P450 CYP11/CYP12/CYP24/CYP27 subfamilies	PF00067/1.5E-105/Cytochrome P450	molecular_function:GO:0016705//oxidoreductase activity, acting on paired donors, with incorporation or reduction of molecular oxygen;GO:0020037//heme binding;GO:0005506//iron ion binding;GO:0004497//monooxygenase activity;
CL11311.Contig3_All	2710	1.12401e-05	146.334	23.6341	1.89923e-12	Up	3.57896e-15	PIK54569.1/2.8e-102/hypothetical protein BSL78_08542 [Apostichopus japonicus]	NA	sp|Q9UGM3|DMBT1_HUMAN/5.2e-66/Deleted in malignant brain tumors 1 protein OS=Homo sapiens OX=9606 GN=DMBT1 PE=1 SV=2	mze:101474790/3.6e-78/deleted in malignant brain tumors 1 protein-like; K13912 deleted in malignant brain tumors 1 protein	Hs6633801_1/3.7e-66/[R] TWOG0712 Scavenger receptor Cys-rich domains	PF00530/1.8E-28/Scavenger receptor cysteine-rich domain	cellular_component:GO:0016021//integral component of membrane;molecular_function:GO:0005044//scavenger receptor activity;
CL9894.Contig1_All	1488	0.554726	42.3836	6.25559	0.0040814	Up	4.20779e-05	NA	NA	NA	NA	NA	NA	NA
CL10260.Contig1_All	1084	429.796	0.960422	-8.80577	0.0325332	Down	0.000513455	XP_018054267.1/3.0e-55/PREDICTED: uncharacterized protein LOC108691125 [Atta colombica]	XR_003303738.1/0.0/PREDICTED: Frankliniella occidentalis large subunit ribosomal RNA (LOC113212716), rRNA	NA	ola:101174323/1.9e-09/olfactory receptor 142-like; K04257 olfactory receptor	Hs22053937/1.4e-08/[R] KOG1721 FOG: Zn-finger	NA	NA
Unigene72303_All	1759	2946.63	1.31428	-11.1306	0.00142823	Down	1.3062e-05	TNV71364.1/9.0e-17/hypothetical protein FGO68_gene16112 [Halteria grandinella]	CU179746.6/0.0/Zebrafish DNA sequence from clone RP71-42C1, complete sequence	NA	NA	NA	NA	NA
Unigene105575_All	2727	0.432567	8.01948	4.21251	0.0225859	Up	0.00031972	XP_030830417.1/5.8e-55/dickkopf-related protein 3-like [Strongylocentrotus purpuratus]	NA	NA	NA	NA	PTHR12113/4.6E-34/--	biological_process:GO:0090090//negative regulation of canonical Wnt signaling pathway;GO:0007275//multicellular organism development;cellular_component:GO:0005615//extracellular space;molecular_function:GO:0048019//receptor antagonist activity;GO:0039706//co-receptor binding;
Unigene41931_All	2064	886.803	69.315	-3.67737	0.0188832	Down	0.000255889	NA	NA	NA	NA	NA	NA	NA
CL6932.Contig3_All	728	1.05572e-05	24.3153	21.1352	3.65803e-10	Up	2.02093e-12	NA	NA	NA	NA	NA	NA	NA
Unigene113738_All	717	1.05192e-05	21.4417	20.959	5.23167e-10	Up	3.08547e-12	XP_015777564.1/2.0e-15/PREDICTED: guanylate-binding protein 4-like [Acropora digitifera]	NA	sp|Q63663|GBP2_RAT/2.5e-12/Guanylate-binding protein 1 OS=Rattus norvegicus OX=10116 GN=Gbp2 PE=1 SV=2	adf:107355503/2.3e-16/guanylate-binding protein 4-like; K20899 guanylate-binding protein 1/3/4/7	Hs4503939/1.1e-09/[R] KOG2037 Guanylate-binding protein	PTHR10751/9.9E-28/--	cellular_component:GO:0016020//membrane;molecular_function:GO:0005525//GTP binding;GO:0003924//GTPase activity;
CL10435.Contig1_All	2366	1.03646e-05	15.4283	20.5055	1.44387e-09	Up	9.04479e-12	PIK53694.1/3.7e-268/putative fizzy-related protein-like [Apostichopus japonicus]	CP026254.1/0.0/Scophthalmus maximus chromosome 12	sp|Q9R1K5|FZR1_MOUSE/7.4e-202/Fizzy-related protein homolog OS=Mus musculus OX=10090 GN=Fzr1 PE=1 SV=1	sko:100313603/1.2e-207/fizzy-like protein; K03364 cell division cycle 20-like protein 1, cofactor of APC complex	Hs7705377/3.8e-200/[DO] KOG0305 Anaphase promoting complex, Cdc20, Cdh1, and Ama1 subunits	PS50082/14.218/Trp-Asp (WD) repeats profile.	biological_process:GO:1904668//positive regulation of ubiquitin protein ligase activity;molecular_function:GO:0097027//ubiquitin-protein transferase activator activity;GO:0010997//anaphase-promoting complex binding;
Unigene52651_All	2909	2769.79	201.588	-3.78029	0.0253874	Down	0.000369989	NA	NA	NA	NA	NA	NA	NA
Unigene54112_All	3762	0.215682	11.0048	5.67309	0.0494734	Up	0.000903652	XP_030849459.1/5.7e-263/gamma-aminobutyric acid type B receptor subunit 2 [Strongylocentrotus purpuratus]	NA	sp|O75899|GABR2_HUMAN/1.9e-196/Gamma-aminobutyric acid type B receptor subunit 2 OS=Homo sapiens OX=9606 GN=GABBR2 PE=1 SV=1	spu:576813/6.6e-264/gamma-aminobutyric acid type B receptor subunit 2; K04615 gamma-aminobutyric acid type B receptor	Hs20127671/1.1e-196/[PET] KOG1055 GABA-B ion channel receptor subunit GABABR1 and related subunits, G-protein coupled receptor superfamily	PR01176/3.4E-77/Metabotropic gamma-aminobutyric acid type B receptor signature	NA
Unigene76541_All	1671	1.19549	53.2125	5.47609	0.0327606	Up	0.000518667	XP_022106327.1/3.6e-23/toll-like receptor 3 isoform X2 [Acanthaster planci] >XP_022106328.1 toll-like receptor 3 isoform X2 [Acanthaster planci]	NA	sp|Q86VH5|LRRT3_HUMAN/5.0e-19/Leucine-rich repeat transmembrane neuronal protein 3 OS=Homo sapiens OX=9606 GN=LRRTM3 PE=2 SV=2	haw:110384156/2.0e-23/leucine-rich repeat-containing protein 15-like; K13023 carboxypeptidase N regulatory subunit	Hs4826772/6.1e-19/[R] KOG0619 FOG: Leucine rich repeat	PS51450/6.672/Leucine-rich repeat profile.	NA
CL7763.Contig3_All	10236	73.1177	1521.02	4.37867	0.00940181	Up	0.000110474	XP_030836614.1/5.7e-305/inverted formin-2 isoform X2 [Strongylocentrotus purpuratus]	KX387874.1/0.0/Radix peregra pop-variant dextral diaphanous-related formin 2 (dia2) mRNA, complete cds	sp|Q0IHV1|INF2_XENTR/1.7e-186/Inverted formin-2 OS=Xenopus tropicalis OX=8364 GN=inf2 PE=2 SV=1	nni:104012943/1.1e-124/DIAPH2; protein diaphanous homolog 2; K05741 diaphanous 2	Hs5803003/7.3e-107/[TZ] KOG1924 RhoA GTPase effector DIA/Diaphanous	PS51444/66.343/Formin homology-2 (FH2) domain profile.	NA
Unigene66958_All	1682	1382.26	15286.2	3.46714	0.032121	Up	0.000504896	PIK33909.1/1.9e-80/putative muscle-specific protein 20 [Apostichopus japonicus]	NA	sp|Q24799|MYPH_ECHGR/3.7e-38/Myophilin OS=Echinococcus granulosus OX=6210 PE=2 SV=1	spu:576448/3.7e-49/muscle-specific protein 20; K20526 transgelin	7303337/8.8e-34/[Z] KOG2046 Calponin	SM00033/1.9E-14/Calponin homology domain	biological_process:GO:0031032//actomyosin structure organization;molecular_function:GO:0003779//actin binding;
Unigene112918_All	754	0.20295	654.084	11.6541	0.00896416	Up	0.000104236	NA	NA	NA	NA	NA	NA	NA
CL9991.Contig1_All	4218	38.2181	147.544	1.94882	0.0106391	Up	0.000127476	PIK49735.1/4.3e-09/hypothetical protein BSL78_13411 [Apostichopus japonicus]	NA	NA	NA	NA	NA	molecular_function:GO:0016829//lyase activity;GO:0008168//methyltransferase activity;
Unigene31980_All	4719	1.33857e-05	272.514	24.2791	4.67471e-13	Up	6.26666e-16	PIK50493.1/1.0e-208/putative nuclear factor of activated T-cells 5 isoform X2 [Apostichopus japonicus]	NA	sp|O94916|NFAT5_HUMAN/2.6e-73/Nuclear factor of activated T-cells 5 OS=Homo sapiens OX=9606 GN=NFAT5 PE=1 SV=1	aplc:110973726/1.1e-101/nuclear factor of activated T-cells 5-like isoform X1; K17335 nuclear factor of activated T-cells 5	Hs20270039/1.9e-73/[KT] TWOG0134 Tonicity-responsive enhancer-binding protein/Rel domain-containing transcription factor	SM00429/3.9E-6/ig-like, plexins, transcription factors	molecular_function:GO:0003677//DNA binding;GO:0003700//DNA-binding transcription factor activity;
Unigene59546_All	643	41.4183	1.72571	-4.585	0.00101725	Down	9.02856e-06	NA	NA	NA	NA	NA	NA	NA
CL7981.Contig1_All	1884	653.758	41.8823	-3.96434	0.00335812	Down	3.3822e-05	PIK46347.1/1.2e-144/hypothetical protein BSL78_16796 [Apostichopus japonicus]	NA	sp|Q95SX7|RTBS_DROME/1.6e-18/Probable RNA-directed DNA polymerase from transposon BS OS=Drosophila melanogaster OX=7227 GN=RTase PE=2 SV=1	csem:103389101/5.4e-65/LOW QUALITY PROTEIN: ryanodine receptor 3-like; K04963 ryanodine receptor 3	CE01382/6.2e-28/[R] KOG1075 FOG: Reverse transcriptase	PF00078/3.7E-35/Reverse transcriptase (RNA-dependent DNA polymerase)	molecular_function:GO:0003964//RNA-directed DNA polymerase activity;GO:0008168//methyltransferase activity;GO:0016706//2-oxoglutarate-dependent dioxygenase activity;
Unigene22592_All	958	1007.58	175.991	-2.51733	0.0110889	Down	0.000134007	NA	NA	NA	NA	NA	NA	NA
CL10607.Contig5_All	7690	37.0776	503.887	3.76448	0.00270543	Up	2.6622e-05	PIK52891.1/1.9e-172/hypothetical protein BSL78_10241 [Apostichopus japonicus]	XM_022245628.1/0.0/PREDICTED: Acanthaster planci uncharacterized LOC110984959 (LOC110984959), transcript variant X2, mRNA	sp|Q06084|PARC_TRYBB/5.7e-17/Procyclic form-specific polypeptide B-alpha OS=Trypanosoma brucei brucei OX=5702 GN=PARPB PE=2 SV=1	kmr:108243237/6.4e-104/uncharacterized protein LOC108243237; K09614 atrial natriuretic peptide-converting enzyme [EC:3.4.21.-]	Hs4503833/9.3e-38/[T] KOG3577 Smoothened and related G-protein-coupled receptors	PF00059/1.8E-7/Lectin C-type domain	biological_process:GO:0007275//multicellular organism development;GO:0016055//Wnt signaling pathway;
Unigene17388_All	925	348.082	9.76579	-5.15555	0.00479104	Down	5.04109e-05	NA	NA	NA	NA	NA	NA	NA
CL11168.Contig2_All	4765	10828.9	748.451	-3.85483	0.0105384	Down	0.000125964	XP_005864971.1/3.2e-08/PREDICTED: low affinity immunoglobulin epsilon Fc receptor [Myotis brandtii]	XM_018785105.1/0.0/Plasmodium gaboni putative vacuolar protein sorting-associated protein 53 partial mRNA	NA	aplc:110989226/1.8e-08/macrophage mannose receptor 1-like; K06560 mannose receptor, C type	Hs18585570/1.6e-08/[TV] KOG4297 C-type lectin	SM00034/6.0E-21/C-type lectin (CTL) or carbohydrate-recognition domain (CRD)	NA
CL9640.Contig2_All	4536	1.09901e-05	80.9572	22.8125	1.14525e-11	Up	3.08623e-14	PIK45553.1/1.2e-89/hypothetical protein BSL78_17592 [Apostichopus japonicus]	NA	sp|P21709|EPHA1_HUMAN/3.6e-19/Ephrin type-A receptor 1 OS=Homo sapiens OX=9606 GN=EPHA1 PE=1 SV=4	mjv:108404390/3.4e-20/EPHA1; ephrin type-A receptor 1; K05102 Eph receptor A1 [EC:2.7.10.1]	Hs21361241/4.3e-19/[T] KOG0196 Tyrosine kinase, EPH (ephrin) receptor family	PF07714/1.6E-31/Protein tyrosine kinase	cellular_component:GO:0016021//integral component of membrane;molecular_function:GO:0005524//ATP binding;GO:0004672//protein kinase activity;
Unigene66386_All	244	13.2442	0.394149	-5.07048	0.00808571	Down	9.26653e-05	NA	NA	NA	NA	NA	NA	NA
Unigene102256_All	1396	1.08768e-05	44.1015	21.9511	6.55967e-11	Up	2.73803e-13	OON16001.1/1.6e-242/translation elongation factor EF-1, subunit alpha, partial [Opisthorchis viverrini]	XM_009172577.1/0.0/Opisthorchis viverrini hypothetical protein partial mRNA	sp|Q92005|EF1A_DANRE/3.8e-222/Elongation factor 1-alpha OS=Danio rerio OX=7955 GN=eef1a PE=2 SV=1	xla:494720/1.7e-225/uncharacterized LOC494720; K03231 elongation factor 1-alpha	Hs4503471/5.1e-221/[J] KOG0052 Translation elongation factor EF-1 alpha/Tu	PF03144/4.4E-14/Elongation factor Tu domain 2	molecular_function:GO:0003746//translation elongation factor activity;GO:0005525//GTP binding;GO:0003924//GTPase activity;
CL6374.Contig3_All	3057	94.775	5387.54	5.82898	3.29859e-16	Up	7.42519e-20	PIK52671.1/1.4e-20/hypothetical protein BSL78_10438 [Apostichopus japonicus]	NA	NA	NA	NA	PS00018/-/EF-hand calcium-binding domain.	molecular_function:GO:0005509//calcium ion binding;
Unigene49965_All	2406	1933.64	223.557	-3.1126	0.011918	Down	0.00014648	NA	NA	NA	NA	NA	NA	NA
Unigene64533_All	1366	6.53181	32.2561	2.30402	0.0186733	Up	0.000251603	PIK50864.1/3.0e-129/putative serine/threonine/tyrosine-interacting-like protein 1 [Apostichopus japonicus]	NA	sp|Q9Y6J8|STYL1_HUMAN/4.2e-56/Serine/threonine/tyrosine-interacting-like protein 1 OS=Homo sapiens OX=9606 GN=STYXL1 PE=1 SV=1	aplc:110980667/4.0e-110/serine/threonine/tyrosine-interacting-like protein 1; K18047 serine/threonine/tyrosine-interacting-like protein 1	Hs7706363/3.0e-56/[V] KOG1716 Dual specificity phosphatase	PTHR10159:SF16/7.8E-139/--	biological_process:GO:2001244//positive regulation of intrinsic apoptotic signaling pathway;GO:0062030//negative regulation of stress granule assembly;cellular_component:GO:0005739//mitochondrion;molecular_function:GO:0004864//protein phosphatase inhibitor activity;GO:0008138//protein tyrosine/serine/threonine phosphatase activity;GO:0019903//protein phosphatase binding;GO:0001691//pseudophosphat…
Unigene5021_All	635	1.12163e-05	146.458	23.6384	2.67508e-13	Up	3.01083e-16	NA	NA	NA	NA	NA	NA	NA
Unigene41411_All	5701	141.996	1487.12	3.3886	0.0106269	Up	0.000127193	PIK60459.1/3.4e-09/hypothetical protein BSL78_02568 [Apostichopus japonicus]	NA	NA	NA	NA	NA	cellular_component:GO:0016021//integral component of membrane;molecular_function:GO:0015267//channel activity;
Unigene68439_All	615	605.097	1.73357	-8.44728	0.00428411	Down	4.44984e-05	RUS69669.1/2.8e-50/hypothetical protein EGW08_022574 [Elysia chlorotica]	LM523527.1/0.0/Parastrongyloides trichosuri genome assembly P_trichosuri_KNP ,scaffold PTRK_contig0000167	NA	NA	NA	NA	NA
Unigene15845_All	3493	11002.5	1443.17	-2.93051	0.0287714	Down	0.000437071	CDS20307.1/2.9e-35/hypothetical protein EgrG_000335800 [Echinococcus granulosus]	LC177096.1/0.0/Holothuria sanctori mitochondrial gene for 28S ribosomal RNA, partial sequence, isolate: Hsa-16S20	NA	oas:114112675/1.1e-15/collagen alpha-1(I) chain-like; K06236 collagen, type I, alpha	Hs8923828/9.1e-09/[F] LSE2852 H Membrane nucleoside transporter	NA	NA
Unigene103969_All	688	84.693	2.12307	-5.31802	0.0119014	Down	0.000146198	NA	NA	NA	NA	NA	NA	NA
Unigene112923_All	564	2.33115e-05	171.755	22.8128	1.14023e-11	Up	3.06534e-14	NA	NA	NA	NA	NA	NA	NA
Unigene113559_All	3568	0.549033	2199.42	11.9679	0.00603284	Up	6.53006e-05	PIK37592.1/3.5e-76/hypothetical protein BSL78_25568 [Apostichopus japonicus]	NA	sp|Q2KI84|HARS1_BOVIN/7.5e-73/Histidine--tRNA ligase, cytoplasmic OS=Bos taurus OX=9913 GN=HARS1 PE=2 SV=1	aplc:110979799/1.7e-75/histidine--tRNA ligase, cytoplasmic-like isoform X1; K01892 histidyl-tRNA synthetase [EC:6.1.1.21]	Hs6996014/1.7e-71/[J] KOG1936 Histidyl-tRNA synthetase	PTHR11476:SF1/1.3E-101/--	biological_process:GO:0006427//histidyl-tRNA aminoacylation;cellular_component:GO:0005737//cytoplasm;molecular_function:GO:0004821//histidine-tRNA ligase activity;GO:0005524//ATP binding;
Unigene24913_All	3638	18.4346	1733.85	6.55542	7.36662e-06	Up	5.38692e-08	PIK56800.1/1.1e-80/scavenger receptor cysteine-rich protein precursor [Apostichopus japonicus]	NA	NA	NA	NA	NA	NA
CL9640.Contig9_All	5880	13.5772	718.282	5.72529	0.0220415	Up	0.000310453	PIK45553.1/1.6e-89/hypothetical protein BSL78_17592 [Apostichopus japonicus]	NA	sp|P21709|EPHA1_HUMAN/4.6e-19/Ephrin type-A receptor 1 OS=Homo sapiens OX=9606 GN=EPHA1 PE=1 SV=4	mjv:108404390/4.4e-20/EPHA1; ephrin type-A receptor 1; K05102 Eph receptor A1 [EC:2.7.10.1]	HsM4885211/5.6e-19/[T] KOG0196 Tyrosine kinase, EPH (ephrin) receptor family	PF07714/1.6E-31/Protein tyrosine kinase	cellular_component:GO:0016021//integral component of membrane;molecular_function:GO:0005524//ATP binding;GO:0004672//protein kinase activity;
Unigene113984_All	765	1.06804e-05	34.0415	21.6039	1.35254e-10	Up	6.46324e-13	NA	NA	NA	NA	NA	NA	NA
Unigene48457_All	1285	1.74359	17.3842	3.31764	0.0337343	Up	0.000541754	PIK44976.1/1.7e-25/putative methylmalonyl-CoA mutase, mitochondrial isoform X2 [Apostichopus japonicus]	NA	sp|Q8MI68|MUTA_PIG/2.7e-20/Methylmalonyl-CoA mutase, mitochondrial OS=Sus scrofa OX=9823 GN=MMUT PE=2 SV=2	spu:576452/5.1e-22/methylmalonyl-CoA mutase, mitochondrial isoform X1; K01847 methylmalonyl-CoA mutase [EC:5.4.99.2]	Hs4557767/7.2e-20/[I] TWOG0074 Methylmalonyl-CoA mutase	NA	molecular_function:GO:0004494//methylmalonyl-CoA mutase activity;GO:0031419//cobalamin binding;
Unigene115515_All	1716	1.12993e-05	172.86	23.8669	1.13009e-12	Up	1.9188e-15	NA	NA	NA	NA	NA	NA	NA
Unigene104915_All	474	18.8618	0.203922	-6.53131	0.0337126	Down	0.000541046	PFX31373.1/1.8e-33/Cathepsin L1 [Stylophora pistillata]	NA	sp|P54640|CYSP5_DICDI/2.4e-27/Cysteine proteinase 5 OS=Dictyostelium discoideum OX=44689 GN=cprE PE=2 SV=2	spis:111322212/2.1e-34/cathepsin L-like isoform X1; K01365 cathepsin L [EC:3.4.22.15]	At4g35350/6.3e-30/[O] KOG1543 Cysteine proteinase Cathepsin L	PS00139/-/Eukaryotic thiol (cysteine) proteases cysteine active site.	molecular_function:GO:0008234//cysteine-type peptidase activity;GO:0035091//phosphatidylinositol binding;
Unigene115202_All	572	1.05572e-05	24.3153	21.1352	3.65803e-10	Up	2.02093e-12	NA	NA	NA	NA	NA	NA	NA
Unigene1243_All	550	0.210887	6.91139	5.03444	0.0230539	Up	0.000328084	NA	NA	NA	NA	NA	NA	NA
Unigene115714_All	358	1.39933e-05	63.883	22.1223	4.67925e-11	Up	1.77859e-13	NA	NA	NA	NA	NA	NA	NA
CL8756.Contig3_All	6036	177.221	9772.01	5.78504	0.000109905	Up	8.66604e-07	PIK55366.1/1.5e-204/hypothetical protein BSL78_07736 [Apostichopus japonicus]	NA	sp|Q86SQ4|AGRG6_HUMAN/3.2e-47/Adhesion G-protein coupled receptor G6 OS=Homo sapiens OX=9606 GN=ADGRG6 PE=1 SV=3	sko:102803475/1.5e-71/uncharacterized LOC102803475; K08455 adhesion G-protein coupled receptor G4	Hs5031733/1.8e-44/[T] KOG4193 G protein-coupled receptors	PS50261/25.007/G-protein coupled receptors family 2 profile 2.	biological_process:GO:0007166//cell surface receptor signaling pathway;cellular_component:GO:0016021//integral component of membrane;molecular_function:GO:0004930//G protein-coupled receptor activity;
Unigene114092_All	829	1.05639e-05	24.7574	21.1603	3.49847e-10	Up	1.90234e-12	NA	NA	NA	NA	NA	NA	NA
Unigene43453_All	915	2.29263	183.555	6.32306	0.000535873	Up	4.61136e-06	PIK42282.1/4.6e-65/putative extracellular tyrosine-protein kinase PKDCC [Apostichopus japonicus]	NA	sp|Q504Y2|PKDCC_HUMAN/1.9e-20/Extracellular tyrosine-protein kinase PKDCC OS=Homo sapiens OX=9606 GN=PKDCC PE=2 SV=2	myi:110460932/2.4e-26/uncharacterized protein LOC110460932 isoform X1; K17548 extracellular tyrosine-protein kinase PKDCC&#160; [EC:2.7.10.2]	Hs18553252/1.4e-20/[T] KOG1187 Serine/threonine protein kinase	PF12260/1.0E-9/Protein-kinase domain of FAM69	molecular_function:GO:0004715//non-membrane spanning protein tyrosine kinase activity;GO:0005524//ATP binding;
CL9201.Contig1_All	622	27.8906	4.24445e-06	-22.6477	1.6698e-11	Down	4.8864e-14	TNV71364.1/8.3e-10/hypothetical protein FGO68_gene16112 [Halteria grandinella]	LM523712.1/0.0/Parastrongyloides trichosuri genome assembly P_trichosuri_KNP ,scaffold PTRK_contig0000300	NA	NA	NA	NA	NA
Unigene57408_All	623	4.00323	33.4654	3.06343	0.0146605	Up	0.000187527	NA	NA	NA	NA	NA	NA	NA
Unigene68855_All	2070	3.59023	86.9066	4.59732	0.0292566	Up	0.000448205	PIK57111.1/2.3e-35/putative low-density lipoprotein receptor-related protein 12-like [Apostichopus japonicus]	NA	sp|Q60997|DMBT1_MOUSE/1.0e-13/Deleted in malignant brain tumors 1 protein OS=Mus musculus OX=10090 GN=Dmbt1 PE=1 SV=2	aplc:110989125/5.8e-28/uncharacterized protein LOC110989125; K22017 mucin-4	Hs13899255_1/1.5e-11/[H] KOG4292 Cubilin, multiligand receptor mediating cobalamin absorption	PTHR10127/1.2E-30/--	molecular_function:GO:0004252//serine-type endopeptidase activity;
CL7542.Contig1_All	1337	1.10347e-05	85.5458	22.8862	9.74658e-12	Up	2.55128e-14	NA	NA	NA	NA	NA	NA	NA
Unigene72009_All	916	164.105	5.34624e-06	-24.8715	1.28805e-13	Down	1.22604e-16	KAF4530955.1/1.3e-40/hypothetical protein B566_EDAN018988 [Ephemera danica]	CU179746.6/0.0/Zebrafish DNA sequence from clone RP71-42C1, complete sequence	NA	NA	NA	NA	NA
Unigene113967_All	1589	4.55821e-05	161.586	21.7573	9.58947e-11	Up	4.35422e-13	NA	NA	NA	NA	NA	NA	NA
Unigene112978_All	1793	1.0945e-05	61.4515	22.4207	2.60972e-11	Up	8.40899e-14	NA	NA	NA	NA	NA	NA	NA
CL1239.Contig1_All	3378	55.0254	590.207	3.42305	0.0479556	Up	0.000860873	PIK61495.1/2.5e-172/putative sphingosine-1-phosphate phosphatase 2 [Apostichopus japonicus]	NA	sp|Q8IWX5|SGPP2_HUMAN/1.5e-62/Sphingosine-1-phosphate phosphatase 2 OS=Homo sapiens OX=9606 GN=SGPP2 PE=1 SV=1	spu:582069/9.6e-97/sphingosine-1-phosphate phosphatase 2; K04717 sphingosine-1-phosphate phosphotase 2 [EC:3.1.3.-]	Hs20537723/1.1e-62/[I] KOG2822 Sphingoid base-phosphate phosphatase	SM00014/0.0022/Acid phosphatase homologues	cellular_component:GO:0016021//integral component of membrane;
Unigene57218_All	1988	11.6401	65.0539	2.48253	0.0169419	Up	0.000222718	PIK49977.1/1.5e-116/hypothetical protein BSL78_13185, partial [Apostichopus japonicus]	NA	sp|Q6AYM0|CG031_RAT/6.1e-40/Uncharacterized protein C7orf31 homolog OS=Rattus norvegicus OX=10116 PE=1 SV=1	NA	NA	PTHR31393/3.5E-68/--	NA
Unigene114754_All	1081	0.187861	85.7986	8.83514	0.0301896	Up	0.000466188	NA	NA	NA	NA	NA	NA	NA
CL1350.Contig2_All	605	214.14	25.8953	-3.04779	6.03847e-05	Down	4.6526e-07	NA	NA	NA	NA	NA	NA	NA
Unigene70252_All	605	45.4922	4.38509e-06	-23.3065	3.94244e-12	Down	8.72238e-15	NA	NA	NA	NA	NA	NA	NA
Unigene71882_All	1202	82.9808	11.1778	-2.89215	0.0437692	Down	0.000763149	NA	XM_025038722.1/0.0/PREDICTED: Pteropus alecto G protein-coupled receptor 176 (GPR176), transcript variant X2, mRNA	NA	NA	NA	NA	NA
CL2572.Contig2_All	1349	7.09233	64.5382	3.18582	0.015585	Up	0.000200771	PIK54371.1/3.1e-62/putative heme transporter hrg1-A-like [Apostichopus japonicus]	NA	sp|Q5ZHU0|HRG1_CHICK/2.3e-14/Heme transporter HRG1 OS=Gallus gallus OX=9031 GN=SLC48A1 PE=2 SV=1	spu:100893391/2.3e-49/heme transporter hrg1-A-like; K15380 solute carrier family 48 (heme transporter), member 1	NA	NA	cellular_component:GO:0016021//integral component of membrane;molecular_function:GO:0015232//heme transmembrane transporter activity;
Unigene11187_All	3728	22.5412	839.612	5.21909	0.000762438	Up	6.64929e-06	XP_033647756.1/3.9e-30/uncharacterized protein LOC117307186 [Asterias rubens]	NA	NA	NA	NA	NA	biological_process:GO:0000398//mRNA splicing, via spliceosome;cellular_component:GO:0005681//spliceosomal complex;GO:0016021//integral component of membrane;
Unigene114225_All	3006	1.16107e-05	415.792	25.0939	7.81108e-14	Up	6.51687e-17	PIK45992.1/1.1e-152/hypothetical protein BSL78_17144, partial [Apostichopus japonicus]	NA	sp|Q54T82|Y1931_DICDI/4.2e-08/Putative leucine-rich repeat-containing protein DDB_G0281931 OS=Dictyostelium discoideum OX=44689 GN=DDB_G0281931 PE=4 SV=1	cscu:111616870/5.3e-06/sushi, von Willebrand factor type A, EGF and pentraxin domain-containing protein 1-like; K17495 CUB and sushi domain-containing protein	NA	PS51532/9.618/PITH domain profile.	cellular_component:GO:0016021//integral component of membrane;
CL10142.Contig1_All	1711	0.218597	166.442	9.57253	0.0011377	Up	1.02147e-05	XP_022541889.1/1.6e-07/mucin-22-like, partial [Astyanax mexicanus]	NA	NA	NA	NA	NA	NA
Unigene52633_All	3188	23.3163	837.814	5.16722	0.00135088	Up	1.22677e-05	PIK47075.1/1.1e-286/Src family kinase [Apostichopus japonicus]	XM_033063666.1/0.0/PREDICTED: Catharus ustulatus YES proto-oncogene 1, Src family tyrosine kinase (YES1), mRNA	sp|Q6EWH2|FYNA_DANRE/3.4e-165/Tyrosine-protein kinase fyna OS=Danio rerio OX=7955 GN=fyna PE=1 SV=2	aplc:110980160/3.7e-239/proto-oncogene tyrosine-protein kinase Src-like isoform X1; K05704 tyrosine-protein kinase Src [EC:2.7.10.2]	Hs4503823/1.9e-162/[T] KOG0197 Tyrosine kinases	PR00401/2.4E-19/SH2 domain signature	molecular_function:GO:0004715//non-membrane spanning protein tyrosine kinase activity;GO:0005524//ATP binding;
Unigene45806_All	2744	14.5288	147.229	3.34108	0.0340752	Up	0.00054942	XP_029190429.1/2.2e-102/uncharacterized protein LOC114957238 [Acropora millepora]	NA	NA	pxy:105390966/5.1e-48/uncharacterized LOC105390966; K23014 inactive dipeptidyl peptidase 10	CE26118_1/6.5e-26/[R] KOG0017 FOG: Transposon-encoded proteins with TYA, reverse transcriptase, integrase domains in various combinations	PTHR22955/5.2E-89/--	NA
Unigene115673_All	2814	1.1519e-05	326.047	24.7546	1.66107e-13	Up	1.68794e-16	CEL69761.1/1.7e-09/TPA: Uncharacterized ATP-dependent helicase [Neospora caninum Liverpool]	NA	NA	NA	NA	NA	molecular_function:GO:0005524//ATP binding;GO:0004386//helicase activity;
Unigene21190_All	2179	1909.83	141.04	-3.75927	0.0343312	Down	0.000555093	PIK62803.1/2.7e-87/hypothetical protein BSL78_00254 [Apostichopus japonicus]	NA	sp|D8VNS8|FCNV2_CERRY/2.0e-44/Ryncolin-2 OS=Cerberus rynchops OX=46267 PE=1 SV=1	amil:114959720/1.8e-48/basement membrane-specific heparan sulfate proteoglycan core protein-like; K06252 tenascin	Hs4758348/1.6e-43/[R] KOG2579 Ficolin and related extracellular proteins	PTHR19143/2.5E-44/--	NA
Unigene113965_All	466	1.07744e-05	40.0098	21.8243	8.49272e-11	Up	3.75245e-13	NA	CP020802.1/0.0/Oryzias latipes strain HNI chromosome 24	NA	NA	NA	NA	NA
Unigene35390_All	1592	7.11357	91.9159	3.69167	0.0113167	Up	0.000137414	NA	NA	NA	NA	NA	NA	NA
Unigene115361_All	1588	2.93344e-05	248.459	23.0139	7.31448e-12	Up	1.82056e-14	NA	NA	NA	NA	NA	NA	NA
CL10874.Contig10_All	3306	671.484	29.6361	-4.50193	0.0113721	Down	0.000138436	PIK39803.1/3.2e-39/putative RNA-directed DNA polymerase from mobile element jockey-like [Apostichopus japonicus]	XM_012909839.2/0.0/Plasmodium reichenowi hypothetical protein partial mRNA	NA	spis:111346170/4.2e-12/uncharacterized protein LOC111346170; K22614 NLR family CARD domain-containing protein 3	CE10688/7.8e-10/[R] KOG1075 FOG: Reverse transcriptase	PTHR19446/5.7E-20/--	molecular_function:GO:0003964//RNA-directed DNA polymerase activity;
CL1239.Contig2_All	3597	18.4314	261.298	3.82546	0.000120769	Up	9.53814e-07	PIK61495.1/4.5e-156/putative sphingosine-1-phosphate phosphatase 2 [Apostichopus japonicus]	NA	sp|Q8IWX5|SGPP2_HUMAN/5.4e-63/Sphingosine-1-phosphate phosphatase 2 OS=Homo sapiens OX=9606 GN=SGPP2 PE=1 SV=1	spu:582069/1.4e-98/sphingosine-1-phosphate phosphatase 2; K04717 sphingosine-1-phosphate phosphotase 2 [EC:3.1.3.-]	Hs20537723/3.9e-63/[I] KOG2822 Sphingoid base-phosphate phosphatase	SM00014/0.0018/Acid phosphatase homologues	cellular_component:GO:0016021//integral component of membrane;
Unigene116135_All	909	1.13735e-05	219.943	24.205	5.37825e-13	Up	7.67902e-16	NA	NA	NA	NA	NA	NA	NA
Unigene102693_All	453	21.875	4.24196e-06	-22.298	3.49751e-11	Down	1.19916e-13	NA	NA	NA	NA	NA	NA	NA
CL8478.Contig2_All	1874	16.411	608.688	5.21297	0.0195668	Up	0.000267418	NA	NA	NA	NA	NA	NA	NA
Unigene51464_All	4159	104.903	486.334	2.21289	0.0162665	Up	0.000211746	NA	NA	NA	NA	NA	NA	NA
CL5840.Contig2_All	754	2.66707e-05	54.6034	20.9653	5.10687e-10	Up	2.97245e-12	XP_035210155.1/1.2e-18/glycine-rich cell wall structural protein-like isoform X3 [Stegodyphus dumicola]	XM_018158684.1/0.0/PREDICTED: Hyalella azteca succinate dehydrogenase cytochrome b560 subunit, mitochondrial-like (LOC108671188), mRNA	sp|A8X482|ZPT72_CAEBR/8.3e-14/Zinc transporter zipt-7.2 OS=Caenorhabditis briggsae OX=6238 GN=zipt-7.2 PE=3 SV=2	amil:114962651/1.3e-17/zinc transporter 7-like; K14692 solute carrier family 30 (zinc transporter), member 5/7	7290870/7.2e-12/[K] KOG1474 Transcription initiation factor TFIID, subunit BDF1 and related bromodomain proteins	NA	NA
Unigene116114_All	1004	1.08569e-05	49.2997	22.1145	4.76095e-11	Up	1.82057e-13	NA	NA	NA	NA	NA	NA	NA
CL3769.Contig2_All	781	31.3502	1.19649	-4.7116	0.0035124	Down	3.56244e-05	NA	NA	NA	NA	NA	NA	NA
Unigene62784_All	1957	6.10712	41.0599	2.74917	0.0361063	Up	0.000594941	OTF71182.1/6.4e-24/alpha-actinin, sarcomeric-like protein [Euroglyphus maynei]	XM_026132848.1/0.0/PREDICTED: Solenopsis invicta alpha-actinin, sarcomeric (LOC105201176), transcript variant X6, mRNA	sp|Q3B7N2|ACTN1_BOVIN/5.5e-25/Alpha-actinin-1 OS=Bos taurus OX=9913 GN=ACTN1 PE=2 SV=1	cin:100179322/2.2e-24/alpha-actinin-2 isoform X1; K21073 actinin alpha 2/3	Hs4501891/3.9e-25/[Z] KOG0035 Ca2+-binding actin-bundling protein (actinin), alpha chain (EF-Hand protein superfamily)	NA	molecular_function:GO:0003779//actin binding;GO:0005509//calcium ion binding;
Unigene29077_All	2029	658.324	58.8922	-3.48265	0.0452457	Down	0.000796751	AYO99754.1/3.4e-161/fibrinogen-like protein [Apostichopus japonicus]	NA	sp|Q0P4P2|FBCD1_XENTR/8.1e-40/Fibrinogen C domain-containing protein 1 OS=Xenopus tropicalis OX=8364 GN=fibcd1 PE=2 SV=1	adf:107346718/8.5e-48/ficolin-2-like; K10104 ficolin	Hs10863949/2.9e-39/[R] KOG2579 Ficolin and related extracellular proteins	PF00147/2.1E-32/Fibrinogen beta and gamma chains, C-terminal globular domain	NA
Unigene52404_All	1905	9048.84	881.062	-3.36042	0.00139611	Down	1.27346e-05	NA	NA	NA	NA	NA	NA	NA
Unigene113810_All	612	1.08127e-05	48.4096	22.0941	4.90107e-11	Up	1.91618e-13	NA	NA	NA	NA	NA	NA	NA
Unigene69467_All	1305	321.486	7.33524	-5.45377	0.00392328	Down	4.03216e-05	NA	XM_017052497.2/0.0/PREDICTED: Apis cerana prohormone-2 (LOC107995155), mRNA	NA	NA	NA	NA	NA
CL139.Contig9_All	491	850.718	0.405662	-11.0342	0.0171237	Down	0.000225658	XP_022672560.1/8.5e-34/uncharacterized protein LOC111255160, partial [Varroa destructor]	MG775617.1/0.0/Neocercomonas sp. strain SF1_P_Poa small subunit ribosomal RNA gene, partial sequence	NA	NA	NA	NA	NA
Unigene24215_All	3901	68193.9	7701.42	-3.14645	0.00594321	Down	6.4254e-05	PIK36234.1/4.7e-66/hypothetical protein BSL78_26936 [Apostichopus japonicus]	NA	NA	NA	NA	PF04832/1.3E-23/SOUL heme-binding protein	NA
Unigene41732_All	9396	354.876	72599.4	7.6765	1.16243e-05	Up	8.59007e-08	PIK55235.1/4.7e-205/hypothetical protein BSL78_07830, partial [Apostichopus japonicus]	NA	sp|Q9GLY5|ITIH3_RABIT/1.8e-118/Inter-alpha-trypsin inhibitor heavy chain H3 OS=Oryctolagus cuniculus OX=9986 GN=ITIH3 PE=2 SV=1	mcal:110311389/2.1e-117/Itih2; inter-alpha-trypsin inhibitor heavy chain H2; K19015 inter-alpha-trypsin inhibitor heavy chain H2	Hs4504783/7.9e-116/[O] LSE2193 H Plasma inter-alpha-trypsin inhibitor	SM00609/3.3E-22/Vault protein Inter-alpha-Trypsin domain	biological_process:GO:0030212//hyaluronan metabolic process;molecular_function:GO:0004867//serine-type endopeptidase inhibitor activity;
CL3685.Contig2_All	911	1.03294e-05	13.1488	20.2797	2.39461e-09	Up	1.53393e-11	NA	NA	NA	NA	NA	NA	NA
Unigene29129_All	3144	29.1732	878.11	4.91168	0.0250375	Up	0.000362797	XP_024116978.1/8.0e-101/uncharacterized protein LOC112138628 [Oryzias melastigma]	NA	sp|Q9NBX4|RTXE_DROME/5.5e-19/Probable RNA-directed DNA polymerase from transposon X-element OS=Drosophila melanogaster OX=7227 GN=X-element\ORF2 PE=3 SV=1	spis:111346476/1.8e-25/uncharacterized protein LOC111346476; K04306 relaxin family peptide receptor 1	CE10688/1.8e-24/[R] KOG1075 FOG: Reverse transcriptase	SM00409/1.3/Immunoglobulin	molecular_function:GO:0003964//RNA-directed DNA polymerase activity;
Unigene51254_All	2068	249.477	41.8263	-2.57643	0.0423713	Down	0.00072951	NA	NA	NA	NA	NA	NA	NA
Unigene114667_All	909	1.07862e-05	45.6488	22.013	5.72983e-11	Up	2.34743e-13	NA	NA	NA	NA	NA	NA	NA
Unigene112840_All	1391	0.426645	96.592	7.82273	0.025184	Up	0.000365567	NA	NA	NA	NA	NA	NA	NA
Unigene57739_All	425	0.427434	24.9192	5.86541	0.00351964	Up	3.57204e-05	NA	NA	NA	NA	NA	NA	NA
Unigene113317_All	886	1.17226	175.181	7.22341	0.00623951	Up	6.80995e-05	NA	CR788285.5/0.0/Zebrafish DNA sequence from clone DKEYP-99C4 in linkage group 2, complete sequence	NA	NA	NA	NA	NA
Unigene54358_All	3386	6.21049	95.1015	3.93669	0.00203399	Up	1.93215e-05	PIK48051.1/5.2e-29/pol-like protein [Apostichopus japonicus]	NA	NA	NA	NA	NA	NA
Unigene25287_All	2209	9.15986	88.8537	3.27803	0.00398291	Up	4.09856e-05	NA	NA	NA	NA	NA	NA	NA
CL6948.Contig2_All	1296	1.50105e-05	95.0598	22.5944	1.80297e-11	Up	5.38365e-14	NA	NA	NA	NA	NA	NA	NA
Unigene51735_All	2979	61332.2	3605.84	-4.08824	0.00669698	Down	7.42554e-05	OCT91703.1/9.2e-06/hypothetical protein XELAEV_18014765mg [Xenopus laevis]	NA	sp|Q17RH7|TPRXL_HUMAN/1.7e-06/Putative protein TPRXL OS=Homo sapiens OX=9606 GN=TPRXL PE=5 SV=2	hcq:109515181/5.3e-06/uncharacterized protein DDB_G0271670-like; K23573 dentin sialophosphoprotein	NA	NA	NA
Unigene108690_All	1049	0.303712	6.15507	4.341	0.0370635	Up	0.000615957	NA	NA	NA	NA	NA	NA	NA
Unigene105724_All	1134	0.304772	17.2396	5.82185	1.04312e-06	Up	7.41325e-09	PIK59623.1/3.2e-84/putative tctex1 domain-containing protein 1-like [Apostichopus japonicus]	NA	sp|Q8CDY7|TC1D4_MOUSE/4.7e-21/Tctex1 domain-containing protein 4 OS=Mus musculus OX=10090 GN=Tctex1d4 PE=1 SV=1	sko:100371047/2.8e-32/tctex1 domain-containing protein 1-A-like; K22866 tctex1 domain-containing protein 2	Hs22042346/7.8e-18/[N] KOG4108 Dynein light chain	PTHR21255/2.7E-61/--	NA
Unigene115885_All	998	1.07716e-05	43.5466	21.9469	6.62059e-11	Up	2.76771e-13	NA	NA	NA	NA	NA	NA	NA
Unigene72201_All	1778	1812.89	5.30847e-06	-28.3473	2.92587e-17	Down	3.76354e-21	TNV71364.1/4.6e-13/hypothetical protein FGO68_gene16112 [Halteria grandinella]	CU179746.6/0.0/Zebrafish DNA sequence from clone RP71-42C1, complete sequence	NA	NA	NA	NA	NA
Unigene41023_All	4208	2.97295e-05	69.8848	21.1647	3.4044e-10	Up	1.84359e-12	PIK55661.1/4.2e-105/hypothetical protein BSL78_07432 [Apostichopus japonicus]	NA	sp|Q9JHE4|G3ST1_MOUSE/3.0e-36/Galactosylceramide sulfotransferase OS=Mus musculus OX=10090 GN=Gal3st1 PE=2 SV=2	sko:102802521/2.2e-66/galactose-3-O-sulfotransferase 3-like; K01019 galactosylceramide sulfotransferase [EC:2.8.2.11]	Hs4758088/3.8e-33/[WIG] LSE2737 H Beta-galactose-3-O-sulfotransferase/Galactosylceramide sulfotransferase	PF06990/5.3E-54/Galactose-3-O-sulfotransferase	biological_process:GO:0009247//glycolipid biosynthetic process;cellular_component:GO:0005794//Golgi apparatus;GO:0016021//integral component of membrane;molecular_function:GO:0001733//galactosylceramide sulfotransferase activity;
Unigene51834_All	3026	1289.21	175.033	-2.88079	0.00659023	Down	7.27326e-05	ELU11167.1/9.4e-06/hypothetical protein CAPTEDRAFT_202309 [Capitella teleta]	CP050567.1/0.0/Canis lupus familiaris breed Labrador retriever chromosome 08a	NA	NA	NA	NA	NA
Unigene114714_All	1726	0.186402	563.888	11.5628	0.00996186	Up	0.00011808	NA	NA	NA	NA	NA	NA	NA
Unigene72647_All	267	51.2827	4.39259e-06	-23.4769	2.74804e-12	Down	5.54963e-15	VDK17968.1/1.1e-06/unnamed protein product [Anisakis simplex]	KY682865.1/0.0/Oscarella balibaloi mitochondrion, partial genome	NA	NA	NA	NA	NA
Unigene56416_All	2974	199.62	3942.22	4.30368	4.91605e-11	Up	1.92551e-13	XP_030831129.1/7.0e-38/PDZ and LIM domain protein 4 isoform X2 [Strongylocentrotus purpuratus]	NA	sp|Q3SYZ8|PDLI3_BOVIN/1.4e-08/PDZ and LIM domain protein 3 OS=Bos taurus OX=9913 GN=PDLIM3 PE=2 SV=1	sanh:107656980/2.3e-09/PDZ and LIM domain protein 3-like; K23353 PDZ and LIM domain protein 1/2/3/4	Hs7656883/2.3e-08/[TZ] KOG1703 Adaptor protein Enigma and related PDZ-LIM proteins	PS50023/10.851/LIM domain profile.	NA
Unigene91756_All	725	0.218397	58.3196	8.06088	0.0171237	Up	0.000225658	NA	NA	NA	NA	NA	NA	NA
CL7192.Contig1_All	2280	1.29295	1400.55	10.0811	0.0367835	Up	0.000609412	NA	NA	NA	NA	NA	NA	NA
Unigene72307_All	1485	2575.58	0.732156	-11.7805	0.000211379	Down	1.71566e-06	TNV71297.1/8.3e-24/hypothetical protein FGO68_gene13476 [Halteria grandinella]	CU179746.6/0.0/Zebrafish DNA sequence from clone RP71-42C1, complete sequence	NA	NA	NA	NA	NA
Unigene115445_All	362	2.65753e-05	40.894	20.5534	1.2651e-09	Up	7.85173e-12	NA	AC123703.8/0.0/Mus musculus chromosome 3, clone RP23-345N18, complete sequence	NA	NA	NA	NA	NA
Unigene23362_All	2347	21211.4	5243.65	-2.01619	0.000487747	Down	4.18154e-06	NA	CP011895.1/0.0/Ovis canadensis canadensis isolate 43U chromosome 10 sequence	NA	NA	NA	NA	NA
Unigene113574_All	1106	3.63124e-05	38990.1	30	7.47677e-19	Up	1.6956e-23	PIK42993.1/1.1e-07/hypothetical protein BSL78_20174 [Apostichopus japonicus]	NA	NA	NA	NA	NA	NA
Unigene60794_All	275	213.787	5.69128	-5.23128	0.00614172	Down	6.66767e-05	NA	NA	NA	NA	NA	NA	NA
Unigene113804_All	544	1.05192e-05	21.4417	20.959	5.23167e-10	Up	3.08547e-12	NA	NA	NA	NA	NA	NA	NA
Unigene106172_All	1293	1.67248	11.1638	2.73876	0.0190131	Up	0.000258139	NA	NA	NA	NA	NA	NA	NA
Unigene6298_All	1897	224.066	4.77896e-06	-25.4827	3.37306e-14	Down	2.16938e-17	NA	NA	NA	NA	NA	NA	NA
Unigene44350_All	1072	576.811	102.396	-2.49394	0.0209961	Down	0.000293299	NA	NA	NA	NA	NA	NA	NA
CL10079.Contig2_All	3367	148.794	29.5618	-2.33151	0.0175034	Down	0.000231901	XP_014679229.1/2.1e-30/PREDICTED: fibrillin-1-like isoform X3 [Priapulus caudatus]	NA	sp|P98133|FBN1_BOVIN/3.7e-21/Fibrillin-1 OS=Bos taurus OX=9913 GN=FBN1 PE=1 SV=2	dgt:114516430/8.0e-27/fibrillin-1-like isoform X1; K23342 fibrillin 2/3	7292435/1.8e-22/[T] KOG0199 ACK and related non-receptor tyrosine kinases	PS00010/-/Aspartic acid and asparagine hydroxylation site.	NA
Unigene113724_All	734	3.51595e-05	30.5047	19.7267	7.69495e-09	Up	5.19645e-11	ASU91534.1/5.4e-24/NLRP10 [Apostichopus japonicus]	NA	NA	NA	NA	NA	cellular_component:GO:0016021//integral component of membrane;
CL3156.Contig1_All	3200	0.214082	10.3345	5.59316	0.0337126	Up	0.000541188	PIK54706.1/4.6e-96/putative organic cation transporter protein-like [Apostichopus japonicus]	NA	sp|Q9VCA2|ORCT_DROME/1.3e-55/Organic cation transporter protein OS=Drosophila melanogaster OX=7227 GN=Orct PE=1 SV=1	aplc:110978872/8.9e-76/organic cation transporter protein-like isoform X1; K08202 MFS transporter, OCT family, solute carrier family 22 (organic cation transporter), member 4/5	7301138/9.1e-56/[R] KOG0255 Synaptic vesicle transporter SVOP and related transporters (major facilitator superfamily)	PF00083/5.2E-18/Sugar (and other) transporter	cellular_component:GO:0016021//integral component of membrane;molecular_function:GO:0022857//transmembrane transporter activity;
Unigene65240_All	1064	1.34801	30.9759	4.52225	0.0127044	Up	0.000158188	NA	NA	NA	NA	NA	NA	NA
CL3439.Contig2_All	2175	9.75838	101.81	3.38309	0.0167123	Up	0.000218649	PIK60937.1/0.0e+00/putative muscle M-line assembly protein unc-89 [Apostichopus japonicus]	NA	sp|O01761|UNC89_CAEEL/8.1e-62/Muscle M-line assembly protein unc-89 OS=Caenorhabditis elegans OX=6239 GN=unc-89 PE=1 SV=3	spu:587668/3.8e-139/titin isoform X1; K12567 titin [EC:2.7.11.1]	CE08028_2/5.8e-62/[RP] KOG4475 FOG: Immunoglobin and related proteins	PF07679/6.2E-19/Immunoglobulin I-set domain	NA
Unigene113879_All	2609	1.17637e-05	625.125	25.6633	2.29005e-14	Up	1.2834e-17	ASU91534.1/1.0e-40/NLRP10 [Apostichopus japonicus]	NA	NA	NA	NA	NA	cellular_component:GO:0016021//integral component of membrane;
Unigene64372_All	692	33.3373	1.47738	-4.49602	0.0111194	Down	0.000134447	NA	NA	NA	NA	NA	NA	NA
CL11131.Contig2_All	777	4.63252	51.9184	3.48638	0.0154772	Up	0.000199282	NA	NA	NA	NA	NA	NA	NA
Unigene115935_All	702	1.19326e-05	90.6299	22.8566	1.03844e-11	Up	2.75162e-14	NA	NA	NA	NA	NA	NA	NA
Unigene23071_All	2371	6320.61	935.365	-2.75646	0.0499787	Down	0.000917061	NA	NA	NA	NA	NA	NA	NA
CL6263.Contig2_All	628	2.27333e-05	77.1856	21.6951	1.44718e-12	Up	2.56888e-15	NA	NA	NA	NA	NA	NA	NA
Unigene886_All	1302	1.07311e-05	38.6059	21.7786	9.32102e-11	Up	4.20236e-13	XP_792142.4/9.5e-32/aquaporin-10 [Strongylocentrotus purpuratus]	NA	sp|O43315|AQP9_HUMAN/8.1e-25/Aquaporin-9 OS=Homo sapiens OX=9606 GN=AQP9 PE=1 SV=2	ipu:108275388/8.4e-25/aquaporin-9-like; K09877 aquaporin-9	Hs10280624/5.8e-25/[G] KOG0224 Aquaporin (major intrinsic protein family)	PTHR19139/9.6E-31/--	cellular_component:GO:0016021//integral component of membrane;molecular_function:GO:0015267//channel activity;
Unigene113683_All	1227	1.12096e-05	137.826	23.5516	2.25769e-12	Up	4.45774e-15	NA	NA	NA	NA	NA	NA	NA
Unigene25090_All	1108	1.05801e-05	15.3148	20.4651	1.57918e-09	Up	9.93303e-12	NA	NA	NA	NA	NA	NA	NA
Unigene57429_All	385	0.580781	22.3775	5.26791	0.0147523	Up	0.000188809	NA	NA	NA	NA	NA	NA	NA
Unigene115997_All	1196	1.41033e-05	75.8196	22.3581	2.94833e-11	Up	9.82239e-14	NA	NA	NA	NA	NA	NA	NA
Unigene112919_All	1719	0.172872	310.57	10.811	0.0225182	Up	0.000318616	NA	NA	NA	NA	NA	NA	NA
CL8539.Contig2_All	1777	1.1226e-05	141.25	23.5849	2.12169e-12	Up	4.08004e-15	NA	NA	NA	NA	NA	NA	NA
CL10190.Contig2_All	3818	1187.52	119.69	-3.31057	0.00684549	Down	7.61661e-05	NA	NA	NA	NA	NA	NA	NA
Unigene114622_All	773	1.11157e-05	110.549	23.2456	4.39317e-12	Up	1.00021e-14	NA	NA	NA	NA	NA	NA	NA
Unigene113988_All	1188	1.21469e-05	83.7774	22.7175	1.39738e-11	Up	3.9364e-14	PIK51598.1/1.4e-13/hypothetical protein BSL78_11522 [Apostichopus japonicus]	NA	NA	NA	NA	NA	cellular_component:GO:0016021//integral component of membrane;
Unigene72278_All	524	1482.19	0.533686	-11.4395	0.00654417	Down	7.2056e-05	CDW61111.1/1.2e-17/hypothetical protein TTRE_0000953901 [Trichuris trichiura]	CU179746.6/0.0/Zebrafish DNA sequence from clone RP71-42C1, complete sequence	NA	NA	NA	NA	NA
Unigene62752_All	555	0.425324	10.5316	4.63002	0.0348792	Up	0.000566196	NA	NA	NA	NA	NA	NA	NA
Unigene22794_All	5147	41320.6	5535.79	-2.9	0.013119	Down	0.000164222	XP_023780136.1/1.3e-36/LOW QUALITY PROTEIN: retinitis pigmentosa 1-like 1 protein [Cyanistes caeruleus]	AL672096.4/0.0/Mouse DNA sequence from clone RP23-293N20 on chromosome X, complete sequence	sp|E9Q743|CF251_MOUSE/4.2e-32/Cilia- and flagella-associated protein 251 OS=Mus musculus OX=10090 GN=Wdr66 PE=1 SV=1	ccae:111927486/5.9e-37/RP1L1; LOW QUALITY PROTEIN: retinitis pigmentosa 1-like 1 protein; K19538 retinitis pigmentosa 1	CE17522/4.6e-25/[W] LSE0516 C Uncharacterized protein, contains major sperm protein (MSP) domain	PTHR10366:SF305/6.7E-132/--	biological_process:GO:0035556//intracellular signal transduction;
CL7987.Contig1_All	3620	45090.2	7156.55	-2.65548	0.0440817	Down	0.000770866	NA	NA	NA	NA	NA	NA	NA
Unigene49904_All	2640	1683.11	47.7385	-5.13983	0.000194124	Down	1.56812e-06	NA	NA	NA	NA	NA	NA	NA
Unigene115232_All	1029	1.69295e-05	95.493	22.4274	2.56806e-11	Up	8.2252e-14	NA	NA	NA	NA	NA	NA	NA
Unigene72373_All	436	23.752	4.19793e-06	-22.4319	2.62341e-11	Down	8.52057e-14	NA	CU179746.6/0.0/Zebrafish DNA sequence from clone RP71-42C1, complete sequence	NA	NA	NA	NA	NA
CL3990.Contig7_All	1052	1.76663	42.0437	4.57282	0.0111306	Up	0.000134796	NA	NA	NA	NA	NA	NA	NA
CL2113.Contig4_All	2962	93.5029	880.815	3.23576	0.00965239	Up	0.000113977	PIK41483.1/2.8e-111/putative retinol dehydrogenase 12 [Apostichopus japonicus]	NA	sp|Q8N5I4|DHRSX_HUMAN/1.0e-38/Dehydrogenase/reductase SDR family member on chromosome X OS=Homo sapiens OX=9606 GN=DHRSX PE=1 SV=2	aqu:100631596/4.7e-63/dehydrogenase/reductase SDR family member on chromosome X-like; K11153 retinol dehydrogenase 12 [EC:1.1.1.300]	7304177/4.1e-42/[Q] KOG1208 Dehydrogenases with different specificities (related to short-chain alcohol dehydrogenases)	PF00106/3.1E-7/short chain dehydrogenase	NA
Unigene19376_All	4772	193.628	707.586	1.86962	0.0328521	Up	0.000521037	NA	NA	NA	NA	NA	NA	NA
CL1322.Contig1_All	1068	286.005	9.20934	-4.9568	0.0316394	Down	0.000495494	NA	NA	NA	NA	NA	NA	NA
Unigene11576_All	2219	27.292	225.672	3.04767	0.0265992	Up	0.000394322	NA	NA	NA	NA	NA	NA	NA
Unigene95400_All	799	0.906456	263.904	8.18556	0.0386958	Up	0.000646818	PIK41500.1/1.1e-30/putative cell surface glycoprotein 1-like [Apostichopus japonicus]	NA	NA	spu:764606/1.1e-06/D-dopachrome decarboxylase; K10028 D-dopachrome decarboxylase [EC:4.1.1.84]	NA	PTHR11954:SF22/3.1E-22/--	NA
Unigene113242_All	709	3.23814e-05	34.2625	20.013	4.14528e-09	Up	2.72202e-11	PIK54692.1/2.2e-54/putative complement factor H-like [Apostichopus japonicus]	NA	NA	amil:114949616/8.1e-06/sushi, von Willebrand factor type A, EGF and pentraxin domain-containing protein 1-like isoform X1; K17495 CUB and sushi domain-containing protein	NA	PF00084/5.4E-4/Sushi repeat (SCR repeat)	NA
Unigene62963_All	305	0.564542	7.87208	3.80159	0.0284064	Up	0.000430018	NA	NA	NA	NA	NA	NA	NA
Unigene50820_All	1869	1.12628e-05	98.8371	23.0651	6.59549e-12	Up	1.60343e-14	PIK52012.1/4.1e-20/hypothetical protein BSL78_11085, partial [Apostichopus japonicus]	NA	NA	NA	NA	NA	cellular_component:GO:0016021//integral component of membrane;
Unigene41968_All	3333	12072	1350.62	-3.15998	0.0085834	Down	9.92017e-05	XP_033641446.1/1.3e-16/LOW QUALITY PROTEIN: uncharacterized protein LOC117301534 [Asterias rubens]	NA	NA	NA	NA	NA	NA
Unigene96341_All	273	1.04634e-05	18.7963	20.7767	7.79036e-10	Up	4.76486e-12	NA	NA	NA	NA	NA	NA	NA
CL848.Contig1_All	6975	0.212741	8.92402	5.39052	0.0147624	Up	0.000189034	ADX20707.1/1.4e-177/astacin [Apostichopus japonicus]	NA	sp|Q20191|NAS13_CAEEL/1.1e-48/Zinc metalloproteinase nas-13 OS=Caenorhabditis elegans OX=6239 GN=nas-13 PE=2 SV=5	cel:CELE_F09E8.6/1.8e-44/nas-14; Zinc metalloproteinase nas-14; K08076 astacin [EC:3.4.24.21]	CE05583/3.2e-45/[O] KOG3714 Meprin A metalloprotease	PS51670/10.483/ShKT domain profile.	molecular_function:GO:0004222//metalloendopeptidase activity;GO:0008270//zinc ion binding;
Unigene41907_All	2555	2041.45	321.968	-2.66461	0.0161616	Down	0.000209965	NA	NA	NA	NA	NA	NA	NA
Unigene114275_All	719	1.05344e-05	22.768	21.0435	4.4221e-10	Up	2.51984e-12	NA	NA	NA	NA	NA	NA	NA
Unigene62492_All	1752	1.52847	26.0207	4.0895	0.0339308	Up	0.000545346	NA	NA	NA	NA	NA	NA	NA
Unigene67456_All	1345	1.6656	1538.61	9.85137	0.00621503	Up	6.77524e-05	PIK40833.1/5.2e-150/putative ADP,ATP carrier protein [Apostichopus japonicus]	XM_002411546.2/0.0/PREDICTED: Ixodes scapularis ADP/ATP translocase 1 (LOC8035905), mRNA	sp|Q26365|ADT_DROME/6.9e-128/ADP,ATP carrier protein OS=Drosophila melanogaster OX=7227 GN=sesB PE=2 SV=4	aplc:110973763/2.9e-137/ADP/ATP translocase 3-like; K05863 solute carrier family 25 (mitochondrial adenine nucleotide translocator), member 4/5/6/31	7292557/4.9e-128/[C] KOG0749 Mitochondrial ADP/ATP carrier proteins	PS50920/29.292/Solute carrier (Solcar) repeat profile.	cellular_component:GO:0005743//mitochondrial inner membrane;GO:0016021//integral component of membrane;molecular_function:GO:0005471//ATP:ADP antiporter activity;GO:0005347//ATP transmembrane transporter activity;
CL1514.Contig1_All	1633	51194.7	5620.1	-3.18733	0.00614328	Down	6.67331e-05	NA	NA	NA	NA	NA	NA	NA
CL1003.Contig1_All	6399	178.237	1552.53	3.12275	9.09251e-05	Up	7.11097e-07	PIK35752.1/4.6e-172/hypothetical protein BSL78_27420 [Apostichopus japonicus]	XM_014822568.1/0.0/PREDICTED: Priapulus caudatus uncharacterized LOC106817857 (LOC106817857), transcript variant X6, mRNA	sp|Q921U8|SMTN_MOUSE/1.1e-50/Smoothelin OS=Mus musculus OX=10090 GN=Smtn PE=1 SV=2	oor:101279685/1.1e-35/SMTNL1; smoothelin-like protein 1; K23028 cytospin	Hs19913394/9.7e-49/[R] KOG4678 FOG: Calponin homology domain	PF12510/1.4E-14/Smoothelin cytoskeleton protein	NA
Unigene8772_All	3835	18.1233	402.701	4.47379	0.0464598	Up	0.000822612	NA	NA	NA	NA	NA	NA	NA
CL4631.Contig7_All	1209	2.69924	39.7303	3.87961	0.00195097	Up	1.84199e-05	NA	NA	NA	NA	NA	NA	NA
CL5637.Contig1_All	3105	4.3848	89.7661	4.35559	0.000423182	Up	3.59535e-06	XP_033627989.1/6.1e-53/neurogenic locus notch homolog protein 1-like isoform X8 [Asterias rubens]	NA	sp|O76536|HYAL_STRPU/2.4e-22/Hyalin (Fragment) OS=Strongylocentrotus purpuratus OX=7668 PE=2 SV=1	dnx:107170106/1.5e-32/neurogenic locus Notch protein isoform X1; K02599 Notch 1	Hs4557799/6.4e-22/[T] KOG1217 Fibrillins and related proteins containing Ca2+-binding EGF-like domains	PS00022/-/EGF-like domain signature 1.	NA
Unigene72271_All	857	409.713	0.234171	-10.7728	0.0234291	Down	0.00033458	KAF4530955.1/3.9e-50/hypothetical protein B566_EDAN018988 [Ephemera danica]	LK110930.1/0.0/Apteryx australis mantelli genome assembly AptMant0, scaffold scaffold46361	NA	NA	NA	NA	NA
Unigene72083_All	2161	58.3003	4.49418e-06	-23.6289	1.9548e-12	Down	3.69624e-15	PIK45782.1/6.1e-84/hypothetical protein BSL78_17354 [Apostichopus japonicus]	NA	sp|Q75WF2|DNA2_ACAPL/2.3e-64/Plancitoxin-1 OS=Acanthaster planci OX=133434 PE=1 SV=1	spu:100891282/8.1e-73/plancitoxin-1 isoform X1; K01158 deoxyribonuclease II [EC:3.1.22.1]	Hs4503349/4.0e-63/[L] KOG3825 Deoxyribonuclease II	PTHR10858/6.8E-120/--	molecular_function:GO:0004531//deoxyribonuclease II activity;
Unigene30210_All	2418	14.7734	130.895	3.14734	0.00297608	Up	2.9534e-05	NA	NA	NA	NA	NA	NA	NA
CL6451.Contig2_All	5189	116.605	1166.53	3.32251	9.50676e-06	Up	7.00695e-08	NA	NA	NA	NA	NA	NA	NA
Unigene115805_All	1882	1.15405e-05	286.258	24.5641	2.60395e-13	Up	2.86378e-16	NA	NA	NA	NA	NA	NA	NA
Unigene51785_All	754	1615.33	341.691	-2.24107	0.0493675	Down	0.000899813	NA	NA	NA	NA	NA	NA	NA
CL10862.Contig1_All	4464	1.07312e-05	38.2736	21.7661	9.57165e-11	Up	4.33382e-13	PIK51871.1/0.0e+00/putative lethal(2) giant larvae protein-like 2, partial [Apostichopus japonicus]	XM_006817046.1/0.0/PREDICTED: Saccoglossus kowalevskii lethal(2) giant larvae protein homolog 1-like (LOC100378221), transcript variant X8, mRNA	sp|Q8K4K5|L2GL1_RAT/1.0e-236/Lethal(2) giant larvae protein homolog 1 OS=Rattus norvegicus OX=10116 GN=Llgl1 PE=1 SV=1	aplc:110976179/0.0e+00/lethal(2) giant larvae protein homolog 1-like isoform X1; K06094 lethal(2) giant larvae protein	Hs4758680/1.5e-234/[U] KOG1983 Tomosyn and related SNARE-interacting proteins	PF08366/1.3E-32/LLGL2	NA
Unigene62196_All	1904	15.6873	78.068	2.31513	0.0435161	Up	0.000757057	PIK43763.1/3.7e-77/putative solute carrier family 35 member G1 [Apostichopus japonicus]	NA	sp|Q8BY79|S35G1_MOUSE/5.0e-23/Solute carrier family 35 member G1 OS=Mus musculus OX=10090 GN=Slc35g1 PE=2 SV=1	NA	7299451/8.7e-22/[R] KOG4510 Permease of the drug/metabolite transporter (DMT) superfamily	PF00892/2.3E-10/EamA-like transporter family	cellular_component:GO:0016021//integral component of membrane;
CL6858.Contig1_All	1826	1.40406	41.1345	4.87267	0.0121282	Up	0.000149531	KOF72622.1/9.6e-06/hypothetical protein OCBIM_22039196mg [Octopus bimaculoides]	LR792561.1/0.0/Pseudochaenichthys georgianus genome assembly, chromosome: 16	NA	NA	NA	NA	NA
CL8953.Contig1_All	955	1.49698	162.818	6.76505	0.00837695	Up	9.64385e-05	NA	NA	NA	NA	NA	PF10545/3.9E-5/Alcohol dehydrogenase transcription factor Myb/SANT-like	NA
Unigene72353_All	684	226.543	1.07737e-05	-24.3258	4.25907e-13	Down	5.53322e-16	VDD97764.1/4.2e-07/unnamed protein product [Enterobius vermicularis]	LM523740.1/0.0/Parastrongyloides trichosuri genome assembly P_trichosuri_KNP ,scaffold PTRK_contig0000316	NA	NA	NA	NA	NA
Unigene44273_All	3299	2398.12	256.021	-3.22757	0.00684895	Down	7.62487e-05	PIK40520.1/7.9e-91/hypothetical protein BSL78_22626 [Apostichopus japonicus]	NA	sp|Q62867|GGH_RAT/8.5e-63/Gamma-glutamyl hydrolase OS=Rattus norvegicus OX=10116 GN=Ggh PE=1 SV=1	aplc:110980374/6.3e-77/gamma-glutamyl hydrolase-like; K01307 gamma-glutamyl hydrolase [EC:3.4.19.9]	Hs4503987/4.4e-61/[H] KOG1559 Gamma-glutamyl hydrolase	PF07722/5.0E-24/Peptidase C26	molecular_function:GO:0034722//gamma-glutamyl-peptidase activity;
Unigene43771_All	1731	13.312	455.012	5.0951	0.00109906	Up	9.82532e-06	NA	NA	NA	NA	NA	NA	NA
Unigene37563_All	2220	948.929	9218.99	3.28024	0.0328244	Up	0.000519964	NP_508841.1/2.7e-212/Actin-4 [Caenorhabditis elegans] >XP_002636429.1 Hypothetical protein CBG23090 [Caenorhabditis briggsae] >XP_002644615.1 Hypothetical protein CBG14574 [Caenorhabditis briggsae] >XP_003100400.1 hypothetical protein CRE_18005 [Caenorhabditis remanei] >P10986.2 RecName: Full=Actin-4; Flags: Precursor [Caenorhabditis elegans] >AAR21857.1 actin [Cooperia oncophora] >ABX82967.1 act…	FJ455439.1/0.0/Holothuria glaberrima actin isoform 2 mRNA, complete cds	sp|P92182|ACT1_LUMTE/2.5e-212/Actin-1 OS=Lumbricus terrestris OX=6398 GN=ACT1 PE=2 SV=1	bmy:Bm1_34930/1.1e-213/actin 2; K05692 actin beta/gamma 1	CE12358/6.7e-215/[Z] KOG0676 Actin and related proteins	PS01132/-/Actins and actin-related proteins signature.	biological_process:GO:0030036//actin cytoskeleton organization;GO:0000281//mitotic cytokinesis;cellular_component:GO:0005856//cytoskeleton;GO:0005737//cytoplasm;GO:0005865//striated muscle thin filament;GO:0045121//membrane raft;GO:0015629//actin cytoskeleton;molecular_function:GO:0005524//ATP binding;GO:0005200//structural constituent of cytoskeleton;
Unigene65725_All	1152	1.20815	26.7921	4.47094	0.00569104	Up	6.12349e-05	XP_026762291.1/2.1e-06/protein transport protein Sec24C-like [Galleria mellonella]	XM_030988627.1/0.0/PREDICTED: Strongylocentrotus purpuratus uncharacterized LOC105443116 (LOC105443116), transcript variant X2, mRNA	NA	NA	NA	NA	NA
Unigene73288_All	707	25.3714	4.20776e-06	-22.5236	2.17566e-11	Down	6.73051e-14	NA	NA	NA	NA	NA	NA	NA
Unigene69196_All	636	0.302471	12.9542	5.42048	0.00820385	Up	9.43402e-05	NA	NA	NA	NA	NA	NA	NA
CL1695.Contig1_All	2105	0.186409	332.672	10.8014	0.0227537	Up	0.000322534	PIK57195.1/3.4e-47/putative magnesium transporter NIPA2 isoform X2 [Apostichopus japonicus]	NA	sp|Q3SWX0|NIPA2_BOVIN/5.0e-32/Magnesium transporter NIPA2 OS=Bos taurus OX=9913 GN=NIPA2 PE=2 SV=1	spu:575341/5.2e-40/magnesium transporter NIPA2; K22733 magnesium transporter	Hs15301698/3.9e-31/[S] KOG2922 Uncharacterized conserved protein	PTHR12570/3.8E-53/--	cellular_component:GO:0016021//integral component of membrane;molecular_function:GO:0015095//magnesium ion transmembrane transporter activity;
Unigene115393_All	524	1.09374e-05	65.3221	22.5099	2.17566e-11	Up	6.70402e-14	NA	NA	NA	NA	NA	NA	NA
Unigene6590_All	3384	1.08397e-05	53.4632	22.2338	3.84222e-11	Up	1.34923e-13	PIK35992.1/1.2e-20/hypothetical protein BSL78_27177 [Apostichopus japonicus]	NA	NA	salp:111954823/4.6e-06/akap9; A-kinase anchor protein 9; K16551 A-kinase anchor protein 9	NA	NA	cellular_component:GO:0016021//integral component of membrane;molecular_function:GO:0005042//netrin receptor activity;GO:0016740//transferase activity;
Unigene39322_All	4804	19923.9	1243.49	-4.00203	0.0367564	Down	0.000608726	PIK59438.1/2.2e-49/putative fibronectin-like [Apostichopus japonicus]	NA	NA	spu:578045/6.5e-14/receptor-type tyrosine-protein phosphatase delta; K05695 receptor-type tyrosine-protein phosphatase F [EC:3.1.3.48]	CE26976/3.9e-10/[T] KOG3510 FOG: Immunoglobulin C-2 Type/fibronectin type III domains	PS50853/17.633/Fibronectin type-III domain profile.	NA
Unigene57499_All	684	1.07785	21.2397	4.30053	0.0330629	Up	0.00052608	NA	NA	NA	NA	NA	NA	NA
CL10981.Contig1_All	2419	4.17369	145.936	5.12786	9.13506e-08	Up	6.30997e-10	NA	NA	NA	NA	NA	NA	NA
Unigene113515_All	4142	1.32179e-05	6288.23	28.8256	9.71616e-18	Up	8.12362e-22	XP_030842564.1/5.6e-304/prestalk protein isoform X1 [Strongylocentrotus purpuratus]	XM_032762429.1/0.0/PREDICTED: Chelonoidis abingdonii balbiani ring protein 3-like (LOC116814665), mRNA	sp|P38977|ANTA_HYDVU/6.1e-50/Antistasin OS=Hydra vulgaris OX=6087 PE=2 SV=1	cpic:101937669/5.3e-113/WFDC3; WAP four-disulfide core domain 3; K23637 WAP four-disulfide core domain protein 3	CE24793/2.6e-47/[T] KOG1217 Fibrillins and related proteins containing Ca2+-binding EGF-like domains	PS51390/13.62/WAP-type 'four-disulfide core' domain profile.	cellular_component:GO:0005576//extracellular region;molecular_function:GO:0004867//serine-type endopeptidase inhibitor activity;
Unigene14039_All	1572	5.07516	120.474	4.56913	0.00371692	Up	3.789e-05	XP_022084178.1/6.8e-101/uncharacterized protein LOC110975738 isoform X3 [Acanthaster planci]	NA	NA	NA	NA	NA	NA
Unigene40719_All	3096	1.08166e-05	50.949	22.1674	4.38043e-11	Up	1.59457e-13	PIK33230.1/1.4e-33/hypothetical protein BSL78_29957 [Apostichopus japonicus]	NA	sp|P14198|AAC4_DICDI/3.4e-13/AAC-rich mRNA clone AAC4 protein OS=Dictyostelium discoideum OX=44689 GN=AAC4 PE=2 SV=3	bpec:110153397/4.3e-11/intraflagellar transport protein 88 homolog; K16474 intraflagellar transport protein 88	NA	NA	NA
Unigene113563_All	5247	1.2023e-05	1189.35	26.5598	2.6641e-15	Up	9.25245e-19	PIK57738.1/0.0e+00/Chain A, Crystal Complex [Apostichopus japonicus]	NA	sp|O43451|MGA_HUMAN/2.9e-182/Maltase-glucoamylase, intestinal OS=Homo sapiens OX=9606 GN=MGAM PE=1 SV=5	ocu:100358478/5.2e-182/uncharacterized LOC100358478; K12047 maltase-glucoamylase [EC:3.2.1.20 3.2.1.3]	Hs4758712/1.6e-182/[G] KOG1065 Maltase glucoamylase and related hydrolases, glycosyl hydrolase family 31	PF00088/4.5E-6/Trefoil (P-type) domain	biological_process:GO:0005975//carbohydrate metabolic process;cellular_component:GO:0016021//integral component of membrane;molecular_function:GO:0004553//hydrolase activity, hydrolyzing O-glycosyl compounds;GO:0030246//carbohydrate binding;
CL4723.Contig1_All	2857	3.84446	48.2359	3.64925	0.039514	Up	0.000665069	PIK34443.1/6.3e-12/hypothetical protein BSL78_28735 [Apostichopus japonicus]	NA	NA	NA	NA	NA	NA
Unigene113097_All	1653	1.62048e-05	291.342	24.0998	6.81177e-13	Up	1.02077e-15	NA	NA	NA	NA	NA	NA	NA
Unigene115066_All	521	1.06291e-05	28.0732	21.3327	2.45087e-10	Up	1.25314e-12	NA	NA	NA	NA	NA	NA	NA
CL10013.Contig20_All	2363	87.5272	4.52599e-06	-24.205	5.39909e-13	Down	7.77821e-16	NA	NA	NA	NA	NA	NA	NA
Unigene29937_All	2360	3620.48	672.233	-2.42915	0.0196238	Down	0.000268323	NA	NA	NA	NA	NA	NA	NA
CL9581.Contig2_All	4194	3957.61	340.235	-3.54003	0.0113721	Down	0.000138526	PIK38553.1/1.3e-08/putative RNA-directed DNA polymerase from mobile element jockey-like [Apostichopus japonicus] >PIK44783.1 putative RNA-directed DNA polymerase from mobile element jockey-like [Apostichopus japonicus] >PIK58360.1 putative RNA-directed DNA polymerase from mobile element jockey-like [Apostichopus japonicus]	HM189188.1/0.0/Apostichopus japonicus clone E02_M0717528_1S13_M13R microsatellite sequence	NA	NA	NA	NA	molecular_function:GO:0003964//RNA-directed DNA polymerase activity;
Unigene65657_All	1304	0.426626	98.7207	7.85424	0.000295709	Up	2.44958e-06	NA	NA	NA	NA	NA	NA	NA
CL5423.Contig3_All	1483	1.13978e-05	236.743	24.3081	4.43751e-13	Up	5.79357e-16	NA	NA	NA	NA	NA	NA	NA
CL7600.Contig2_All	4756	24.5988	742.849	4.91641	0.000755406	Up	6.56854e-06	PIK56166.1/0.0e+00/putative thrombospondin-1 [Apostichopus japonicus]	XM_029471613.1/0.0/PREDICTED: Mus caroli thrombospondin 2 (Thbs2), mRNA	sp|P07996|TSP1_HUMAN/0.0e+00/Thrombospondin-1 OS=Homo sapiens OX=9606 GN=THBS1 PE=1 SV=2	aplc:110979481/0.0e+00/thrombospondin-2-like; K16857 thrombospondin 1	Hs4507485/0.0e+00/[W] TWOG0102 Thrombospondin/Oligomeric matrix protein precursor (COMP)	PF05735/4.8E-84/Thrombospondin C-terminal region	biological_process:GO:0007155//cell adhesion;cellular_component:GO:0005576//extracellular region;molecular_function:GO:0005509//calcium ion binding;
Unigene31197_All	5694	1.44504	94.6871	6.03398	0.034789	Up	0.000564284	XP_029026394.1/6.2e-59/mucin-2-like, partial [Betta splendens]	NA	sp|Q95LU3|FBCD1_MACFA/4.3e-54/Fibrinogen C domain-containing protein 1 OS=Macaca fascicularis OX=9541 GN=FIBCD1 PE=2 SV=1	sfm:108934897/1.5e-54/mucin-2-like; K10955 mucin-2	Hs17459337/3.1e-46/[R] KOG2579 Ficolin and related extracellular proteins	PS51406/57.733/Fibrinogen C-terminal domain profile.	NA
Unigene115284_All	978	1.10748e-05	100.69	23.1161	5.83562e-12	Up	1.40369e-14	NA	NA	NA	NA	NA	NA	NA
Unigene114716_All	607	1.06779e-05	33.8204	21.5948	1.37925e-10	Up	6.60862e-13	NA	NA	NA	NA	NA	NA	NA
Unigene30910_All	6114	3325.7	573.355	-2.53616	0.00514734	Down	5.47226e-05	PIK51299.1/2.6e-140/hypothetical protein BSL78_11819 [Apostichopus japonicus]	LR761638.1/0.0/Crassostrea gigas genome assembly, linkage group: LG5	sp|P04323|POL3_DROME/3.0e-53/Retrovirus-related Pol polyprotein from transposon 17.6 OS=Drosophila melanogaster OX=7227 GN=pol PE=4 SV=1	ncc:104945589/6.5e-59/uncharacterized protein LOC104945589; K08843 leucine-rich repeat kinase 1 [EC:2.7.11.1]	7292616/6.6e-55/[R] KOG0017 FOG: Transposon-encoded proteins with TYA, reverse transcriptase, integrase domains in various combinations	PTHR10178/1.7E-42/--	biological_process:GO:0015074//DNA integration;cellular_component:GO:0016021//integral component of membrane;molecular_function:GO:0003676//nucleic acid binding;
Unigene6288_All	5774	46.213	1759.81	5.25098	0.00143715	Up	1.31713e-05	PIK44982.1/1.0e-303/alpha integrin subunit SU2 [Apostichopus japonicus]	NA	sp|P53708|ITA8_HUMAN/1.5e-110/Integrin alpha-8 OS=Homo sapiens OX=9606 GN=ITGA8 PE=1 SV=3	aplc:110975433/1.3e-154/integrin alpha-8-like; K06584 integrin alpha 8	Hs4504751/2.3e-94/[W] KOG3637 Vitronectin receptor, alpha subunit	PS51470/5.87/FG-GAP repeat profile.	biological_process:GO:0007155//cell adhesion;GO:0007229//integrin-mediated signaling pathway;cellular_component:GO:0008305//integrin complex;
Unigene64133_All	523	0.299738	10.5942	5.14342	0.0073927	Up	8.32136e-05	NA	NA	NA	NA	NA	NA	NA
Unigene7730_All	3099	15.5454	330.016	4.40797	0.000387013	Up	3.27064e-06	CAB3264531.1/1.5e-30/pol-like protein [Phallusia mammillata]	NA	sp|P14381|YTX2_XENLA/7.3e-16/Transposon TX1 uncharacterized 149 kDa protein OS=Xenopus laevis OX=8355 PE=4 SV=1	sko:102809967/1.2e-21/ATP-binding cassette sub-family A member 1-like; K05641 ATP-binding cassette, subfamily A (ABC1), member 1	At4g26360/2.4e-13/[R] KOG1075 FOG: Reverse transcriptase	NA	NA
Unigene48482_All	9105	57.7295	890.048	3.9465	0.00560491	Up	6.01279e-05	XP_030831688.1/1.1e-187/DDB1- and CUL4-associated factor 11 [Strongylocentrotus purpuratus]	NA	sp|Q5E9I8|DCA11_BOVIN/2.4e-152/DDB1- and CUL4-associated factor 11 OS=Bos taurus OX=9913 GN=DCAF11 PE=2 SV=1	spu:576684/1.3e-188/DDB1- and CUL4-associated factor 11; K11801 DDB1- and CUL4-associated factor 11	Hs20127645/1.3e-152/[R] KOG0266 WD40 repeat-containing protein	SM00320/4.3/WD40 repeats	NA
Unigene113098_All	1306	1.10076e-05	83.3353	22.852	1.04934e-11	Up	2.78725e-14	NA	NA	NA	NA	NA	NA	NA
CL5654.Contig2_All	518	1.05482e-05	23.6522	21.0965	3.95952e-10	Up	2.21805e-12	NA	NA	NA	NA	NA	NA	NA
CL8434.Contig1_All	434	0.407648	418.667	10.0043	0.0480522	Up	0.000865023	NA	NA	NA	NA	NA	NA	NA
Unigene72193_All	351	368.752	0.189244	-10.9282	0.0199564	Down	0.000274077	KZR99127.1/1.5e-08/Uncharacterized protein APZ42_005135 [Daphnia magna]	KU342669.1/0.0/Titiscania limacina mitochondrion, partial genome	NA	NA	NA	NA	NA
Unigene99652_All	969	1.03595e-05	14.8885	20.4548	1.61629e-09	Up	1.01872e-11	KAA3670225.1/3.1e-136/uncharacterized protein DEA37_0008011 [Paragonimus westermani]	XM_009165286.1/0.0/Opisthorchis viverrini hypothetical protein partial mRNA	sp|Q9TTV2|ROA2_SAGOE/3.2e-58/Heterogeneous nuclear ribonucleoproteins A2/B1 OS=Saguinus oedipus OX=9490 GN=HNRNPA2B1 PE=1 SV=1	shx:MS3_01104/1.2e-116/Heterogeneous nuclear ribonucleoproteins A2/B1; K12741 heterogeneous nuclear ribonucleoprotein A1/A3	Hs14043072/3.9e-58/[R] KOG0118 FOG: RRM domain	PS50102/17.319/Eukaryotic RNA Recognition Motif (RRM) profile.	molecular_function:GO:0003729//mRNA binding;
CL9740.Contig6_All	3830	25.1587	339.427	3.75397	0.00432094	Up	4.49088e-05	PIK55550.1/8.8e-17/putative sia-alpha-2,3-Gal-beta-1,4-GlcNAc-R:alpha 2,8-sialyltransferase [Apostichopus japonicus]	NA	sp|P61645|SIA8D_PANTR/4.7e-12/CMP-N-acetylneuraminate-poly-alpha-2,8-sialyltransferase OS=Pan troglodytes OX=9598 GN=ST8SIA4 PE=2 SV=1	xma:102217658/3.4e-13/alpha-2,8-sialyltransferase 8E-like; K06615 alpha-N-acetyl-neuraminate alpha-2,8-sialyltransferase (sialyltransferase 8F) [EC:2.4.99.-]	Hs5031999/3.3e-12/[G] KOG2692 Sialyltransferase	NA	biological_process:GO:0006486//protein glycosylation;cellular_component:GO:0005794//Golgi apparatus;GO:0016021//integral component of membrane;molecular_function:GO:0008373//sialyltransferase activity;
Unigene67000_All	1855	1084.15	296.065	-1.87258	0.0411995	Down	0.000700856	PIK35991.1/1.3e-58/putative superoxide dismutase [Apostichopus japonicus]	NA	sp|P81926|SODC_HALRO/4.1e-38/Superoxide dismutase [Cu-Zn] OS=Halocynthia roretzi OX=7729 PE=1 SV=2	aplc:110973453/2.8e-42/superoxide dismutase [Cu-Zn]-like; K04565 superoxide dismutase, Cu-Zn family [EC:1.15.1.1]	Hs4507149/7.9e-36/[P] KOG0441 Cu2+/Zn2+ superoxide dismutase SOD1	PS00087/-/Copper/Zinc superoxide dismutase signature 1.	molecular_function:GO:0004784//superoxide dismutase activity;GO:0046872//metal ion binding;
Unigene110523_All	2645	1.05808e-05	26.539	21.2582	2.8642e-10	Up	1.50132e-12	PIK52012.1/5.8e-20/hypothetical protein BSL78_11085, partial [Apostichopus japonicus]	NA	NA	NA	NA	NA	cellular_component:GO:0016021//integral component of membrane;
Unigene112826_All	483	1.05536e-05	23.4311	21.0823	4.08369e-10	Up	2.29549e-12	NA	NA	NA	NA	NA	NA	NA
Unigene115261_All	694	1.15359e-05	334.225	24.7882	1.56185e-13	Up	1.53689e-16	NA	NA	NA	NA	NA	NA	NA
Unigene72304_All	952	562.772	0.240547	-11.192	0.0151203	Down	0.000194103	KAF4530955.1/2.9e-46/hypothetical protein B566_EDAN018988 [Ephemera danica]	LM523712.1/0.0/Parastrongyloides trichosuri genome assembly P_trichosuri_KNP ,scaffold PTRK_contig0000300	NA	NA	NA	NA	molecular_function:GO:0016787//hydrolase activity;
Unigene62884_All	1044	0.737251	230.665	8.28943	0.0236209	Up	0.000338776	PIK52243.1/3.1e-41/hypothetical protein BSL78_10867 [Apostichopus japonicus]	NA	NA	NA	NA	NA	NA
Unigene114379_All	759	1.08962e-05	61.6725	22.4324	2.55437e-11	Up	8.16493e-14	NA	NA	NA	NA	NA	NA	NA
Unigene115666_All	1689	1.12342e-05	150.092	23.6714	1.76125e-12	Up	3.23965e-15	NA	NA	NA	NA	NA	NA	NA
Unigene8392_All	7257	110.826	640.837	2.53166	0.0476522	Up	0.000853412	PIK52139.1/0.0e+00/hypothetical protein BSL78_10986 [Apostichopus japonicus]	AB572608.1/0.0/Stichopus chloronotus DNA, microsatellite: SC43	sp|Q96KQ7|EHMT2_HUMAN/7.0e-09/Histone-lysine N-methyltransferase EHMT2 OS=Homo sapiens OX=9606 GN=EHMT2 PE=1 SV=3	sko:100368728/2.7e-11/ankyrin-2-like; K15503 serine/threonine-protein phosphatase 6 regulatory ankyrin repeat subunit B	7295202/1.5e-08/[M] KOG4177 Ankyrin	PS50088/11.033/Ankyrin repeat profile.	NA
Unigene11035_All	3273	7.3683	592.091	6.32834	0.00230031	Up	2.21621e-05	PIK42742.1/7.2e-36/putative RNA-directed DNA polymerase from transposon BS [Apostichopus japonicus]	NA	sp|Q9EPX2|PPN_MOUSE/1.7e-18/Papilin OS=Mus musculus OX=10090 GN=Papln PE=2 SV=2	ncc:104943316/2.3e-23/oxct1; succinyl-CoA:3-ketoacid coenzyme A transferase 1, mitochondrial; K01027 3-oxoacid CoA-transferase [EC:2.8.3.5]	Hs7656867/1.9e-16/[O] KOG3538 Disintegrin metalloproteinases with thrombospondin repeats	PS50092/10.594/Thrombospondin type-1 (TSP1) repeat profile.	molecular_function:GO:0003964//RNA-directed DNA polymerase activity;
Unigene35056_All	7591	587.62	120308	7.67763	7.21657e-20	Up	9.28265e-25	PIK55235.1/6.5e-205/hypothetical protein BSL78_07830, partial [Apostichopus japonicus]	NA	sp|Q61703|ITIH2_MOUSE/1.3e-119/Inter-alpha-trypsin inhibitor heavy chain H2 OS=Mus musculus OX=10090 GN=Itih2 PE=1 SV=1	mcal:110311389/1.5e-118/Itih2; inter-alpha-trypsin inhibitor heavy chain H2; K19015 inter-alpha-trypsin inhibitor heavy chain H2	Hs4504783/7.6e-117/[O] LSE2193 H Plasma inter-alpha-trypsin inhibitor	SM00609/3.3E-22/Vault protein Inter-alpha-Trypsin domain	biological_process:GO:0030212//hyaluronan metabolic process;molecular_function:GO:0004867//serine-type endopeptidase inhibitor activity;
Unigene34407_All	758	2113.46	67.7987	-4.96221	0.00675247	Down	7.49141e-05	NA	NA	NA	NA	NA	NA	NA
CL1916.Contig1_All	1763	0.201143	334.578	10.6999	5.59529e-05	Up	4.29314e-07	NA	NA	NA	NA	NA	NA	NA
CL2047.Contig1_All	3118	4.40157	246.887	5.80969	0.00355983	Up	3.61741e-05	PIK47371.1/3.4e-237/putative acyl-CoA synthetase family member 2, mitochondrial-like [Apostichopus japonicus]	AC132378.3/0.0/Mus musculus BAC clone RP23-407N22 from chromosome 18, complete sequence	sp|Q0P4F7|ACSF2_DANRE/3.9e-158/Medium-chain acyl-CoA ligase ACSF2, mitochondrial OS=Danio rerio OX=7955 GN=acsf2 PE=2 SV=1	spu:592091/4.0e-182/medium-chain acyl-CoA ligase ACSF2, mitochondrial; K23617 medium-chain acyl-CoA ligase, mitochondrial [EC:6.2.1.2]	Hs13376741/4.7e-150/[I] KOG1177 Long chain fatty acid acyl-CoA ligase	PTHR24095/1.1E-202/--	molecular_function:GO:0003824//catalytic activity;
Unigene68144_All	713	90.1721	2.36272	-5.25416	0.0041898	Down	4.33572e-05	NA	NA	NA	NA	NA	NA	NA
Unigene41511_All	2101	53.8286	234.875	2.12545	0.0480343	Up	0.000864393	PIK59912.1/5.5e-13/putative heterogeneous nuclear ribonucleoprotein H2-like [Apostichopus japonicus]	NA	NA	NA	NA	NA	molecular_function:GO:0003723//RNA binding;
CL6132.Contig3_All	469	378.789	26.5646	-3.83382	0.0361593	Down	0.000596047	XP_031565513.1/1.0e-07/fibrinogen C domain-containing protein 1-like [Actinia tenebrosa]	NA	sp|A2AV25|FBCD1_MOUSE/1.4e-08/Fibrinogen C domain-containing protein 1 OS=Mus musculus OX=10090 GN=Fibcd1 PE=2 SV=1	epa:110246102/4.4e-08/ficolin-1-like; K10104 ficolin	Hs5730098_2/3.3e-07/[R] KOG2579 Ficolin and related extracellular proteins	NA	NA
CL9829.Contig4_All	4870	47.0523	540.896	3.52302	5.2144e-09	Up	3.46766e-11	PIK42067.1/2.5e-133/putative dehydrogenase/reductase SDR family member 4-like [Apostichopus japonicus]	NA	sp|Q9GKX2|DHRS4_RABIT/1.7e-75/Dehydrogenase/reductase SDR family member 4 (Fragment) OS=Oryctolagus cuniculus OX=9986 GN=DHRS4 PE=1 SV=1	spu:764565/3.0e-83/dehydrogenase/reductase SDR family member 4; K11147 dehydrogenase/reductase SDR family member 4 [EC:1.1.-.-]	Hs10337605/2.1e-72/[R] KOG0725 Reductases with broad range of substrate specificities	PF00106/3.8E-50/short chain dehydrogenase	molecular_function:GO:0016491//oxidoreductase activity;
Unigene8432_All	648	1.06286e-05	28.8497	21.3722	2.27246e-10	Up	1.13862e-12	NA	NA	NA	NA	NA	NA	NA
Unigene113604_All	1393	1.298e-05	129.092	23.2456	4.39317e-12	Up	9.989e-15	NA	NA	NA	NA	NA	NA	NA
Unigene27508_All	2021	7.00169	50.0811	2.83849	6.26913e-05	Up	4.84645e-07	NA	NA	NA	NA	NA	NA	NA
CL5258.Contig1_All	507	61.2628	0.915165	-6.06483	0.0332124	Down	0.000529223	NA	NA	NA	NA	NA	NA	NA
CL4835.Contig2_All	1086	145392	28720.5	-2.33979	0.0452895	Down	0.000798103	PIK34884.1/2.0e-43/hypothetical protein BSL78_28289 [Apostichopus japonicus] >PIK45511.1 hypothetical protein BSL78_17615 [Apostichopus japonicus]	NA	sp|Q56JY1|RL35A_BOVIN/2.2e-31/60S ribosomal protein L35a OS=Bos taurus OX=9913 GN=RPL35A PE=3 SV=1	sko:100375834/4.4e-35/60S ribosomal protein L35a-like; K02917 large subunit ribosomal protein L35Ae	Hs16117791/2.0e-31/[J] KOG0887 60S ribosomal protein L35A/L37	NA	biological_process:GO:0006412//translation;cellular_component:GO:0005840//ribosome;molecular_function:GO:0003735//structural constituent of ribosome;
Unigene62706_All	551	0.214656	12.9188	5.9113	0.028877	Up	0.000439603	NA	NA	NA	NA	NA	NA	NA
Unigene104877_All	314	10.146	0.206723	-5.61706	0.0488926	Down	0.000885184	NA	NA	NA	NA	NA	NA	NA
Unigene113556_All	879	3.01764e-05	34.9256	20.1424	3.12576e-09	Up	2.02787e-11	NA	NA	NA	NA	NA	NA	NA
Unigene113697_All	1078	1.19326e-05	90.6299	22.8566	1.03844e-11	Up	2.75162e-14	NA	NA	NA	NA	NA	NA	NA
Unigene13769_All	2890	1.08345e-05	47.9182	22.0765	5.03184e-11	Up	2.00253e-13	PIK51462.1/1.5e-37/hypothetical protein BSL78_11636 [Apostichopus japonicus]	NA	sp|Q9JHX4|CASP8_RAT/9.2e-21/Caspase-8 OS=Rattus norvegicus OX=10116 GN=Casp8 PE=1 SV=1	sgh:107566313/9.0e-27/caspase-8-like; K04398 caspase 8 [EC:3.4.22.61]	Hs14916492/3.9e-21/[D] KOG3573 Caspase, apoptotic cysteine protease	PS50208/27.622/Caspase family p20 domain profile.	biological_process:GO:0042981//regulation of apoptotic process;molecular_function:GO:0004197//cysteine-type endopeptidase activity;
CL8309.Contig2_All	1274	1.42101e-05	47.9675	21.6867	1.11955e-10	Up	5.24186e-13	NA	NA	NA	NA	NA	NA	NA
Unigene5225_All	864	0.30579	27.0592	6.46743	0.0493349	Up	0.000896936	NA	NA	NA	NA	NA	NA	NA
Unigene5506_All	1269	1.05511e-05	23.3949	21.0804	4.09736e-10	Up	2.30581e-12	NA	NA	NA	NA	NA	NA	NA
CL3722.Contig1_All	478	1.01599	57.5279	5.8233	0.0122161	Up	0.000151183	NA	NA	NA	NA	NA	NA	NA
CL9857.Contig13_All	2367	141815	7231.75	-4.29352	0.0199564	Down	0.000274154	NA	KY609179.1/0.0/Holothuria forskali tensilin mRNA, complete cds	NA	NA	NA	NA	NA
CL5021.Contig2_All	2827	6.90194	91.8816	3.7347	0.0205292	Up	0.000284004	PIK62913.1/2.4e-35/putative ladderlectin-like [Apostichopus japonicus]	NA	NA	NA	NA	SM00034/1.1E-10/C-type lectin (CTL) or carbohydrate-recognition domain (CRD)	NA
Unigene79610_All	1890	1.07325e-05	40.2513	21.8386	8.23528e-11	Up	3.62201e-13	PIK61364.1/1.5e-73/putative integrin beta-1-A [Apostichopus japonicus]	NA	sp|Q27874|PAT3_CAEEL/1.2e-56/Integrin beta pat-3 OS=Caenorhabditis elegans OX=6239 GN=pat-3 PE=1 SV=1	aplc:110973352/3.8e-74/integrin beta-1-B-like; K05719 integrin beta 1	CE01102/8.3e-57/[TW] KOG1226 Integrin beta subunit (N-terminal portion of extracellular region)	PTHR10082:SF16/2.4E-97/--	biological_process:GO:0007155//cell adhesion;GO:0007229//integrin-mediated signaling pathway;cellular_component:GO:0016021//integral component of membrane;
CL3042.Contig3_All	1416	2.03596	36.1113	4.14867	0.0042265	Up	4.37641e-05	NA	NA	NA	NA	NA	NA	NA
Unigene12776_All	8356	1.14082e-05	203.307	24.0871	6.91313e-13	Up	1.05819e-15	XP_022080689.1/7.7e-58/TWiK family of potassium channels protein 7-like [Acanthaster planci]	NA	sp|P34410|TWK7_CAEEL/4.9e-22/TWiK family of potassium channels protein 7 OS=Caenorhabditis elegans OX=6239 GN=twk-7 PE=3 SV=3	cel:CELE_C52B9.6/1.7e-30/twk-28; TWiK family of potassium channels; K05323 potassium channel subfamily K, invertebrate	CE16939/1.5e-28/[P] KOG1418 Tandem pore domain K+ channel	PF07885/1.0E-20/Ion channel	cellular_component:GO:0016021//integral component of membrane;molecular_function:GO:0005267//potassium channel activity;
Unigene30930_All	2279	0.21331	9.74875	5.51419	0.00328177	Up	3.29686e-05	PIK45636.1/1.1e-102/hypothetical protein BSL78_17496 [Apostichopus japonicus]	NA	sp|Q92752|TENR_HUMAN/6.7e-51/Tenascin-R OS=Homo sapiens OX=9606 GN=TNR PE=1 SV=3	spis:111331329/1.3e-52/ryncolin-2-like; K06252 tenascin	Hs5730098_2/4.8e-51/[R] KOG2579 Ficolin and related extracellular proteins	PS51406/55.357/Fibrinogen C-terminal domain profile.	NA
Unigene107629_All	836	0.212584	6.91724	5.02409	0.0398022	Up	0.000671456	PIK53881.1/2.1e-24/hypothetical protein BSL78_09199 [Apostichopus japonicus]	NA	NA	NA	NA	NA	molecular_function:GO:0005509//calcium ion binding;
Unigene115749_All	555	1.14635e-05	281.395	24.5491	2.6679e-13	Up	2.98559e-16	NA	NA	NA	NA	NA	NA	NA
Unigene116330_All	804	1.05935e-05	22.1048	20.9928	4.92059e-10	Up	2.84504e-12	PIK33927.1/1.6e-29/putative GTPase IMAP family member 4-like, partial [Apostichopus japonicus]	NA	sp|Q96F15|GIMA5_HUMAN/4.8e-20/GTPase IMAP family member 5 OS=Homo sapiens OX=9606 GN=GIMAP5 PE=1 SV=1	slal:111645687/5.0e-20/trichohyalin-like; K18626 trichohyalin	At1g33950/8.8e-24/[V] TWOG0191 Protein involved in control of unknown local host defense mechanisms to pathogens	PTHR10903/4.1E-38/--	molecular_function:GO:0005525//GTP binding;
Unigene116332_All	1002	1.06291e-05	28.0732	21.3327	2.45087e-10	Up	1.25314e-12	PIK48963.1/2.4e-19/cadherin [Apostichopus japonicus]	NA	NA	NA	NA	PF07714/9.9E-8/Protein tyrosine kinase	cellular_component:GO:0016021//integral component of membrane;molecular_function:GO:0005524//ATP binding;GO:0004672//protein kinase activity;
Unigene6419_All	1956	19957.1	2271.25	-3.13534	8.74869e-07	Down	6.20063e-09	NA	XM_030975025.1/0.0/PREDICTED: Strongylocentrotus purpuratus uncharacterized LOC115920065 (LOC115920065), mRNA	NA	NA	NA	NA	NA
Unigene116305_All	1626	2.8175e-05	325.287	23.4608	2.78681e-12	Up	5.64584e-15	NA	NA	NA	NA	NA	NA	NA
CL7335.Contig18_All	5125	1.20485e-05	1236.99	26.6134	2.40371e-15	Up	7.88431e-19	PIK53054.1/4.0e-09/hypothetical protein BSL78_10068 [Apostichopus japonicus]	NA	NA	otw:112264802/2.4e-06/poliovirus receptor homolog; K06531 poliovirus receptor-related protein 2	NA	PS50835/8.375/Ig-like domain profile.	NA
Unigene53284_All	1279	195.076	13.1089	-3.89542	0.0362297	Down	0.000598223	NA	NA	NA	NA	NA	NA	NA
Unigene57323_All	2255	3.17499	61.8906	4.2849	0.00168582	Up	1.56455e-05	PIK56104.1/1.7e-89/putative NADPH-dependent methylglyoxal reductase GRP2 [Apostichopus japonicus]	LR597464.1/0.0/Sphaeramia orbicularis genome assembly, chromosome: 7	sp|Q15738|NSDHL_HUMAN/2.9e-06/Sterol-4-alpha-carboxylate 3-dehydrogenase, decarboxylating OS=Homo sapiens OX=9606 GN=NSDHL PE=1 SV=2	pcan:112560719/6.6e-09/sterol-4-alpha-carboxylate 3-dehydrogenase, decarboxylating-like isoform X1; K07748 sterol-4alpha-carboxylate 3-dehydrogenase (decarboxylating) [EC:1.1.1.170]	CE04390/5.1e-61/[V] KOG1502 Flavonol reductase/cinnamoyl-CoA reductase	PTHR10366:SF267/2.6E-122/--	biological_process:GO:0006694//steroid biosynthetic process;molecular_function:GO:0016616//oxidoreductase activity, acting on the CH-OH group of donors, NAD or NADP as acceptor;GO:0003854//3-beta-hydroxy-delta5-steroid dehydrogenase activity;GO:0003824//catalytic activity;GO:0016491//oxidoreductase activity;
Unigene114311_All	936	3.46158e-05	32.9362	19.8598	5.76633e-09	Up	3.84954e-11	NA	NA	NA	NA	NA	NA	NA
CL7439.Contig2_All	1125	0.213823	10.8355	5.66321	0.0476264	Up	0.000851656	XP_003725798.1/4.4e-25/proto-oncogene c-Fos [Strongylocentrotus purpuratus] >XP_030831892.1 proto-oncogene c-Fos-like [Strongylocentrotus purpuratus]	NA	sp|P53539|FOSB_HUMAN/2.5e-14/Protein fosB OS=Homo sapiens OX=9606 GN=FOSB PE=1 SV=1	aplc:110987721/1.5e-22/cyclic AMP-dependent transcription factor ATF-3-like; K09032 activating transcription factor 3	Hs5803017/1.8e-14/[K] KOG1414 Transcriptional activator FOSB/c-Fos and related bZIP transcription factors	PS00036/-/Basic-leucine zipper (bZIP) domain signature.	biological_process:GO:0006357//regulation of transcription by RNA polymerase II;molecular_function:GO:0003677//DNA binding;GO:0003700//DNA-binding transcription factor activity;
Unigene29576_All	596	5.66921	76.9528	3.76275	0.0419152	Up	0.000718692	NA	NA	NA	NA	NA	NA	NA
CL8768.Contig4_All	2019	450.207	5410.52	3.58711	0.00182712	Up	1.71096e-05	NA	XM_015971814.1/0.0/PREDICTED: Nothobranchius furzeri adhesion G protein-coupled receptor D2 (adgrd2), transcript variant X2, mRNA	NA	NA	NA	NA	NA
CL9888.Contig1_All	3410	95.0666	409.336	2.10627	0.0477684	Up	0.000856842	PIK38778.1/0.0e+00/putative radial spoke head protein 4-like A-like [Apostichopus japonicus]	XM_033769761.1/0.0/PREDICTED: Asterias rubens radial spoke head protein 4 homolog A-like (LOC117288880), transcript variant X3, mRNA	sp|Q5TD94|RSH4A_HUMAN/5.3e-185/Radial spoke head protein 4 homolog A OS=Homo sapiens OX=9606 GN=RSPH4A PE=1 SV=1	aplc:110981422/2.9e-274/radial spoke head protein 4 homolog A-like isoform X1; K19756 radial spoke head protein 4A	SPBC3D6.14c/7.5e-08/[GO] KOG4157 beta-1,6-N-acetylglucosaminyltransferase, contains WSC domain	PF04712/1.9E-202/Radial spokehead-like protein	biological_process:GO:0060294//cilium movement involved in cell motility;GO:0060271//cilium assembly;cellular_component:GO:0001534//radial spoke;
CL9640.Contig4_All	5104	1.11469e-05	103.46	23.1459	5.44188e-12	Up	1.29848e-14	PIK45553.1/3.1e-86/hypothetical protein BSL78_17592 [Apostichopus japonicus]	NA	sp|P29319|EPHA3_MOUSE/8.1e-20/Ephrin type-A receptor 3 OS=Mus musculus OX=10090 GN=Epha3 PE=1 SV=1	mjv:108404390/2.5e-19/EPHA1; ephrin type-A receptor 1; K05102 Eph receptor A1 [EC:2.7.10.1]	HsM4885211/7.5e-20/[T] KOG0196 Tyrosine kinase, EPH (ephrin) receptor family	PS50011/21.8/Protein kinase domain profile.	cellular_component:GO:0016021//integral component of membrane;molecular_function:GO:0005524//ATP binding;GO:0004672//protein kinase activity;
Unigene114328_All	1110	1.09555e-05	73.3881	22.6755	1.53065e-11	Up	4.39059e-14	NA	NA	NA	NA	NA	NA	NA
Unigene42882_All	2401	5.77704	70.2298	3.60368	0.00463281	Up	4.84778e-05	PIK52618.1/1.0e-140/hypothetical protein BSL78_10478 [Apostichopus japonicus]	NA	NA	spis:111330325/5.5e-14/NLR family CARD domain-containing protein 4-like; K12805 NLR family CARD domain-containing protein 4	NA	PTHR25480:SF182/4.7E-20/--	cellular_component:GO:0016021//integral component of membrane;
Unigene113850_All	739	1.07354e-05	39.7887	21.8215	8.52699e-11	Up	3.77856e-13	NA	NA	NA	NA	NA	NA	NA
Unigene15876_All	1033	1206.26	57.1328	-4.40008	0.0152945	Down	0.000196733	NA	NA	NA	NA	NA	NA	NA
Unigene19418_All	4975	246.264	5360.48	4.44408	9.3395e-07	Up	6.63139e-09	PIK55235.1/1.1e-258/hypothetical protein BSL78_07830, partial [Apostichopus japonicus]	NA	sp|Q9GLY5|ITIH3_RABIT/2.6e-124/Inter-alpha-trypsin inhibitor heavy chain H3 OS=Oryctolagus cuniculus OX=9986 GN=ITIH3 PE=2 SV=1	aml:100475438/2.3e-123/ITIH2; inter-alpha-trypsin inhibitor heavy chain 2; K19015 inter-alpha-trypsin inhibitor heavy chain H2	Hs4504783/1.5e-121/[O] LSE2193 H Plasma inter-alpha-trypsin inhibitor	PF00092/7.9E-18/von Willebrand factor type A domain	biological_process:GO:0030212//hyaluronan metabolic process;molecular_function:GO:0004867//serine-type endopeptidase inhibitor activity;
CL2842.Contig3_All	4505	0.213744	11.0313	5.68957	0.0141413	Up	0.000179989	PIK41619.1/1.8e-101/hypothetical protein BSL78_21535 [Apostichopus japonicus]	NA	sp|Q5NDE8|PMGT2_CHICK/9.8e-62/Protein O-linked-mannose beta-1,4-N-acetylglucosaminyltransferase 2 OS=Gallus gallus OX=9031 GN=POMGNT2 PE=2 SV=1	aplc:110974705/5.1e-69/protein O-linked-mannose beta-1,4-N-acetylglucosaminyltransferase 2-like isoform X1; K18207 protein O-mannose beta-1,4-N-acetylglucosaminyltransferase [EC:2.4.1.312]	Hs14249490/9.5e-51/[S] KOG4698 Uncharacterized conserved protein	PTHR20961:SF0/1.7E-61/--	cellular_component:GO:0016021//integral component of membrane;molecular_function:GO:0016757//transferase activity, transferring glycosyl groups;
Unigene99315_All	843	0.21828	82.8443	8.56808	0.0289003	Up	0.000440255	PIK52993.1/4.2e-81/putative actin-related protein 2/3 complex subunit 4 [Apostichopus japonicus]	XM_032513361.1/0.0/PREDICTED: Etheostoma spectabile actin-related protein 2/3 complex subunit 4 (LOC116687761), mRNA	sp|Q641G7|ARPC4_XENLA/2.8e-79/Actin-related protein 2/3 complex subunit 4 OS=Xenopus laevis OX=8355 GN=arpc4 PE=1 SV=1	ccar:109061643/2.5e-78/actin-related protein 2/3 complex subunit 4-like isoform X1; K05755 actin related protein 2/3 complex, subunit 4	Hs5031595/4.5e-79/[Z] KOG1876 Actin-related protein Arp2/3 complex, subunit ARPC4	PTHR22629/6.8E-135/--	biological_process:GO:0034314//Arp2/3 complex-mediated actin nucleation;GO:0030041//actin filament polymerization;cellular_component:GO:0005885//Arp2/3 protein complex;GO:0005737//cytoplasm;molecular_function:GO:0003779//actin binding;
CL3973.Contig1_All	3905	8.42219	201.951	4.58367	0.00305401	Up	3.03706e-05	PIK33385.1/1.8e-126/pox-neuro [Apostichopus japonicus]	XM_034338187.1/0.0/PREDICTED: Osmia lignaria protein gooseberry-neuro-like (LOC117610603), mRNA	sp|P23758|POXN_DROME/3.6e-52/Paired box pox-neuro protein OS=Drosophila melanogaster OX=7227 GN=Poxn PE=1 SV=3	sko:100303521/2.9e-60/Poxn; pox-neuro; K09383 paired box protein 5	7303035/2.6e-52/[K] KOG3862 Transcription factor PAX2/5/8, contains PAX domain	PTHR24329/4.1E-102/--	biological_process:GO:0006355//regulation of transcription, DNA-templated;GO:0007275//multicellular organism development;cellular_component:GO:0005634//nucleus;molecular_function:GO:0003677//DNA binding;
Unigene115850_All	272	1.08009e-05	47.5254	22.0691	5.10787e-11	Up	2.04006e-13	NA	NA	NA	NA	NA	NA	NA
Unigene72343_All	444	109.223	4.58264e-06	-24.5065	2.91182e-13	Down	3.39352e-16	KAF4531346.1/8.3e-12/hypothetical protein B566_EDAN019442 [Ephemera danica]	LM524059.1/0.0/Parastrongyloides trichosuri genome assembly P_trichosuri_KNP ,scaffold PTRK_contig0000613	NA	NA	NA	NA	NA
CL2948.Contig2_All	907	1.05176e-05	20.7786	20.9139	5.72103e-10	Up	3.43663e-12	NA	NA	NA	NA	NA	NA	NA
Unigene39986_All	6695	129.23	540.122	2.06334	0.0439463	Up	0.000766854	NA	NA	NA	NA	NA	NA	NA
CL9393.Contig1_All	1070	0.721758	77.7773	6.75169	0.0139983	Up	0.000177995	NA	NA	NA	NA	NA	NA	NA
Unigene57194_All	443	85.1112	4.5426e-06	-24.1593	6.03534e-13	Down	8.81128e-16	VDO18229.1/3.3e-08/unnamed protein product [Brugia timori]	LM523522.1/0.0/Parastrongyloides trichosuri genome assembly P_trichosuri_KNP ,scaffold PTRK_contig0000165	NA	NA	NA	NA	NA
Unigene67067_All	2134	20.7512	77.8531	1.90756	0.0230539	Up	0.000328124	PIK51646.1/4.0e-205/hypothetical protein BSL78_11456, partial [Apostichopus japonicus]	XM_033771793.1/0.0/PREDICTED: Asterias rubens tektin-1-like (LOC117290407), mRNA	sp|Q969V4|TEKT1_HUMAN/9.0e-114/Tektin-1 OS=Homo sapiens OX=9606 GN=TEKT1 PE=1 SV=1	spu:576964/7.5e-172/tektin-1; K18628 tektin-1	Hs16753231/6.4e-114/[Z] KOG2685 Cystoskeletal protein Tektin	PR00511/6.46E-19/Tektin signature	biological_process:GO:0060294//cilium movement involved in cell motility;GO:0060271//cilium assembly;cellular_component:GO:0015630//microtubule cytoskeleton;
Unigene115842_All	927	1.06804e-05	34.0415	21.6039	1.35254e-10	Up	6.46324e-13	NA	NA	NA	NA	NA	NA	NA
Unigene55775_All	1094	0.782601	16.3823	4.38772	0.000325353	Up	2.72235e-06	NA	NA	NA	NA	NA	NA	NA
Unigene115091_All	2071	1.89738	507.474	8.06318	0.0203335	Up	0.000280773	PIK56691.1/2.9e-22/hypothetical protein BSL78_06413 [Apostichopus japonicus]	NA	sp|P24668|MPRD_MOUSE/4.0e-10/Cation-dependent mannose-6-phosphate receptor OS=Mus musculus OX=10090 GN=M6pr PE=1 SV=1	cscu:111621322/7.6e-12/cation-dependent mannose-6-phosphate receptor-like; K10089 cation-dependent mannose-6-phosphate receptor	NA	NA	cellular_component:GO:0016021//integral component of membrane;GO:0005802//trans-Golgi network;
Unigene55062_All	2886	155031	2899.29	-5.74071	0.00240765	Down	2.33201e-05	PIK57715.1/2.7e-55/Fibrinogen-like protein A [Apostichopus japonicus]	NA	sp|P19477|FIBA_APOPA/8.8e-48/Fibrinogen-like protein A OS=Apostichopus parvimensis OX=1902835 PE=2 SV=1	amil:114959720/4.7e-52/basement membrane-specific heparan sulfate proteoglycan core protein-like; K06252 tenascin	Hs4758372/7.0e-47/[R] KOG2579 Ficolin and related extracellular proteins	PF00147/7.5E-65/Fibrinogen beta and gamma chains, C-terminal globular domain	NA
CL9364.Contig1_All	10973	4978.99	64299.1	3.69087	2.36813e-06	Up	1.70735e-08	PIK39676.1/0.0e+00/putative apolipophorins-like [Apostichopus japonicus]	NA	sp|Q9U943|APLP_LOCMI/6.5e-75/Apolipophorins OS=Locusta migratoria OX=7004 PE=1 SV=2	dgt:114527217/6.3e-81/uncharacterized protein LOC114527217; K14462 apolipoprotein B	Hs4507907/2.9e-16/[WV] KOG1216 von Willebrand factor and related coagulation proteins	PF01347/8.9E-64/Lipoprotein amino terminal region	molecular_function:GO:0005319//lipid transporter activity;
CL2176.Contig4_All	5567	27.3071	303.496	3.47433	0.0209096	Up	0.000291956	XP_030838005.1/2.9e-170/laminin subunit alpha isoform X2 [Strongylocentrotus purpuratus]	NA	sp|Q21313|EPI1_CAEEL/2.1e-90/Laminin-like protein epi-1 OS=Caenorhabditis elegans OX=6239 GN=epi-1 PE=1 SV=1	spu:578626/1.6e-168/laminin subunit alpha; K06240 laminin, alpha 3/5	Hs4504949/2.2e-89/[W] KOG1836 Extracellular matrix glycoprotein Laminin subunits alpha and gamma	PTHR10574:SF39/2.9E-156/--	NA
Unigene49783_All	5020	4078.08	596.173	-2.77409	0.0212232	Down	0.000296881	PIK40592.1/6.9e-139/putative NAD-dependent protein deacetylase sirtuin-3, mitochondrial-like [Apostichopus japonicus]	NA	sp|Q9NTG7|SIR3_HUMAN/1.2e-87/NAD-dependent protein deacetylase sirtuin-3, mitochondrial OS=Homo sapiens OX=9606 GN=SIRT3 PE=1 SV=2	aplc:110975043/1.2e-122/NAD-dependent protein deacetylase sirtuin-3-like; K11413 NAD+-dependent protein deacetylase sirtuin 3 [EC:2.3.1.286]	Hs6912660/8.3e-88/[BK] KOG2682 NAD-dependent histone deacetylases and class I sirtuins (SIR2 family)	PF02146/2.9E-56/Sir2 family	molecular_function:GO:0070403//NAD+ binding;GO:0008270//zinc ion binding;GO:0016740//transferase activity;GO:0017136//NAD-dependent histone deacetylase activity;
Unigene43946_All	477	2.27553	392.321	7.42968	0.0350502	Up	0.000570777	XP_029643908.1/1.6e-24/protein PFC0760c-like, partial [Octopus vulgaris]	XM_026313073.2/0.0/PREDICTED: Mastacembelus armatus calsequestrin-1-like (LOC113133968), mRNA	sp|P08723|SPBP_RAT/8.7e-17/Prostatic spermine-binding protein OS=Rattus norvegicus OX=10116 GN=Sbp PE=1 SV=1	csem:103384793/3.2e-22/calsequestrin-1-like; K23468 calsequestrin 1	YOR054c/5.6e-18/[PD] KOG0672 Halotolerance protein HAL3 (contains flavoprotein domain)	NA	molecular_function:GO:0003676//nucleic acid binding;
Unigene25050_All	4280	350.608	2244.38	2.67838	0.00538613	Up	5.73653e-05	PIK47015.1/7.8e-06/putative double-stranded RNA-specific adenosine deaminase [Apostichopus japonicus]	XM_015976621.1/0.0/PREDICTED: Nothobranchius furzeri solute carrier family 46 member 2 (slc46a2), mRNA	NA	NA	NA	NA	NA
Unigene66715_All	2535	0.705944	23.6096	5.06367	0.00937883	Up	0.000110084	PIK55903.1/1.2e-163/putative somatostatin receptor type 4-like [Apostichopus japonicus]	NA	sp|F1MV99|SSR5_BOVIN/4.1e-57/Somatostatin receptor type 5 OS=Bos taurus OX=9913 GN=SSTR5 PE=3 SV=2	spu:100893370/9.5e-73/somatostatin receptor type 4; K04220 somatostatin receptor 4	Hs4557857/5.0e-57/[R] KOG3656 FOG: 7 transmembrane receptor	PS00237/-/G-protein coupled receptors family 1 signature.	biological_process:GO:0007218//neuropeptide signaling pathway;cellular_component:GO:0043005//neuron projection;GO:0005887//integral component of plasma membrane;GO:0016021//integral component of membrane;molecular_function:GO:0004985//opioid receptor activity;GO:0042277//peptide binding;GO:0004930//G protein-coupled receptor activity;GO:0004983//neuropeptide Y receptor activity;GO:0042923//neurop…
CL10010.Contig17_All	1776	1.07487e-05	16.2358	20.5266	1.37728e-09	Up	8.59223e-12	NA	NA	NA	NA	NA	NA	NA
CL2966.Contig1_All	741	0.582066	9.9346	4.09321	0.0316864	Up	0.000496638	NA	NA	NA	NA	NA	NA	NA
Unigene59192_All	1835	1.08483	15.9608	3.87899	0.0167515	Up	0.00021946	NA	NA	NA	NA	NA	NA	NA
CL946.Contig4_All	1323	0.217776	48.8404	7.80908	5.03847e-05	Up	3.85942e-07	PIK62559.1/5.3e-14/putative extracellular tyrosine-protein kinase PKDCC [Apostichopus japonicus]	NA	NA	NA	NA	NA	molecular_function:GO:0004715//non-membrane spanning protein tyrosine kinase activity;GO:0005524//ATP binding;
Unigene72187_All	1043	381.831	1.26057e-05	-24.8524	1.33324e-13	Down	1.28621e-16	TNV71364.1/1.8e-17/hypothetical protein FGO68_gene16112 [Halteria grandinella]	LM523712.1/0.0/Parastrongyloides trichosuri genome assembly P_trichosuri_KNP ,scaffold PTRK_contig0000300	NA	NA	NA	NA	NA
Unigene99213_All	1333	1.07545e-05	43.1992	21.9376	6.75441e-11	Up	2.83235e-13	VDQ09040.1/5.5e-27/unnamed protein product [Trichobilharzia regenti]	NA	NA	NA	NA	NA	NA
Unigene108048_All	629	0.294819	3.98915	3.75818	0.0449395	Up	0.000789335	PIK61898.1/4.1e-65/hypothetical protein BSL78_01229 [Apostichopus japonicus]	NA	NA	NA	NA	NA	NA
Unigene47943_All	4457	8523.1	1078.81	-2.98193	0.0264221	Down	0.000389487	PIK50298.1/6.0e-94/putative coiled-coil domain-containing protein [Apostichopus japonicus]	NA	sp|Q8CEG5|CC28B_MOUSE/1.6e-19/Coiled-coil domain-containing protein 28B OS=Mus musculus OX=10090 GN=Ccdc28b PE=1 SV=3	shr:100919191/3.0e-13/CHRM1; muscarinic acetylcholine receptor M1; K04129 muscarinic acetylcholine receptor M1	NA	PTHR13400/4.4E-39/--	NA
CL158.Contig3_All	774	44.445	4.35342e-06	-23.2834	4.14381e-12	Down	9.2745e-15	TNV71364.1/5.1e-09/hypothetical protein FGO68_gene16112 [Halteria grandinella]	AP014947.1/0.0/Gymnochlora stellata plastid DNA, complete sequence, strain: CCMP2053	NA	NA	NA	NA	NA
CL11077.Contig2_All	2039	1.10437	21.6309	4.2918	0.00216703	Up	2.07386e-05	PIK55043.1/7.6e-76/putative troponin I [Apostichopus japonicus]	NA	sp|Q7M3Y3|TNNI_CHLNI/1.8e-39/Troponin I OS=Chlamys nipponensis akazara OX=6571 PE=1 SV=2	nmel:110396410/1.5e-23/RP1L1; retinitis pigmentosa 1-like 1 protein; K19538 retinitis pigmentosa 1	At2g18540/1.2e-24/[W] LSE0345 A 12S cruciferin seed storage protein/vicilin-like seed storage protein	PTHR13738/5.3E-49/--	cellular_component:GO:0005861//troponin complex;
Unigene22302_All	2485	794.095	130.049	-2.61026	0.00739806	Down	8.33611e-05	NA	NA	NA	NA	NA	NA	NA
Unigene71695_All	370	10.4468	0.20589	-5.66503	0.0402631	Down	0.000681302	NA	NG_052811.1/0.0/Homo sapiens calcium voltage-gated channel auxiliary subunit beta 1 (CACNB1), RefSeqGene on chromosome 17	NA	NA	NA	NA	NA
Unigene59140_All	2146	0.604038	10.1649	4.07281	0.024826	Up	0.000359094	NA	NA	NA	NA	NA	NA	NA
Unigene5208_All	2445	2973.17	186.7	-3.99321	0.00428411	Down	4.44958e-05	NA	NA	NA	NA	NA	NA	NA
Unigene44720_All	3431	31.165	766.109	4.61955	0.0010005	Up	8.85418e-06	PIK47075.1/5.2e-287/Src family kinase [Apostichopus japonicus]	XM_033063666.1/0.0/PREDICTED: Catharus ustulatus YES proto-oncogene 1, Src family tyrosine kinase (YES1), mRNA	sp|Q6EWH2|FYNA_DANRE/4.7e-165/Tyrosine-protein kinase fyna OS=Danio rerio OX=7955 GN=fyna PE=1 SV=2	aplc:110980160/1.8e-239/proto-oncogene tyrosine-protein kinase Src-like isoform X1; K05704 tyrosine-protein kinase Src [EC:2.7.10.2]	Hs4503823/2.7e-162/[T] KOG0197 Tyrosine kinases	SM00219/1.9E-138/Tyrosine kinase, catalytic domain	molecular_function:GO:0004715//non-membrane spanning protein tyrosine kinase activity;GO:0005524//ATP binding;
Unigene115080_All	737	1.05629e-05	23.3229	21.0743	4.1529e-10	Up	2.33974e-12	NA	NA	NA	NA	NA	NA	NA
Unigene54582_All	2865	15.7324	194.423	3.62739	0.0178966	Up	0.000238261	PIK56964.1/3.4e-82/putative echinoidin-like [Apostichopus japonicus]	NA	sp|P06027|LECE_HELCR/2.1e-17/Echinoidin OS=Heliocidaris crassispina OX=1043166 PE=1 SV=1	salp:111956452/5.6e-13/neurocan core protein; K06794 neurocan core protein	Hs20127605/5.0e-13/[RW] LSE0104 H Chondroitin sulfate proteoglycan	PTHR22801/7.4E-29/--	molecular_function:GO:0030246//carbohydrate binding;
Unigene115100_All	1934	3.23383	65.7501	4.34568	0.0463485	Up	0.000819747	PIK59998.1/6.3e-72/hypothetical protein BSL78_03077 [Apostichopus japonicus]	NA	sp|P97334|NKX23_MOUSE/5.2e-12/Homeobox protein Nkx-2.3 OS=Mus musculus OX=10090 GN=Nkx2-3 PE=2 SV=2	spu:579092/2.9e-37/NK2.2; NK2 homeodomain protein; K08029 homeobox protein Nkx-2.2	Hs4505401/1.1e-08/[K] KOG0842 Transcription factor tinman/NKX2-3, contains HOX domain	PTHR24340:SF24/2.0E-17/--	biological_process:GO:0006355//regulation of transcription, DNA-templated;cellular_component:GO:0005634//nucleus;molecular_function:GO:0043565//sequence-specific DNA binding;
Unigene69141_All	1117	0.303357	30.6724	6.65978	5.60193e-05	Up	4.30544e-07	NA	NA	NA	NA	NA	NA	NA
Unigene24675_All	4106	305.154	6303.19	4.36847	1.75799e-05	Up	1.30929e-07	NA	CT485613.9/0.0/Mouse DNA sequence from clone RP23-140I12 on chromosome 17, complete sequence	NA	NA	NA	NA	NA
CL7484.Contig3_All	654	87.2262	6.28855	-3.79396	0.00651553	Down	7.16568e-05	NA	NA	NA	NA	NA	NA	NA
Unigene68396_All	2395	1.62926	40.6037	4.63932	0.0323505	Up	0.000509544	NA	NA	NA	NA	NA	PS00018/-/EF-hand calcium-binding domain.	NA
CL5071.Contig2_All	6483	342.808	1234.32	1.84824	0.000849894	Up	7.45028e-06	PIK40213.1/3.9e-267/Frizzled7 [Apostichopus japonicus]	NA	sp|Q9PUU6|FZD2_XENLA/1.1e-183/Frizzled-2 OS=Xenopus laevis OX=8355 GN=fzd2 PE=2 SV=1	aplc:110990217/7.0e-213/frizzled-2-like; K02432 frizzled 1/7	Hs4503827/2.2e-181/[T] KOG3577 Smoothened and related G-protein-coupled receptors	PF01392/6.6E-31/Fz domain	biological_process:GO:0007275//multicellular organism development;cellular_component:GO:0016021//integral component of membrane;molecular_function:GO:0042813//Wnt-activated receptor activity;
CL9794.Contig4_All	2355	2.25559	2432.65	10.0748	1.29029e-08	Up	8.81301e-11	PIK60459.1/4.6e-117/hypothetical protein BSL78_02568 [Apostichopus japonicus]	NA	sp|P55088|AQP4_MOUSE/1.3e-52/Aquaporin-4 OS=Mus musculus OX=10090 GN=Aqp4 PE=1 SV=2	aplc:110975713/6.3e-55/lens fiber major intrinsic protein-like; K09866 aquaporin-4	Hs4502181/1.4e-50/[G] KOG0223 Aquaporin (major intrinsic protein family)	PR00783/1.8E-49/Major intrinsic protein family signature	cellular_component:GO:0016021//integral component of membrane;molecular_function:GO:0015267//channel activity;
Unigene58863_All	2751	124.851	13.7513	-3.18257	0.0258793	Down	0.000379489	NA	NA	NA	NA	NA	NA	NA
CL5355.Contig1_All	1435	2.81408	4988.29	10.7917	0.0161593	Up	0.000209831	NA	NA	NA	NA	NA	NA	NA
Unigene115752_All	836	1.07592e-05	38.9045	21.7859	9.17886e-11	Up	4.12646e-13	NA	NA	NA	NA	NA	NA	NA
Unigene111441_All	1077	1.47754e-05	18.5773	20.2619	2.45168e-09	Up	1.57207e-11	ESS28885.1/1.1e-28/zinc finger (CCCH type) motif-containing protein [Toxoplasma gondii VEG] >KFG38271.1 zinc finger (CCCH type) motif-containing protein [Toxoplasma gondii p89] >KFG47656.1 zinc finger (CCCH type) motif-containing protein [Toxoplasma gondii GAB2-2007-GAL-DOM2] >KFG50914.1 zinc finger (CCCH type) motif-containing protein [Toxoplasma gondii FOU] >PUA88797.1 zinc finger (CCCH type) m…	NA	NA	NA	NA	PS50103/12.681/Zinc finger C3H1-type profile.	molecular_function:GO:0046872//metal ion binding;
CL1300.Contig2_All	3144	24.1072	727.555	4.91552	0.0118553	Up	0.00014526	XP_030217064.1/9.3e-49/mucin-2-like, partial [Gadus morhua]	NA	sp|P98088|MUC5A_HUMAN/1.3e-36/Mucin-5AC OS=Homo sapiens OX=9606 GN=MUC5AC PE=1 SV=4	xco:114152557/1.1e-43/mucin-2-like; K10955 mucin-2	Hs4505285/6.9e-32/[WV] KOG1216 von Willebrand factor and related coagulation proteins	NA	biological_process:GO:0007165//signal transduction;cellular_component:GO:0016020//membrane;molecular_function:GO:0005509//calcium ion binding;
CL1228.Contig2_All	8336	30.8867	145.299	2.23396	0.00293405	Up	2.9098e-05	XP_022086572.1/0.0e+00/slit homolog 2 protein-like isoform X1 [Acanthaster planci]	NA	sp|Q9R1B9|SLIT2_MOUSE/0.0e+00/Slit homolog 2 protein OS=Mus musculus OX=10090 GN=Slit2 PE=2 SV=2	aplc:110977078/0.0e+00/slit homolog 2 protein-like isoform X1; K06839 slit 2	Hs4759146/0.0e+00/[WT] KOG4237 Extracellular matrix protein slit, contains leucine-rich and EGF-like repeats	PS50026/21.284/EGF-like domain profile.	NA
CL11008.Contig5_All	2875	705.292	83.5583	-3.07736	0.0466787	Down	0.00082889	NA	NA	NA	NA	NA	NA	NA
Unigene113593_All	882	1.05959e-05	25.4251	21.1943	3.25501e-10	Up	1.75222e-12	NA	NA	NA	NA	NA	NA	NA
CL10394.Contig4_All	4016	1.09893e-05	80.7716	22.8093	1.15201e-11	Up	3.11183e-14	PIK49188.1/2.2e-71/putative G-protein coupled receptor [Apostichopus japonicus]	NA	sp|Q8CJ12|AGRG2_MOUSE/1.0e-41/Adhesion G-protein coupled receptor G2 OS=Mus musculus OX=10090 GN=Adgrg2 PE=1 SV=1	aplc:110986402/2.7e-69/uncharacterized protein LOC110986402; K08455 adhesion G-protein coupled receptor G4	Hs5031733/1.1e-39/[T] KOG4193 G protein-coupled receptors	PTHR12011/8.3E-85/--	biological_process:GO:0007166//cell surface receptor signaling pathway;cellular_component:GO:0016021//integral component of membrane;molecular_function:GO:0004930//G protein-coupled receptor activity;
Unigene72294_All	1278	2510.94	6.25899	-8.64808	0.0194814	Down	0.000265597	TNV71364.1/1.4e-16/hypothetical protein FGO68_gene16112 [Halteria grandinella]	CU179746.6/0.0/Zebrafish DNA sequence from clone RP71-42C1, complete sequence	NA	NA	NA	NA	NA
Unigene64355_All	1213	86589.1	5510.59	-3.97391	0.00987745	Down	0.000116826	OCT91703.1/6.4e-06/hypothetical protein XELAEV_18014765mg [Xenopus laevis]	NA	sp|Q17RH7|TPRXL_HUMAN/1.6e-06/Putative protein TPRXL OS=Homo sapiens OX=9606 GN=TPRXL PE=5 SV=2	hcq:109515181/2.8e-06/uncharacterized protein DDB_G0271670-like; K23573 dentin sialophosphoprotein	NA	NA	NA
Unigene73405_All	933	49.0277	4.04201	-3.60045	0.0327606	Down	0.000518435	NA	NA	NA	NA	NA	NA	NA
CL10315.Contig2_All	766	26.2711	4.22028e-06	-22.5696	1.97349e-11	Down	5.97815e-14	NA	NA	NA	NA	NA	NA	NA
CL3232.Contig1_All	8446	30.9809	264.868	3.09582	0.0243869	Up	0.000351801	PIK40516.1/0.0e+00/putative myosin heavy chain, striated muscle isoform X5 [Apostichopus japonicus]	XM_022237866.1/0.0/PREDICTED: Acanthaster planci myosin heavy chain, striated muscle-like (LOC110980848), mRNA	sp|P24733|MYS_ARGIR/0.0e+00/Myosin heavy chain, striated muscle OS=Argopecten irradians OX=31199 PE=1 SV=1	spu:580674/0.0e+00/myosin-16 isoform X5; K10352 myosin heavy chain	Hs20542063/0.0e+00/[Z] KOG0161 Myosin class II heavy chain	PS51456/256.807/Myosin motor domain profile.	cellular_component:GO:0016459//myosin complex;molecular_function:GO:0003779//actin binding;GO:0005524//ATP binding;GO:0003774//motor activity;
Unigene60999_All	633	0.301738	14.2597	5.5625	0.00462368	Up	4.83526e-05	NA	NA	NA	NA	NA	NA	NA
CL9877.Contig6_All	12285	58.7978	1771.19	4.91281	6.79992e-09	Up	4.55704e-11	XP_013422037.1/1.1e-150/ADAMTS-like protein 4 isoform X3 [Lingula anatina]	XM_019062793.1/0.0/PREDICTED: Cyprinus carpio epoxide hydrolase 4-like (LOC109044870), mRNA	sp|Q3UTY6|THSD4_MOUSE/6.1e-106/Thrombospondin type-1 domain-containing protein 4 OS=Mus musculus OX=10090 GN=Thsd4 PE=1 SV=2	lak:106181983/3.2e-150/thrombospondin type-1 domain-containing protein 4 isoform X1; K23377 thrombospondin type-1 domain-containing protein 4	Hs13376210/4.0e-83/[O] KOG4597 Serine proteinase inhibitor (KU family) with thrombospondin repeats	PS50092/11.578/Thrombospondin type-1 (TSP1) repeat profile.	molecular_function:GO:0008233//peptidase activity;
Unigene114875_All	515	1.05344e-05	22.768	21.0435	4.4221e-10	Up	2.51984e-12	NA	NA	NA	NA	NA	NA	NA
CL5714.Contig5_All	3575	5.76691	147.77	4.67941	0.013715	Up	0.000173682	XP_312188.5/2.2e-14/AGAP002737-PA, partial [Anopheles gambiae str. PEST] >EAA07771.5 AGAP002737-PA, partial [Anopheles gambiae str. PEST]	NA	sp|Q5RG44|CRACD_DANRE/8.2e-11/Capping protein inhibiting regulator of actin dynamics OS=Danio rerio OX=7955 GN=crad PE=3 SV=3	aplc:110978019/3.7e-38/troponin T, cardiac muscle isoforms-like isoform X1; K12046 troponin T, fast skeletal muscle	At2g18540/3.5e-16/[W] LSE0345 A 12S cruciferin seed storage protein/vicilin-like seed storage protein	NA	biological_process:GO:0006937//regulation of muscle contraction;GO:0006936//muscle contraction;cellular_component:GO:0016021//integral component of membrane;GO:0005861//troponin complex;molecular_function:GO:0003779//actin binding;GO:0017022//myosin binding;GO:0005516//calmodulin binding;
CL10885.Contig1_All	2104	3.26173	93.1493	4.83584	0.0224491	Up	0.00031735	NA	NA	NA	NA	NA	NA	NA
CL1715.Contig2_All	2965	14.9767	511.362	5.09356	0.0313464	Up	0.000490099	XP_034336018.1/1.5e-45/uncharacterized protein LOC109617665 isoform X2 [Crassostrea gigas]	NA	NA	tsr:106550371/2.8e-15/probable cation-transporting ATPase 13A5; K14951 cation-transporting P-type ATPase 13A3/4/5 [EC:7.2.2.-]	NA	PTHR31660:SF31/6.5E-14/--	NA
Unigene72286_All	362	437.326	4.96556e-06	-26.3922	3.90208e-15	Down	1.52767e-18	TNV71297.1/5.0e-07/hypothetical protein FGO68_gene13476 [Halteria grandinella]	AB526262.1/0.0/Daphnia pulex ncRNA, kairomone-inducible transcript	NA	NA	NA	NA	NA
Unigene28098_All	3309	133800	15660.1	-3.09491	0.013119	Down	0.000164362	NA	NA	NA	NA	NA	NA	NA
Unigene52128_All	2531	17.673	723.41	5.35519	1.32644e-05	Up	9.8277e-08	NA	NA	NA	NA	NA	NA	NA
Unigene113687_All	746	3.0036e-05	35.3677	20.1673	2.95768e-09	Up	1.91554e-11	NA	NA	NA	NA	NA	NA	NA
CL1300.Contig6_All	1524	6.55588	258.966	5.30383	0.0167877	Up	0.000220367	PIK47250.1/7.6e-65/hypothetical protein BSL78_15898 [Apostichopus japonicus]	NA	NA	aplc:110973056/2.5e-12/hyalin-like; K17495 CUB and sushi domain-containing protein	NA	NA	cellular_component:GO:0016021//integral component of membrane;
CL7410.Contig3_All	5294	6184.83	1306.09	-2.24348	0.0195261	Down	0.00026636	PIK42367.1/6.6e-140/putative poly(ADP-ribose) glycohydrolase ARH3 [Apostichopus japonicus]	NA	sp|Q66HT8|ADPRS_DANRE/7.2e-72/ADP-ribose glycohydrolase ARH3 OS=Danio rerio OX=7955 GN=adprs PE=2 SV=2	spu:584075/6.8e-97/ADP-ribose glycohydrolase ARH3; K11687 poly(ADP-ribose) glycohydrolase ARH3 [EC:3.2.1.143]	Hs8923417/8.2e-70/[O] LSE2819 H ADP-ribosyl-hydrolase	PTHR16222:SF12/1.4E-93/--	molecular_function:GO:0016787//hydrolase activity;
CL8643.Contig1_All	2376	1.20347	40.2597	5.06407	0.00123247	Up	1.11211e-05	PIK49560.1/3.5e-234/putative low-density lipoprotein receptor-related protein 2 [Apostichopus japonicus]	NA	sp|Q9QYP1|LRP4_RAT/1.6e-47/Low-density lipoprotein receptor-related protein 4 OS=Rattus norvegicus OX=10116 GN=Lrp4 PE=1 SV=2	apla:101792102/2.4e-49/LRP4; low-density lipoprotein receptor-related protein 4 isoform X1; K20051 low-density lipoprotein receptor-related protein 4	Hs22065231/2.0e-47/[T] KOG1215 Low-density lipoprotein receptors containing Ca2+-binding EGF-like domains	SM00135/3.9E-8/Low-density lipoprotein-receptor YWTD domain	cellular_component:GO:0016021//integral component of membrane;
Unigene61334_All	586	0.425509	9.92559	4.54389	0.00178383	Up	1.66698e-05	PIK43626.1/1.5e-69/heat shock protein 70 [Apostichopus japonicus]	NA	sp|Q06248|HSP74_PARLI/9.2e-61/Heat shock 70 kDa protein IV OS=Paracentrotus lividus OX=7656 GN=HSP70IV PE=3 SV=1	spu:574693/5.1e-62/heat shock 70 kDa protein IV; K03283 heat shock 70kDa protein 1/2/6/8	Hs5123454/2.2e-56/[O] KOG0101 Molecular chaperones HSP70/HSC70, HSP70 superfamily	PF00012/8.1E-42/Hsp70 protein	molecular_function:GO:0005524//ATP binding;
Unigene64553_All	442	0.211188	6.4243	4.92694	0.00920293	Up	0.000107482	NA	NA	NA	NA	NA	NA	NA
CL1777.Contig3_All	1871	1.18829e-05	117.507	23.2374	4.44895e-12	Up	1.02145e-14	NA	NA	NA	NA	NA	NA	NA
Unigene115840_All	1314	1.0808e-05	48.1886	22.0882	4.9336e-11	Up	1.94507e-13	NA	NA	NA	NA	NA	NA	NA
CL5703.Contig1_All	912	5.9853	142.39	4.57228	0.0273886	Up	0.000409548	NA	NA	NA	NA	NA	NA	NA
Unigene62627_All	1424	1.07311e-05	39.3466	21.806	8.81042e-11	Up	3.92682e-13	NA	NA	NA	NA	NA	NA	NA
Unigene115117_All	502	1.21543e-05	213.754	24.068	7.18231e-13	Up	1.11411e-15	NA	NA	NA	NA	NA	NA	NA
Unigene20637_All	1921	57.9073	1218.15	4.3948	2.5342e-08	Up	1.73744e-10	NA	NA	NA	NA	NA	NA	NA
CL4630.Contig2_All	774	1.07904e-05	46.1991	22.0297	5.50411e-11	Up	2.25142e-13	NA	NA	NA	NA	NA	NA	NA
CL936.Contig1_All	3580	1.13192e-05	110.524	23.2191	4.60457e-12	Up	1.07203e-14	PIK56257.1/4.9e-22/hypothetical protein BSL78_06840 [Apostichopus japonicus]	NA	sp|Q86UE6|LRRT1_HUMAN/1.0e-13/Leucine-rich repeat transmembrane neuronal protein 1 OS=Homo sapiens OX=9606 GN=LRRTM1 PE=2 SV=2	eee:113590791/1.3e-14/lrrtm1; leucine-rich repeat transmembrane neuronal protein 1; K16665 leucine-rich repeat transmembrane neuronal protein 1/2	Hs7662102/1.4e-12/[R] KOG0619 FOG: Leucine rich repeat	NA	cellular_component:GO:0016021//integral component of membrane;
Unigene115134_All	801	1.12952e-05	102.567	23.1143	5.84625e-12	Up	1.41e-14	NA	NA	NA	NA	NA	NA	NA
Unigene59302_All	687	0.426926	20.8833	5.61222	0.00305401	Up	3.03859e-05	NA	NA	NA	NA	NA	NA	NA
Unigene40348_All	5901	88.2979	513.1	2.53879	0.000388979	Up	3.29476e-06	PIK47075.1/1.3e-285/Src family kinase [Apostichopus japonicus]	XM_033063666.1/0.0/PREDICTED: Catharus ustulatus YES proto-oncogene 1, Src family tyrosine kinase (YES1), mRNA	sp|Q6EWH2|FYNA_DANRE/3.1e-164/Tyrosine-protein kinase fyna OS=Danio rerio OX=7955 GN=fyna PE=1 SV=2	aplc:110980160/1.2e-238/proto-oncogene tyrosine-protein kinase Src-like isoform X1; K05704 tyrosine-protein kinase Src [EC:2.7.10.2]	Hs4503823/1.7e-161/[T] KOG0197 Tyrosine kinases	SM00252/1.1E-31/Src homology 2 domains	molecular_function:GO:0004715//non-membrane spanning protein tyrosine kinase activity;GO:0005524//ATP binding;
Unigene115734_All	1003	1.39899e-05	64.5462	22.1375	4.5578e-11	Up	1.7119e-13	NA	NA	NA	NA	NA	NA	NA
Unigene72326_All	348	100.586	4.57087e-06	-24.3914	3.71809e-13	Down	4.663e-16	VDK17968.1/4.3e-08/unnamed protein product [Anisakis simplex]	AK418250.1/0.0/Riptortus pedestris mRNA, putative 3&apos;UTR of hypothetical protein, sequence id: Rped-0034, expressed in midgut	NA	NA	NA	NA	NA
CL9277.Contig3_All	1014	1.02104e-05	10.3729	19.9543	4.90741e-09	Up	3.26035e-11	NA	NA	NA	NA	NA	PS50017/11.741/Death domain profile.	NA
Unigene113618_All	800	1.09831e-05	70.1128	22.606	1.76926e-11	Up	5.24578e-14	NA	NA	NA	NA	NA	NA	NA
Unigene111289_All	746	1.09019	20.7844	4.25285	0.0102262	Up	0.000121739	XP_033632363.1/3.6e-07/uncharacterized protein LOC117293961 [Asterias rubens]	NA	NA	NA	NA	NA	NA
Unigene116362_All	1370	1.10524e-05	93.8374	23.0174	7.31356e-12	Up	1.81563e-14	NA	NA	NA	NA	NA	NA	NA
Unigene9687_All	7703	17731.5	5264.6	-1.75192	0.0370458	Down	0.000615425	PIK48162.1/1.6e-304/hypothetical protein BSL78_14954 [Apostichopus japonicus]	NA	sp|P04323|POL3_DROME/7.8e-59/Retrovirus-related Pol polyprotein from transposon 17.6 OS=Drosophila melanogaster OX=7227 GN=pol PE=4 SV=1	spu:105437344/7.0e-220/uncharacterized protein K02A2.6; K00432 glutathione peroxidase [EC:1.11.1.9]	CE13102_2/3.9e-105/[R] KOG0017 FOG: Transposon-encoded proteins with TYA, reverse transcriptase, integrase domains in various combinations	PR00722/3.3E-15/Chymotrypsin serine protease family (S1) signature	biological_process:GO:0015074//DNA integration;molecular_function:GO:0003676//nucleic acid binding;
Unigene61167_All	3402	1.12636e-05	79.4825	22.7505	1.2967e-11	Up	3.61944e-14	NA	NA	NA	NA	NA	NA	NA
Unigene23140_All	8792	7612.52	650.157	-3.54951	0.0204204	Down	0.000282236	PIK59808.1/1.2e-215/hypothetical protein BSL78_03263 [Apostichopus japonicus]	NA	sp|Q3SZL5|PIGS_BOVIN/9.1e-96/GPI transamidase component PIG-S OS=Bos taurus OX=9913 GN=PIGS PE=2 SV=3	sko:100377448/1.2e-125/GPI transamidase component PIG-S-like; K05291 GPI-anchor transamidase subunit S	Hs15088795/9.7e-92/[MO] KOG2459 GPI transamidase complex, GPI17/PIG-S component, involved in glycosylphosphatidylinositol anchor biosynthesis	PF10510/1.0E-123/Phosphatidylinositol-glycan biosynthesis class S protein	biological_process:GO:0015074//DNA integration;GO:0016255//attachment of GPI anchor to protein;cellular_component:GO:0042765//GPI-anchor transamidase complex;molecular_function:GO:0003676//nucleic acid binding;
Unigene65199_All	863	5.71758	1534.74	8.06838	0.00146463	Up	1.34326e-05	PIK46522.1/4.4e-41/hypothetical protein BSL78_16615 [Apostichopus japonicus]	NA	NA	spu:574871/4.4e-06/protein scribble homolog isoform X1; K16175 protein scribble	NA	NA	cellular_component:GO:0016021//integral component of membrane;
CL63.Contig2_All	1793	0.186412	299.956	10.652	0.0264472	Up	0.000390027	NA	NA	NA	NA	NA	NA	NA
Unigene71871_All	1825	6002.54	22.6227	-8.05166	0.0384064	Down	0.000641734	TNV71364.1/1.2e-16/hypothetical protein FGO68_gene16112 [Halteria grandinella]	LM523522.1/0.0/Parastrongyloides trichosuri genome assembly P_trichosuri_KNP ,scaffold PTRK_contig0000165	NA	NA	NA	NA	NA
Unigene26771_All	1151	1.26646e-05	6768.95	28.9936	6.66397e-18	Up	4.71452e-22	NA	NA	NA	NA	NA	NA	NA
CL173.Contig100_All	10723	1131.17	27121.3	4.58354	2.04754e-07	Up	1.42749e-09	PIK55235.1/5.5e-234/hypothetical protein BSL78_07830, partial [Apostichopus japonicus]	NA	sp|Q9GLY5|ITIH3_RABIT/4.8e-115/Inter-alpha-trypsin inhibitor heavy chain H3 OS=Oryctolagus cuniculus OX=9986 GN=ITIH3 PE=2 SV=1	aml:100475438/1.4e-112/ITIH2; inter-alpha-trypsin inhibitor heavy chain 2; K19015 inter-alpha-trypsin inhibitor heavy chain H2	Hs10092579/2.1e-112/[O] LSE2193 H Plasma inter-alpha-trypsin inhibitor	PF08487/6.5E-10/Vault protein inter-alpha-trypsin domain	biological_process:GO:0030212//hyaluronan metabolic process;molecular_function:GO:0004867//serine-type endopeptidase inhibitor activity;
CL11278.Contig13_All	356	2.26138	19.2904	3.09261	0.0121552	Up	0.000150098	NA	NA	NA	NA	NA	NA	NA
CL8562.Contig6_All	6267	58.4426	648.686	3.47243	0.025362	Up	0.000368615	PIK52305.1/3.1e-64/putative palmitoyltransferase ZDHHC2 isoform X2 [Apostichopus japonicus]	NA	sp|Q5W0Z9|ZDH20_HUMAN/8.1e-22/Palmitoyltransferase ZDHHC20 OS=Homo sapiens OX=9606 GN=ZDHHC20 PE=1 SV=1	aplc:110973177/1.3e-41/probable palmitoyltransferase ZDHHC20 isoform X1; K20028 palmitoyltransferase ZDHHC2/15/20 [EC:2.3.1.225]	7303813/2.8e-24/[R] KOG1315 Predicted DHHC-type Zn-finger protein	PTHR22883:SF13/2.8E-34/--	cellular_component:GO:0016021//integral component of membrane;molecular_function:GO:0019706//protein-cysteine S-palmitoyltransferase activity;
Unigene110275_All	1621	0.304584	36.4015	6.90101	0.00103516	Up	9.19415e-06	NA	LR597551.1/0.0/Myripristis murdjan genome assembly, chromosome: 2	NA	NA	NA	NA	NA
Unigene78201_All	1927	1.07984e-05	44.1294	21.9625	6.41739e-11	Up	2.66213e-13	NA	NA	NA	NA	NA	NA	NA
Unigene594_All	1504	0.426424	69.3344	7.34514	0.000451337	Up	3.84907e-06	NA	LR597552.1/0.0/Myripristis murdjan genome assembly, chromosome: 3	NA	NA	NA	NA	NA
CL11925.Contig8_All	6867	83.2299	554.849	2.73692	0.0309297	Up	0.000481993	PIK58417.1/3.0e-294/hypothetical protein BSL78_04638 [Apostichopus japonicus]	XM_027765563.1/0.0/PREDICTED: Tupaia chinensis X-prolyl aminopeptidase 1 (XPNPEP1), transcript variant X2, mRNA	sp|Q6P1B1|XPP1_MOUSE/4.9e-137/Xaa-Pro aminopeptidase 1 OS=Mus musculus OX=10090 GN=Xpnpep1 PE=1 SV=1	lak:106176358/9.9e-149/xaa-Pro aminopeptidase 1 isoform X1; K01262 Xaa-Pro aminopeptidase [EC:3.4.11.9]	Hs21359929/4.6e-137/[E] KOG2413 Xaa-Pro aminopeptidase	PF16188/4.8E-16/C-terminal region of peptidase_M24	molecular_function:GO:0046872//metal ion binding;GO:0070006//metalloaminopeptidase activity;
Unigene48341_All	4000	0.305271	182.345	9.22237	2.33276e-05	Up	1.75086e-07	PIK62349.1/2.6e-35/Caspase-8 [Apostichopus japonicus]	CP050605.1/0.0/Canis lupus familiaris breed Labrador retriever chromosome 34a	sp|P97864|CASP7_MOUSE/2.6e-29/Caspase-7 OS=Mus musculus OX=10090 GN=Casp7 PE=1 SV=2	shr:100927801/7.0e-30/CASP7; caspase-7; K04397 caspase 7 [EC:3.4.22.60]	Hs15718698/4.5e-28/[D] KOG3573 Caspase, apoptotic cysteine protease	PR00376/1.6E-12/Interleukin-1B converting enzyme signature	biological_process:GO:0042981//regulation of apoptotic process;molecular_function:GO:0004197//cysteine-type endopeptidase activity;
Unigene115623_All	644	1.05801e-05	25.4206	21.1962	3.2481e-10	Up	1.74432e-12	PIK49344.1/1.5e-09/hypothetical protein BSL78_13803 [Apostichopus japonicus]	NA	NA	NA	NA	NA	biological_process:GO:0015074//DNA integration;molecular_function:GO:0005525//GTP binding;GO:0003676//nucleic acid binding;
Unigene114224_All	865	2.31565e-05	31.9745	20.3971	1.78533e-09	Up	1.13331e-11	PIK49723.1/3.8e-37/hypothetical protein BSL78_13399 [Apostichopus japonicus]	NA	NA	NA	NA	NA	cellular_component:GO:0016021//integral component of membrane;
Unigene112995_All	521	1.07958e-05	46.6412	22.0427	5.36156e-11	Up	2.17931e-13	NA	NA	NA	NA	NA	NA	NA
Unigene72339_All	805	722.456	7.58934e-06	-26.5044	2.96531e-15	Down	1.09307e-18	CBY13234.1/1.8e-25/unnamed protein product, partial [Oikopleura dioica]	CU179746.6/0.0/Zebrafish DNA sequence from clone RP71-42C1, complete sequence	NA	NA	NA	NA	NA
Unigene15627_All	5498	24.9738	127.114	2.34764	0.0207461	Up	0.000288606	NA	NA	NA	NA	NA	NA	NA
CL730.Contig7_All	4786	28.0063	735.617	4.71513	0.00912994	Up	0.000106458	PIK62122.1/3.0e-176/hypothetical protein BSL78_00942 [Apostichopus japonicus]	NA	NA	NA	NA	NA	NA
CL139.Contig8_All	456	447.255	1.35479	-8.36688	0.00277072	Down	2.72822e-05	GBP52947.1/1.3e-36/hypothetical protein EVAR_47602_1 [Eumeta japonica]	AY340426.1/0.0/Ctenodrilus serratus 18S ribosomal RNA gene, partial sequence	NA	pmur:107282173/3.9e-09/PALM; paralemmin-1; K16519 A-kinase anchor protein 2	NA	NA	NA
CL1166.Contig3_All	926	0.625416	42.9957	6.10323	0.0265115	Up	0.000391828	NA	NA	NA	NA	NA	NA	NA
Unigene72146_All	708	140.712	4.66334e-06	-24.8468	1.35492e-13	Down	1.31584e-16	CDW61111.1/1.4e-16/hypothetical protein TTRE_0000953901 [Trichuris trichiura]	LM523712.1/0.0/Parastrongyloides trichosuri genome assembly P_trichosuri_KNP ,scaffold PTRK_contig0000300	NA	NA	NA	NA	NA
Unigene52608_All	6980	265.27	1778.25	2.74492	0.0124008	Up	0.000154088	NA	NA	NA	NA	NA	NA	NA
CL2671.Contig6_All	1095	1.14174e-05	232.985	24.2825	4.67471e-13	Up	6.2132e-16	PIK42993.1/1.4e-07/hypothetical protein BSL78_20174 [Apostichopus japonicus]	NA	NA	NA	NA	NA	NA
Unigene99177_All	2611	1.07876e-05	47.3605	22.0659	5.14108e-11	Up	2.05663e-13	NA	NA	NA	NA	NA	NA	NA
CL8402.Contig11_All	2260	3442.23	412.23	-3.06182	0.0134577	Down	0.000169564	XP_022086922.1/1.5e-37/putative transmembrane protein DDB_G0267530 [Acanthaster planci]	NA	sp|P24639|ANXA7_DICDI/2.0e-23/Annexin A7 OS=Dictyostelium discoideum OX=44689 GN=nxnA PE=1 SV=1	dpl:KGM_202128/3.7e-12/annexin B13; K17095 annexin A7/11	Hs5032125/3.5e-09/[K] KOG3227 Calcium-responsive transcription coactivator	PTHR14948/6.0E-26/--	NA
Unigene10133_All	1793	424.387	28.2978	-3.90662	0.00470629	Down	4.93981e-05	NA	NA	NA	NA	NA	NA	NA
Unigene85896_All	1618	0.563525	27.0382	5.58438	0.00104266	Up	9.26746e-06	XP_030847751.1/2.2e-30/uncharacterized protein LOC115926717 [Strongylocentrotus purpuratus]	NA	NA	NA	NA	NA	NA
Unigene60522_All	2135	14.4229	82.8883	2.52281	0.00413058	Up	4.26912e-05	PIK56697.1/6.9e-64/putative alpha-1A adrenergic receptor-like [Apostichopus japonicus]	NA	sp|P49219|MTR1C_XENLA/3.6e-14/Melatonin receptor type 1C OS=Xenopus laevis OX=8355 GN=mtnr1c PE=2 SV=1	aplc:110973390/2.2e-38/alpha-1D adrenergic receptor-like; K04150 histamine receptor H2	Hs5174595/1.6e-11/[T] LSE0315 H Melatonin receptor	PS00237/-/G-protein coupled receptors family 1 signature.	cellular_component:GO:0016021//integral component of membrane;molecular_function:GO:0004930//G protein-coupled receptor activity;
CL2384.Contig1_All	3182	1.63482	35.8283	4.4539	0.0467009	Up	0.000829584	PIK46741.1/1.7e-263/hypothetical protein BSL78_16405, partial [Apostichopus japonicus]	NA	sp|Q8N2E2|VWDE_HUMAN/4.7e-50/von Willebrand factor D and EGF domain-containing protein OS=Homo sapiens OX=9606 GN=VWDE PE=2 SV=4	dgt:114531614/3.9e-47/fibropellin-1-like isoform X1; K02599 Notch 1	Hs20539391/3.3e-50/[T] KOG1217 Fibrillins and related proteins containing Ca2+-binding EGF-like domains	PS50026/13.874/EGF-like domain profile.	NA
Unigene72270_All	659	146.085	4.65455e-06	-24.9036	1.19508e-13	Down	1.12217e-16	VDD97764.1/1.0e-21/unnamed protein product [Enterobius vermicularis]	CU179746.6/0.0/Zebrafish DNA sequence from clone RP71-42C1, complete sequence	NA	NA	NA	NA	NA
Unigene115260_All	313	1.06058e-05	27.41	21.3014	2.62148e-10	Up	1.35217e-12	NA	NA	NA	NA	NA	NA	NA
CL3786.Contig1_All	300	1.41505e-05	68.525	22.2073	4.03159e-11	Up	1.43647e-13	VDP83503.1/7.0e-07/unnamed protein product [Schistosoma mattheei]	NA	NA	mdo:103105680/1.1e-07/hornerin-like; K23757	NA	NA	cellular_component:GO:0016021//integral component of membrane;
Unigene303_All	1606	14.8094	454.456	4.93956	0.0188376	Up	0.000254665	NA	NA	NA	NA	NA	NA	NA
CL10607.Contig1_All	6107	1.22562	37.9345	4.95192	0.000128189	Up	1.01407e-06	PIK52891.1/1.4e-173/hypothetical protein BSL78_10241 [Apostichopus japonicus]	XM_022245628.1/0.0/PREDICTED: Acanthaster planci uncharacterized LOC110984959 (LOC110984959), transcript variant X2, mRNA	sp|Q06084|PARC_TRYBB/4.5e-17/Procyclic form-specific polypeptide B-alpha OS=Trypanosoma brucei brucei OX=5702 GN=PARPB PE=2 SV=1	kmr:108243237/1.1e-103/uncharacterized protein LOC108243237; K09614 atrial natriuretic peptide-converting enzyme [EC:3.4.21.-]	Hs4503833/1.3e-37/[T] KOG3577 Smoothened and related G-protein-coupled receptors	PS50038/15.945/Frizzled (fz) domain profile.	biological_process:GO:0007275//multicellular organism development;GO:0016055//Wnt signaling pathway;
Unigene45864_All	5738	32.9166	552.095	4.06803	0.00736754	Up	8.28276e-05	XP_029115090.1/4.2e-15/LOW QUALITY PROTEIN: uncharacterized threonine-rich GPI-anchored glycoprotein PJ4664.02-like, partial [Scleropages formosus]	NA	sp|E2RYF6|MUC22_HUMAN/2.2e-13/Mucin-22 OS=Homo sapiens OX=9606 GN=MUC22 PE=1 SV=2	sfm:108931447/8.3e-16/mucin-2-like; K10955 mucin-2	Hs22056571/1.5e-13/[S] LSE0569 H Uncharacterized protein	NA	NA
Unigene113144_All	527	3.43346e-05	32.7152	19.8619	5.75168e-09	Up	3.83236e-11	NA	NA	NA	NA	NA	NA	NA
Unigene60312_All	516	51.3535	3.02829	-4.08389	0.000327843	Down	2.74529e-06	NA	NA	NA	NA	NA	NA	NA
Unigene67772_All	504	2.93781	23.9851	3.02932	0.0295312	Up	0.000453932	NA	NA	NA	NA	NA	NA	NA
CL3925.Contig2_All	2117	0.406827	167.392	8.6846	0.029697	Up	0.000456862	PIK34872.1/1.6e-57/hypothetical protein BSL78_28304 [Apostichopus japonicus]	NA	NA	NA	NA	NA	cellular_component:GO:0016021//integral component of membrane;
Unigene115874_All	1491	1.12826e-05	158.05	23.7398	1.50399e-12	Up	2.69874e-15	NA	NA	NA	NA	NA	NA	NA
Unigene113539_All	956	1.06339e-05	29.1784	21.3878	2.19631e-10	Up	1.09614e-12	NA	NA	NA	NA	NA	NA	NA
CL8424.Contig7_All	6125	40.2948	833.029	4.3697	0.0224443	Up	0.000317065	PIK50387.1/5.7e-135/putative F-box only protein 32 [Apostichopus japonicus]	NA	sp|Q4R372|FBX25_MACFA/5.3e-42/F-box only protein 25 OS=Macaca fascicularis OX=9541 GN=FBXO25 PE=2 SV=1	spu:756255/8.4e-67/F-box only protein 32 isoform X1; K10305 F-box protein 25/32	Hs17158037/1.1e-38/[E] KOG3926 F-box proteins	PTHR13123:SF7/2.9E-80/--	NA
Unigene113348_All	1086	1.12321e-05	148.666	23.658	1.80689e-12	Up	3.35846e-15	NA	NA	NA	NA	NA	NA	NA
Unigene71138_All	725	63.2876	4.4588e-06	-23.7588	1.46487e-12	Down	2.60971e-15	NA	LR131995.1/0.0/Gouania willdenowi genome assembly, chromosome: 10	NA	NA	NA	NA	NA
Unigene73356_All	374	249.216	4.79862e-06	-25.6302	2.45166e-14	Down	1.4191e-17	CDW61111.1/1.3e-13/hypothetical protein TTRE_0000953901 [Trichuris trichiura]	CU179746.6/0.0/Zebrafish DNA sequence from clone RP71-42C1, complete sequence	NA	NA	NA	NA	NA
Unigene29989_All	2298	3807.25	495.69	-2.94124	0.0189558	Down	0.000257174	NA	NA	NA	NA	NA	NA	NA
CL2942.Contig8_All	762	2.66238	31.9239	3.58385	0.000823243	Up	7.21135e-06	NA	NA	NA	NA	NA	NA	NA
Unigene40980_All	2723	17.9696	328.811	4.19363	3.32333e-05	Up	2.51785e-07	NA	NA	NA	NA	NA	NA	NA
Unigene67747_All	583	1.30189	14.7165	3.49876	0.00801635	Up	9.16168e-05	NA	NA	NA	NA	NA	NA	NA
Unigene53513_All	755	0.632126	24.2444	5.2613	0.0179616	Up	0.000239472	NA	NA	NA	NA	NA	NA	NA
CL6060.Contig2_All	510	1.0706e-05	36.694	21.7087	1.07106e-10	Up	4.99417e-13	NA	NA	NA	NA	NA	NA	NA
Unigene113707_All	922	1.08521e-05	54.599	22.2625	3.61868e-11	Up	1.25515e-13	PIK40697.1/9.4e-18/hypothetical protein BSL78_22452 [Apostichopus japonicus]	NA	NA	malb:109958662/2.1e-09/annexin A2-like; K17092 annexin A2	NA	NA	molecular_function:GO:0003964//RNA-directed DNA polymerase activity;GO:0008168//methyltransferase activity;GO:0016706//2-oxoglutarate-dependent dioxygenase activity;
Unigene68728_All	4602	2.95873	2510.83	9.72897	0.000776183	Up	6.78334e-06	XP_030845152.1/1.2e-182/paired box protein Pax-6 isoform X2 [Strongylocentrotus purpuratus]	XM_002099594.2/0.0/Drosophila yakuba uncharacterized protein, transcript variant A (Dyak\GE14563), mRNA	sp|P55864|PAX6_XENLA/3.1e-135/Paired box protein Pax-6 OS=Xenopus laevis OX=8355 GN=pax6 PE=2 SV=1	spu:100892714/5.0e-181/paired box protein Pax-6 isoform X1; K08031 paired box protein 6	Hs4505615/3.2e-134/[K] KOG0849 Transcription factor PRD and related proteins, contain PAX and HOX domains	PS51057/64.234/Paired domain profile.	biological_process:GO:0006355//regulation of transcription, DNA-templated;GO:0007275//multicellular organism development;cellular_component:GO:0005634//nucleus;molecular_function:GO:0043565//sequence-specific DNA binding;
CL5893.Contig1_All	1476	1.09598e-05	71.8408	22.6442	1.62931e-11	Up	4.7574e-14	PIK45993.1/2.5e-76/hypothetical protein BSL78_17145 [Apostichopus japonicus]	NA	NA	NA	NA	NA	cellular_component:GO:0016021//integral component of membrane;
CL8037.Contig1_All	2477	1.13976e-05	221.491	24.212	5.34792e-13	Up	7.53252e-16	NA	NA	NA	hai:109372167/7.5e-06/CD38; CD38 molecule; K01242 ADP-ribosyl cyclase 1 [EC:3.2.2.6 2.4.99.20]	NA	PF02267/1.3E-14/ADP-ribosyl cyclase	NA
CL2345.Contig1_All	1009	41.6982	2.08539	-4.32159	0.0207448	Down	0.000288053	NA	NA	NA	NA	NA	NA	NA
Unigene10978_All	813	471.156	36.2125	-3.70164	0.0122548	Down	0.000151958	NA	LR597473.1/0.0/Sphaeramia orbicularis genome assembly, chromosome: 16	NA	NA	NA	NA	NA
CL5158.Contig1_All	2274	1.08019e-05	49.6147	22.131	1.10177e-11	Up	2.95488e-14	PIK50003.1/5.3e-54/putative uronyl 2-sulfotransferase [Apostichopus japonicus]	NA	sp|Q8BUB6|UST_MOUSE/4.1e-24/Uronyl 2-sulfotransferase OS=Mus musculus OX=10090 GN=Ust PE=2 SV=3	spu:593546/9.5e-32/uronyl 2-sulfotransferase isoform X1; K03193 dermatan/chondrotin sulfate uronyl 2-O-sulfotransferase UST [EC:2.8.2.-]	Hs5032219/6.5e-24/[O] KOG3922 Sulfotransferases	PTHR12129:SF11/1.1E-52/--	cellular_component:GO:0016021//integral component of membrane;molecular_function:GO:0008146//sulfotransferase activity;
CL8204.Contig3_All	747	1.06996e-05	36.0309	21.6832	1.13256e-10	Up	5.31734e-13	NA	NA	NA	NA	NA	NA	NA
Unigene116257_All	436	1.20569e-05	1326.21	26.7129	1.89617e-15	Up	5.8537e-19	NA	NA	NA	NA	NA	NA	NA
Unigene113506_All	2451	1.27639e-05	604.855	25.498	3.27473e-14	Up	2.06402e-17	PIK54079.1/3.1e-177/putative polypeptide N-acetylgalactosaminyltransferase 13 [Apostichopus japonicus]	NA	sp|O88422|GALT5_RAT/2.9e-116/Polypeptide N-acetylgalactosaminyltransferase 5 OS=Rattus norvegicus OX=10116 GN=Galnt5 PE=2 SV=1	sko:100372853/1.4e-142/polypeptide N-acetylgalactosaminyltransferase 5-like; K00710 polypeptide N-acetylgalactosaminyltransferase [EC:2.4.1.41]	Hs14729569/4.6e-116/[O] KOG3736 Polypeptide N-acetylgalactosaminyltransferase	PF00652/6.8E-11/Ricin-type beta-trefoil lectin domain	biological_process:GO:0006486//protein glycosylation;cellular_component:GO:0016021//integral component of membrane;GO:0000139//Golgi membrane;molecular_function:GO:0030246//carbohydrate binding;GO:0016757//transferase activity, transferring glycosyl groups;GO:0016740//transferase activity;
Unigene16997_All	1919	4580.26	606.903	-2.91589	0.00251888	Down	2.46242e-05	NA	NA	NA	NA	NA	NA	NA
Unigene66674_All	539	50.2407	5.42133	-3.21214	0.0450893	Down	0.000792837	NA	NA	NA	NA	NA	NA	NA
Unigene47998_All	1309	14.6792	182.271	3.63424	0.000229574	Up	1.87663e-06	NA	NA	NA	NA	NA	NA	NA
CL10648.Contig7_All	1457	883.15	68.5979	-3.68642	0.032918	Down	0.000522928	PIK62092.1/2.0e-99/putative fibrinogen C domain-containing protein 1-like [Apostichopus japonicus]	NA	sp|P10039|TENA_CHICK/2.5e-38/Tenascin OS=Gallus gallus OX=9031 GN=TNC PE=1 SV=2	pdam:113673506/4.2e-49/uncharacterized protein LOC113673506; K06252 tenascin	Hs5730098_2/6.2e-36/[R] KOG2579 Ficolin and related extracellular proteins	PS01186/-/EGF-like domain signature 2.	NA
Unigene34936_All	3508	0.218188	71.513	8.35649	0.0406368	Up	0.000688625	PIK37533.1/7.4e-297/putative ATP-dependent zinc metalloprotease YME1L1 [Apostichopus japonicus]	NA	sp|O88967|YMEL1_MOUSE/8.7e-191/ATP-dependent zinc metalloprotease YME1L1 OS=Mus musculus OX=10090 GN=Yme1l1 PE=1 SV=1	spu:582354/1.7e-242/ATP-dependent zinc metalloprotease YME1L1; K08955 ATP-dependent metalloprotease [EC:3.4.24.-]	Hs7657689/1.2e-189/[O] KOG0734 AAA+-type ATPase containing the peptidase M41 domain	SM00382/7.6E-20/ATPases associated with a variety of cellular activities	cellular_component:GO:0016020//membrane;molecular_function:GO:0004222//metalloendopeptidase activity;GO:0005524//ATP binding;
CL3208.Contig1_All	1796	365.399	78.1102	-2.22589	0.0280393	Down	0.000422704	NA	NA	NA	NA	NA	NA	NA
Unigene69851_All	993	1.24806e-05	73.8302	22.4961	2.22671e-11	Up	6.93138e-14	NA	NA	NA	NA	NA	NA	NA
CL8664.Contig4_All	1776	595.558	52.9886	-3.49049	0.033967	Down	0.000546583	NA	NA	NA	NA	NA	NA	NA
CL9205.Contig1_All	749	1.06244e-05	28.5153	21.3559	2.33434e-10	Up	1.18455e-12	NA	NA	NA	NA	NA	NA	NA
Unigene57774_All	505	2.92015	27.0119	3.20948	0.00227286	Up	2.17956e-05	NA	NA	NA	NA	NA	NA	NA
Unigene115401_All	466	1.08951e-05	60.1252	22.3959	2.73094e-11	Up	8.95765e-14	NA	NA	NA	NA	NA	NA	NA
Unigene113748_All	1088	1.08228e-05	50.5197	22.1543	4.45612e-11	Up	1.64766e-13	NA	NA	NA	NA	NA	NA	NA
Unigene76695_All	1790	11.3634	174.416	3.94008	0.0279883	Up	0.000421755	NA	NA	NA	NA	NA	PF13202/0.004/EF hand	NA
CL2913.Contig5_All	3007	0.407632	795.917	10.9311	0.019881	Up	0.000272863	NA	NA	NA	NA	NA	NA	NA
CL3439.Contig4_All	6289	19.3608	158.802	3.03602	0.0131347	Up	0.000164643	PIK60937.1/0.0e+00/putative muscle M-line assembly protein unc-89 [Apostichopus japonicus]	NA	sp|A2ASS6|TITIN_MOUSE/1.6e-158/Titin OS=Mus musculus OX=10090 GN=Ttn PE=1 SV=1	spu:587668/4.2e-247/titin isoform X1; K12567 titin [EC:2.7.11.1]	Hs19747267/4.9e-154/[Z] KOG0613 Projectin/twitchin and related proteins	PS50835/11.007/Ig-like domain profile.	NA
Unigene47404_All	4139	1186.18	311.418	-1.9294	0.0167632	Down	0.000219722	XP_034314801.1/8.8e-23/uncharacterized protein LOC117684911 isoform X1 [Crassostrea gigas]	MK007158.1/0.0/Holothuria fuscogilva microsatellite Hf03 sequence	NA	NA	NA	PF13966/7.7E-9/zinc-binding in reverse transcriptase	NA
Unigene2930_All	2947	1.02666e-05	12.025	20.1596	3.12576e-09	Up	2.02842e-11	PIK54464.1/3.7e-92/hypothetical protein BSL78_08677, partial [Apostichopus japonicus]	KU668451.1/0.0/Strongylocentrotus purpuratus clone 10B1, complete sequence	sp|Q55AX2|DOT1L_DICDI/1.8e-11/Histone-lysine N-methyltransferase, H3 lysine-79 specific OS=Dictyostelium discoideum OX=44689 GN=dotA PE=2 SV=2	sko:100372087/3.4e-21/trichohyalin-like; K12046 troponin T, fast skeletal muscle	CE02761/5.2e-13/[Z] KOG3634 Troponin	NA	biological_process:GO:0006937//regulation of muscle contraction;cellular_component:GO:0005861//troponin complex;
Unigene113537_All	1822	1.13281e-05	176.839	23.896	1.06084e-12	Up	1.77392e-15	NA	NA	NA	NA	NA	NA	NA
CL10607.Contig4_All	2871	2.28535	87.1258	5.25261	3.80986e-05	Up	2.90116e-07	XP_015924595.1/8.6e-17/uncharacterized protein LOC107452600, partial [Parasteatoda tepidariorum]	XM_022245628.1/0.0/PREDICTED: Acanthaster planci uncharacterized LOC110984959 (LOC110984959), transcript variant X2, mRNA	sp|Q06084|PARC_TRYBB/4.7e-17/Procyclic form-specific polypeptide B-alpha OS=Trypanosoma brucei brucei OX=5702 GN=PARPB PE=2 SV=1	cge:100755410/4.6e-15/Gabre; LOW QUALITY PROTEIN: gamma-aminobutyric acid receptor subunit epsilon isoform X2; K05185 gamma-aminobutyric acid receptor subunit epsilon	CE28322/8.3e-16/[Z] KOG2418 Microtubule-associated protein TAU	PS50038/15.945/Frizzled (fz) domain profile.	NA
Unigene116098_All	810	1.0859e-05	50.6201	22.1524	4.45612e-11	Up	1.65568e-13	NA	NA	NA	NA	NA	NA	NA
Unigene113701_All	1442	1.11881e-05	126.882	23.435	2.93207e-12	Up	6.07213e-15	NA	NA	NA	NA	NA	NA	NA
Unigene100492_All	232	0.209991	5.3164	4.66205	0.0289261	Up	0.000440965	NA	NA	NA	NA	NA	NA	NA
CL11647.Contig2_All	5534	104.382	369.631	1.82421	0.0220415	Up	0.000310325	NA	KP307923.1/0.0/Stichopus monotuberculatus calmodulin gene, complete cds	NA	NA	NA	NA	NA
Unigene11574_All	3303	0.368183	522.55	10.4709	0.0313247	Up	0.000489357	PIK52558.1/1.1e-26/putative kinesin-like protein, partial [Apostichopus japonicus]	NA	sp|Q15643|TRIPB_HUMAN/4.3e-06/Thyroid receptor-interacting protein 11 OS=Homo sapiens OX=9606 GN=TRIP11 PE=1 SV=3	tru:101061958/6.7e-10/akap9; A-kinase anchor protein 9 isoform X1; K16551 A-kinase anchor protein 9	YDL058w/4.0e-06/[U] KOG0946 ER-Golgi vesicle-tethering protein p115	NA	cellular_component:GO:0016021//integral component of membrane;molecular_function:GO:0005042//netrin receptor activity;GO:0016740//transferase activity;
Unigene62978_All	1586	1.07663e-05	43.2955	21.9393	6.73714e-11	Up	2.82077e-13	NA	NA	NA	NA	NA	NA	NA
Unigene113421_All	830	2.33616e-05	48.8517	20.9958	4.80077e-10	Up	2.76959e-12	NA	NA	NA	NA	NA	NA	NA
Unigene113785_All	1127	1.08926e-05	61.0094	22.4172	2.61749e-11	Up	8.48452e-14	NA	NA	NA	NA	NA	NA	NA
Unigene28934_All	2667	3747.06	407.846	-3.19966	0.0455343	Down	0.000803003	NA	NA	NA	NA	NA	NA	NA
Unigene37989_All	1579	553.581	141.133	-1.97174	0.0383623	Down	0.000640502	NA	NA	NA	NA	NA	NA	NA
Unigene11167_All	6028	29.2473	644.438	4.46167	0.0205481	Up	0.000284662	XP_030831248.1/1.4e-306/serine/arginine repetitive matrix protein 2 isoform X3 [Strongylocentrotus purpuratus]	NA	sp|Q5F3L9|RIPR2_CHICK/1.3e-61/Rho family-interacting cell polarization regulator 2 OS=Gallus gallus OX=9031 GN=RIPOR2 PE=2 SV=1	mdo:100018249/6.3e-06/SRRM2; serine/arginine repetitive matrix 2; K13172 serine/arginine repetitive matrix protein 2	7299996/8.6e-07/[K] KOG3149 Transcription initiation factor IIF, auxiliary subunit	PTHR15829/1.3E-238/--	NA
Unigene63415_All	427	37.7221	0.740974	-5.66984	0.0453974	Down	0.000800298	NA	NA	NA	NA	NA	NA	NA
CL1312.Contig4_All	829	0.304764	86.1096	8.14234	4.9565e-06	Up	3.60218e-08	NA	NA	NA	NA	NA	NA	NA
Unigene23645_All	694	0.755662	8.92043	3.5613	0.0493349	Up	0.000897315	NA	NA	NA	NA	NA	NA	NA
Unigene114415_All	849	1.07104e-05	37.1361	21.7254	1.03356e-10	Up	4.79272e-13	NA	NA	NA	NA	NA	NA	NA
CL11849.Contig38_All	1700	17935.7	520.716	-5.1062	0.0356289	Down	0.000585241	PIK52877.1/3.5e-18/putative ficolin-2 [Apostichopus japonicus]	NA	sp|P10039|TENA_CHICK/6.4e-14/Tenascin OS=Gallus gallus OX=9031 GN=TNC PE=1 SV=2	epa:110247379/3.2e-16/ryncolin-2-like; K10104 ficolin	Hs4504549_2/5.1e-13/[R] KOG2579 Ficolin and related extracellular proteins	NA	NA
Unigene62458_All	668	0.424622	17.0811	5.33008	0.0244776	Up	0.000353425	NA	NA	NA	NA	NA	NA	NA
CL7888.Contig1_All	4654	1.03924	38.8572	5.22458	0.000151115	Up	1.20515e-06	XP_028578002.1/2.6e-07/nucleophosmin [Podarcis muralis]	XM_026325840.2/0.0/PREDICTED: Mastacembelus armatus acidic repeat-containing protein-like (LOC113141432), mRNA	sp|Q3T160|NPM_BOVIN/4.5e-09/Nucleophosmin OS=Bos taurus OX=9913 GN=NPM1 PE=2 SV=1	dwi:6645511/1.4e-08/serine/threonine-protein kinase PITSLRE isoform X1; K08818 cell division cycle 2-like [EC:2.7.11.22]	Hs10835063/4.6e-08/[Y] TWOG0520 Nucleophosmin	NA	NA
Unigene98970_All	1012	1.79307	18.048	3.33133	0.0376539	Up	0.00062698	NA	NA	NA	NA	NA	NA	NA
Unigene39433_All	3417	421.046	4680.65	3.47466	0.00135646	Up	1.23446e-05	XP_022098793.1/6.6e-16/metalloproteinase inhibitor 3-like [Acanthaster planci]	NA	sp|P20414|TIMP1_BOVIN/6.6e-10/Metalloproteinase inhibitor 1 OS=Bos taurus OX=9913 GN=TIMP1 PE=1 SV=1	myi:110448829/1.1e-15/metalloproteinase inhibitor 2-like; K22583 metalloproteinase inhibitor 2	Hs4507513/2.6e-08/[R] KOG4745 Metalloproteinase inhibitor TIMP and related proteins	PF00965/3.0E-31/Tissue inhibitor of metalloproteinase	cellular_component:GO:0005576//extracellular region;molecular_function:GO:0008191//metalloendopeptidase inhibitor activity;
CL1959.Contig1_All	7866	382.333	17809.8	5.5417	1.21906e-07	Up	8.45194e-10	PIK41235.1/0.0e+00/hypothetical protein BSL78_21913 [Apostichopus japonicus]	LL999128.1/0.0/Strongyloides stercoralis genome assembly S_stercoralis_PV0001 ,scaffold SSTP_contig0000061	sp|P13816|GARP_PLAFF/4.0e-42/Glutamic acid-rich protein OS=Plasmodium falciparum (isolate FC27 / Papua New Guinea) OX=5837 GN=GARP PE=4 SV=1	cscu:111624609/1.1e-98/1-phosphatidylinositol 4,5-bisphosphate phosphodiesterase epsilon-1-like isoform X1; K05860 phosphatidylinositol phospholipase C, epsilon [EC:3.1.4.11]	Hs19923455/1.7e-95/[I] TWOG0020 Phosphoinositide-specific phospholipase C with RasGEF and RA domains	SM00148/4.5E-82/Phospholipase C, catalytic domain (part); domain X	biological_process:GO:0016042//lipid catabolic process;GO:0035556//intracellular signal transduction;cellular_component:GO:0016021//integral component of membrane;molecular_function:GO:0004435//phosphatidylinositol phospholipase C activity;
CL2208.Contig2_All	1399	1.07703e-05	43.69	21.9518	6.55967e-11	Up	2.73407e-13	XP_033638381.1/1.1e-14/uncharacterized protein LOC117299074 [Asterias rubens]	NA	NA	NA	NA	NA	NA
Unigene39841_All	361	26.0337	3.12386	-3.05898	0.00679778	Down	7.55479e-05	NA	NA	NA	NA	NA	NA	NA
CL6775.Contig1_All	2392	11.7217	3743.97	8.31925	0.00858388	Up	9.92624e-05	KHN73387.1/3.9e-31/DNA topoisomerase 1 [Toxocara canis]	LR761674.1/0.0/Aphantopus hyperantus genome assembly, chromosome: 27	sp|O77384|LRR4_PLAF7/2.5e-16/Protein PFC0760c OS=Plasmodium falciparum (isolate 3D7) OX=36329 GN=PFC0760c PE=1 SV=1	soc:105195830/8.0e-21/endothelin-converting enzyme 1 isoform X1; K08635 neprilysin [EC:3.4.24.11]	At5g37430/4.8e-17/[S] LSE0402 A Uncharacterized protein	NA	molecular_function:GO:0016853//isomerase activity;
CL10528.Contig25_All	5568	1.60358	634.217	8.62753	0.0496173	Up	0.000908516	NA	NA	NA	NA	NA	NA	NA
Unigene60038_All	598	0.425105	50.7785	6.90026	0.00268436	Up	2.638e-05	NA	NA	NA	NA	NA	NA	NA
CL4195.Contig5_All	4484	30.7087	431.221	3.81171	0.0253654	Up	0.000369308	PIK55054.1/1.4e-212/putative soluble guanylate cyclase 88E isoform X2 [Apostichopus japonicus]	LR597458.1/0.0/Sphaeramia orbicularis genome assembly, chromosome: 1	sp|Q8INF0|GCY8E_DROME/2.5e-105/Soluble guanylate cyclase 88E OS=Drosophila melanogaster OX=7227 GN=Gyc88E PE=1 SV=4	spu:756941/6.0e-155/soluble guanylate cyclase 88E; K01769 guanylate cyclase, other [EC:4.6.1.2]	7299962/1.8e-105/[F] KOG4171 Adenylate/guanylate kinase	PF07701/5.5E-55/Heme NO binding associated	biological_process:GO:0035556//intracellular signal transduction;cellular_component:GO:0016021//integral component of membrane;molecular_function:GO:0000166//nucleotide binding;GO:0004383//guanylate cyclase activity;
Unigene28671_All	4526	1298.94	355.035	-1.8713	0.0406368	Down	0.000688671	PIK56013.1/6.7e-242/putative nuclear pore complex protein, partial [Apostichopus japonicus]	NA	sp|Q99P88|NU155_MOUSE/1.0e-130/Nuclear pore complex protein Nup155 OS=Mus musculus OX=10090 GN=Nup155 PE=1 SV=1	spu:753562/3.3e-177/nuclear pore complex protein Nup155; K14312 nuclear pore complex protein Nup155	Hs4758844/3.0e-129/[YU] KOG1900 Nuclear pore complex, Nup155 component (D Nup154, sc Nup157/Nup170)	PTHR10350/1.6E-173/--	cellular_component:GO:0005643//nuclear pore;molecular_function:GO:0017056//structural constituent of nuclear pore;
CL2195.Contig2_All	5538	0.681735	2978.86	12.0933	0.00482397	Up	5.09436e-05	PIK44857.1/9.3e-153/hypothetical protein BSL78_18280 [Apostichopus japonicus]	NA	sp|Q9Y5Q5|CORIN_HUMAN/3.1e-41/Atrial natriuretic peptide-converting enzyme OS=Homo sapiens OX=9606 GN=CORIN PE=1 SV=2	xco:114137198/2.5e-73/tmprss7; transmembrane protease serine 7; K09638 transmembrane protease serine 7 [EC:3.4.21.-]	Hs6806919/3.5e-39/[T] KOG1215 Low-density lipoprotein receptors containing Ca2+-binding EGF-like domains	PS50068/14.213/LDL-receptor class A (LDLRA) domain profile.	molecular_function:GO:0004252//serine-type endopeptidase activity;
CL9136.Contig7_All	1451	366.868	3.86216	-6.56971	0.0493145	Down	0.000895819	NA	NA	NA	NA	NA	NA	NA
CL3439.Contig3_All	9496	12.0316	198.065	4.04107	8.32285e-06	Up	6.10758e-08	PIK60937.1/0.0e+00/putative muscle M-line assembly protein unc-89 [Apostichopus japonicus]	NA	sp|A2ASS6|TITIN_MOUSE/3.8e-249/Titin OS=Mus musculus OX=10090 GN=Ttn PE=1 SV=1	xla:108701391/1.4e-249/titin-like; K12567 titin [EC:2.7.11.1]	Hs19747267/1.2e-241/[Z] KOG0613 Projectin/twitchin and related proteins	PS50835/14.201/Ig-like domain profile.	NA
CL2007.Contig3_All	2640	10.5126	125.936	3.5825	0.00608532	Up	6.5947e-05	TNN24690.1/1.8e-29/Synaptosomal-associated protein 25-A [Liparis tanakae]	LR697120.1/0.0/Chanos chanos genome assembly, chromosome: 15	NA	amex:103025436/3.1e-10/atr; LOW QUALITY PROTEIN: serine/threonine-protein kinase ATR; K06640 serine/threonine-protein kinase ATR [EC:2.7.11.1]	NA	NA	cellular_component:GO:0016021//integral component of membrane;
CL10928.Contig9_All	7863	136.705	2305.38	4.07587	4.35553e-09	Up	2.86288e-11	PIK36185.1/1.5e-308/putative latrophilin-2 isoform X9 [Apostichopus japonicus]	NA	sp|O97817|AGRL2_BOVIN/1.9e-132/Adhesion G protein-coupled receptor L2 OS=Bos taurus OX=9913 GN=ADGRL2 PE=2 SV=1	aplc:110982768/2.5e-233/adhesion G protein-coupled receptor L2-like isoform X1; K04592 adhesion G protein-coupled receptor L1	Hs6912464_3/5.2e-129/[T] KOG4193 G protein-coupled receptors	PS50227/10.618/G-protein coupled receptors family 2 profile 1.	biological_process:GO:0007166//cell surface receptor signaling pathway;cellular_component:GO:0016021//integral component of membrane;molecular_function:GO:0004930//G protein-coupled receptor activity;
Unigene24528_All	5241	157.662	1997.04	3.66296	5.05217e-05	Up	3.87317e-07	XP_033647756.1/5.5e-30/uncharacterized protein LOC117307186 [Asterias rubens]	NA	NA	NA	NA	NA	cellular_component:GO:0016021//integral component of membrane;
Unigene44062_All	1630	4.22918	282.34	6.06091	3.31023e-08	Up	2.27587e-10	NA	NA	NA	NA	NA	NA	NA
Unigene113750_All	1407	1.2145e-05	344.394	24.7572	1.65917e-13	Up	1.67533e-16	NA	NA	NA	NA	NA	NA	NA
Unigene115375_All	356	1.05796e-05	22.5469	21.0232	4.61033e-10	Up	2.64489e-12	NA	NA	NA	NA	NA	NA	NA
CL1508.Contig3_All	3583	0.21848	75.159	8.4263	0.0194417	Up	0.000264699	PIK59993.1/2.2e-216/FoxA [Apostichopus japonicus]	XM_015902765.1/0.0/PREDICTED: Acropora digitifera forkhead box protein A2-A-like (LOC107337548), transcript variant X3, mRNA	sp|P35583|FOXA2_MOUSE/3.1e-74/Hepatocyte nuclear factor 3-beta OS=Mus musculus OX=10090 GN=Foxa2 PE=1 SV=2	spu:578584/2.9e-115/FoxA; forkhead transcription factor A; K09387 forkhead box protein A1, hepatocyte nuclear factor 3-alpha	Hs11140813/4.9e-74/[K] KOG3563 Forkhead/HNF-3-related transcription factor	SM00339/2.1E-59/FORKHEAD	biological_process:GO:0009653//anatomical structure morphogenesis;GO:0030154//cell differentiation;GO:0006357//regulation of transcription by RNA polymerase II;cellular_component:GO:0005634//nucleus;molecular_function:GO:0000981//DNA-binding transcription factor activity, RNA polymerase II-specific;GO:0019904//protein domain specific binding;GO:0043565//sequence-specific DNA binding;GO:0008134//t…
CL913.Contig7_All	1467	1.11351e-05	109.532	23.2297	4.5284e-12	Up	1.04267e-14	NA	NA	NA	NA	NA	NA	NA
Unigene34505_All	1687	171.411	28.9577	-2.56544	0.0161593	Down	0.00020982	NA	NA	NA	NA	NA	NA	NA
CL1800.Contig6_All	8852	0.215627	17.2723	6.32378	2.02323e-05	Up	1.51204e-07	PIK37147.1/3.9e-185/Neurabin-1, partial [Apostichopus japonicus]	NA	sp|O35867|NEB1_RAT/1.0e-86/Neurabin-1 OS=Rattus norvegicus OX=10116 GN=Ppp1r9a PE=1 SV=1	pcw:110217581/2.6e-109/PPP1R9A; neurabin-1 isoform X1; K17551 neurabin	Hs14211927/4.6e-81/[T] KOG1945 Protein phosphatase 1 binding protein spinophilin/neurabin II	PF07647/2.0E-7/SAM domain (Sterile alpha motif)	NA
Unigene49173_All	2880	1.08694e-05	56.9089	22.32	3.20885e-11	Up	1.08554e-13	NA	NA	NA	NA	NA	SM00042/0.0045/Domain first found in C1r, C1s, uEGF, and bone morphogenetic protein.	NA
Unigene5781_All	2361	290.08	90.5367	-1.67987	0.0328896	Down	0.000522053	PIK38025.1/6.0e-101/fibrinogen-like protein A [Apostichopus japonicus]	NA	sp|P19477|FIBA_APOPA/2.6e-58/Fibrinogen-like protein A OS=Apostichopus parvimensis OX=1902835 PE=2 SV=1	aplc:110988345/3.7e-55/ficolin-1-like; K10104 ficolin	Hs4758348/1.5e-50/[R] KOG2579 Ficolin and related extracellular proteins	PTHR19143/1.3E-99/--	NA
CL9482.Contig5_All	867	5.62771	43.0523	2.93547	0.0401541	Up	0.000678941	PIK37272.1/7.0e-39/hypothetical protein BSL78_25903 [Apostichopus japonicus]	NA	NA	spu:593558/1.2e-19/uncharacterized protein LOC593558; K23797	7299806/3.1e-06/[T] TWOG0137 Phosphoinositol 3-phosphate-binding protein	NA	NA
Unigene108182_All	604	0.208277	5.34118	4.68059	0.010997	Up	0.000132543	PIK57586.1/7.8e-45/hypothetical protein BSL78_05494 [Apostichopus japonicus]	NA	NA	NA	NA	PS50209/10.721/CARD caspase recruitment domain profile.	biological_process:GO:0007165//signal transduction;GO:0042981//regulation of apoptotic process;
Unigene7129_All	981	87.2007	521.528	2.58033	0.0219235	Up	0.000308086	NA	NA	NA	NA	NA	NA	NA
Unigene39218_All	1810	18.9989	1534.93	6.33612	6.13098e-08	Up	4.22704e-10	NA	NA	NA	NA	NA	NA	NA
CL8644.Contig1_All	4667	1439.03	185.318	-2.95702	0.024059	Down	0.000346298	PIK42270.1/1.4e-250/hypothetical protein BSL78_20879 [Apostichopus japonicus]	LR697106.1/0.0/Chanos chanos genome assembly, chromosome: 1	sp|E7FE13|LGR4_DANRE/7.9e-22/Leucine-rich repeat-containing G-protein coupled receptor 4 OS=Danio rerio OX=7955 GN=lgr4 PE=2 SV=1	els:105030366/5.7e-23/carboxypeptidase N subunit 2; K13023 carboxypeptidase N regulatory subunit	Hs18677767/4.8e-21/[R] KOG0619 FOG: Leucine rich repeat	SM00369/26.0/Leucine-rich repeats, typical (most populated) subfamily	cellular_component:GO:0016021//integral component of membrane;
Unigene114002_All	780	1.08188e-05	59.1334	22.382	2.79589e-11	Up	9.27859e-14	NA	NA	NA	NA	NA	NA	NA
Unigene37556_All	278	1.04251e-05	17.1443	20.6492	1.04704e-09	Up	6.44445e-12	NA	NA	NA	NA	NA	PF00791/3.0E-9/ZU5 domain	NA
Unigene68908_All	2385	14.1415	132.016	3.2227	0.0106391	Up	0.000127454	PIK55409.1/3.2e-174/hypothetical protein BSL78_07680 [Apostichopus japonicus]	NA	sp|Q54T82|Y1931_DICDI/1.3e-07/Putative leucine-rich repeat-containing protein DDB_G0281931 OS=Dictyostelium discoideum OX=44689 GN=DDB_G0281931 PE=4 SV=1	NA	NA	NA	cellular_component:GO:0016021//integral component of membrane;
Unigene72372_All	1050	56.141	4.42055e-06	-23.5983	2.09884e-12	Down	4.01341e-15	CDW61111.1/3.2e-06/hypothetical protein TTRE_0000953901 [Trichuris trichiura]	XR_001395616.1/0.0/PREDICTED: Priapulus caudatus uncharacterized LOC106820377 (LOC106820377), ncRNA	NA	NA	NA	NA	NA
CL6798.Contig1_All	3422	374.303	3434.37	3.19777	0.000345354	Up	2.90081e-06	NA	NA	NA	NA	NA	NA	NA
Unigene110772_All	521	3.62174	103.996	4.8437	0.00104901	Up	9.34416e-06	PIK42402.1/4.5e-25/hypothetical protein BSL78_20764 [Apostichopus japonicus]	NA	sp|O75845|SC5D_HUMAN/6.1e-16/Lathosterol oxidase OS=Homo sapiens OX=9606 GN=SC5D PE=1 SV=2	lav:100661853/2.4e-15/SC5D; lathosterol oxidase; K00227 Delta7-sterol 5-desaturase [EC:1.14.19.20]	Hs20558831/4.4e-16/[I] KOG0872 Sterol C5 desaturase	PTHR11863:SF33/1.8E-17/--	biological_process:GO:0007605//sensory perception of sound;GO:0008610//lipid biosynthetic process;cellular_component:GO:0062023//collagen-containing extracellular matrix;GO:0016021//integral component of membrane;molecular_function:GO:0005201//extracellular matrix structural constituent;GO:0005506//iron ion binding;GO:0016491//oxidoreductase activity;
Unigene113402_All	1734	1.05482e-05	23.6522	21.0965	3.95952e-10	Up	2.21805e-12	XP_033111017.1/1.2e-10/uncharacterized protein LOC117112070 [Anneissia japonica]	NA	NA	NA	NA	NA	NA
Unigene34240_All	1228	1.05796e-05	22.5469	21.0232	4.61033e-10	Up	2.64489e-12	PIK58391.1/5.0e-107/hypothetical protein BSL78_04709, partial [Apostichopus japonicus]	NA	sp|Q95LU3|FBCD1_MACFA/4.2e-47/Fibrinogen C domain-containing protein 1 OS=Macaca fascicularis OX=9541 GN=FIBCD1 PE=2 SV=1	spis:111346806/2.4e-53/ryncolin-4-like; K10104 ficolin	Hs8051586/7.6e-43/[R] KOG2579 Ficolin and related extracellular proteins	PTHR19143/1.3E-89/--	NA
Unigene113469_All	1770	1.16318e-05	85.3247	22.8065	1.15704e-11	Up	3.13288e-14	PIK43881.1/2.3e-60/putative interferon-induced very large GTPase 1-like [Apostichopus japonicus]	NA	sp|Q7Z2Y8|GVIN1_HUMAN/8.7e-38/Interferon-induced very large GTPase 1 OS=Homo sapiens OX=9606 GN=GVINP1 PE=2 SV=2	mdo:100018349/8.8e-09/CARD6; caspase recruitment domain family member 6; K12797 caspase recruitment domain-containing protein 6	NA	PTHR22796/7.9E-42/--	molecular_function:GO:0005525//GTP binding;
Unigene66961_All	2946	19.0378	345.853	4.18322	0.00767216	Up	8.69924e-05	ALI93841.1/3.9e-214/Hes [Holothuria glaberrima]	KT183352.1/0.0/Holothuria glaberrima Hes mRNA, complete cds	sp|O57337|HES1_CHICK/2.9e-38/Transcription factor HES-1 OS=Gallus gallus OX=9031 GN=HES1 PE=2 SV=1	aplc:110979202/1.0e-62/transcription factor HES-1-like; K06054 hairy and enhancer of split 1	Hs5031763/4.8e-35/[K] KOG4304 Transcriptional repressors of the hairy/E(spl) family (contains HLH)	PS51054/12.517/Orange domain profile.	biological_process:GO:0006355//regulation of transcription, DNA-templated;cellular_component:GO:0005634//nucleus;molecular_function:GO:0003677//DNA binding;GO:0046983//protein dimerization activity;
CL4436.Contig2_All	4146	8.09532	181.273	4.48493	0.0387176	Up	0.00064743	PIK40106.1/0.0e+00/hypothetical protein BSL78_23044, partial [Apostichopus japonicus]	NA	sp|P70627|FOLH1_RAT/1.6e-146/Glutamate carboxypeptidase 2 OS=Rattus norvegicus OX=10116 GN=Folh1 PE=1 SV=1	sko:100367154/2.3e-156/glutamate carboxypeptidase 2-like; K01301 N-acetylated-alpha-linked acidic dipeptidase [EC:3.4.17.21]	Hs4885505/1.5e-143/[OPR] KOG2195 Transferrin receptor and related proteins containing the protease-associated (PA) domain	PF04389/8.0E-19/Peptidase family M28	cellular_component:GO:0016021//integral component of membrane;molecular_function:GO:0004180//carboxypeptidase activity;
Unigene22618_All	1068	3.55733	44.7243	3.65219	0.0173166	Up	0.000228758	NA	NA	NA	NA	NA	NA	NA
Unigene44233_All	7799	62.1444	782.349	3.65412	0.0219347	Up	0.000308385	PIK43016.1/1.4e-50/putative diphosphoinositol polyphosphate phosphohydrolase 1 [Apostichopus japonicus]	NA	sp|O95989|NUDT3_HUMAN/2.5e-36/Diphosphoinositol polyphosphate phosphohydrolase 1 OS=Homo sapiens OX=9606 GN=NUDT3 PE=1 SV=1	spu:588851/4.9e-43/diphosphoinositol polyphosphate phosphohydrolase 1; K07766 diphosphoinositol-polyphosphate diphosphatase [EC:3.6.1.52]	Hs5729804/1.8e-36/[T] KOG2839 Diadenosine and diphosphoinositol polyphosphate phosphohydrolase	PF00293/3.4E-15/NUDIX domain	molecular_function:GO:0016787//hydrolase activity;
Unigene40519_All	7366	1.05303e-05	21.6477	20.9712	5.11874e-10	Up	2.99582e-12	PIK57829.1/6.0e-131/putative TNFAIP3-interacting protein 1 [Apostichopus japonicus]	NA	sp|Q9WUU8|TNIP1_MOUSE/5.8e-19/TNFAIP3-interacting protein 1 OS=Mus musculus OX=10090 GN=Tnip1 PE=1 SV=1	spu:757087/7.3e-41/TNFAIP3-interacting protein 1 isoform X1; K23829 TNFAIP3-interacting protein 1	YDL058w/2.2e-12/[U] KOG0946 ER-Golgi vesicle-tethering protein p115	NA	NA
CL78.Contig4_All	1751	1.23214e-05	310.794	24.5883	2.47833e-13	Up	2.67781e-16	NA	NA	NA	NA	NA	NA	NA
Unigene51251_All	992	1.19456e-05	84.6616	22.7568	1.2781e-11	Up	3.5593e-14	NA	NA	NA	NA	NA	PF09911/6.4E-5/Uncharacterized protein conserved in bacteria (DUF2140)	NA
Unigene51343_All	3379	32.3734	288.34	3.15489	0.00689313	Up	7.68736e-05	PIK34855.1/4.1e-135/putative dimethylaniline monooxygenase [Apostichopus japonicus]	LR131933.1/0.0/Cottoperca gobio genome assembly, chromosome: 3	sp|Q01740|FMO1_HUMAN/7.6e-99/Dimethylaniline monooxygenase [N-oxide-forming] 1 OS=Homo sapiens OX=9606 GN=FMO1 PE=1 SV=3	csem:103376669/4.0e-111/dimethylaniline monooxygenase [N-oxide-forming] 5-like; K00485 dimethylaniline monooxygenase (N-oxide forming) [EC:1.14.13.8]	Hs4503755/5.4e-99/[Q] KOG1399 Flavin-containing monooxygenase	PTHR23023:SF82/4.8E-194/--	cellular_component:GO:0016021//integral component of membrane;GO:0005789//endoplasmic reticulum membrane;molecular_function:GO:0050661//NADP binding;GO:0004499//N,N-dimethylaniline monooxygenase activity;GO:0050660//flavin adenine dinucleotide binding;
CL9647.Contig12_All	2507	4807.68	1340.15	-1.84295	0.0158876	Down	0.000205507	NA	NA	NA	NA	NA	NA	NA
Unigene116240_All	860	1.06608e-05	32.052	21.5197	1.63627e-10	Up	7.94538e-13	NA	NA	NA	NA	NA	NA	NA
Unigene38286_All	1125	4.1702	122.08	4.87157	1.8561e-10	Up	9.06054e-13	NA	NA	NA	NA	NA	NA	NA
Unigene115733_All	1130	1.59342e-05	82.4511	22.303	3.31378e-11	Up	1.12743e-13	NA	NA	NA	NA	NA	NA	NA
CL9887.Contig1_All	886	0.424898	13.9731	5.03939	0.0172229	Up	0.000227409	NA	NA	NA	NA	NA	NA	NA
CL3349.Contig3_All	2621	39.0507	1876.85	5.58682	0.0217328	Up	0.000304847	PIK53876.1/2.1e-211/putative acetylcholinesterase [Apostichopus japonicus]	NA	sp|O62763|ACES_FELCA/1.1e-73/Acetylcholinesterase OS=Felis catus OX=9685 GN=ACHE PE=3 SV=1	aplc:110991019/1.7e-101/acetylcholinesterase-like; K01050 cholinesterase [EC:3.1.1.8]	Hs4557239/4.4e-72/[T] KOG4389 Acetylcholinesterase/Butyrylcholinesterase	PTHR11559/1.8E-171/--	molecular_function:GO:0016787//hydrolase activity;GO:0004104//cholinesterase activity;
Unigene29794_All	2128	13.3671	292.43	4.45134	0.00010391	Up	8.17994e-07	NA	NA	NA	NA	NA	NA	NA
Unigene115344_All	1041	1.24805e-05	3734.39	28.1566	4.65068e-17	Up	6.87948e-21	NA	NA	NA	NA	NA	NA	NA
Unigene49579_All	2156	2147.29	239.021	-3.16731	0.0013836	Down	1.26004e-05	NA	NA	NA	NA	NA	NA	NA
Unigene99481_All	278	0.208751	5.2315	4.64737	0.0258793	Up	0.000379361	NA	NA	NA	NA	NA	NA	NA
Unigene73283_All	378	19.9732	4.17184e-06	-22.1909	4.34026e-11	Down	1.57716e-13	NA	NA	NA	NA	NA	NA	NA
Unigene5780_All	3054	8.20626	228.547	4.79962	0.0159907	Up	0.000207231	PIK43116.1/4.0e-206/hypothetical protein BSL78_20041 [Apostichopus japonicus]	NA	NA	aplc:110979118/1.4e-73/actin filament-associated protein 1-like 2 isoform X1; K23782	CE27181/1.7e-06/[R] LSE0134 C Protein tyrosine phosphatase, contains WSN domain	PS50003/6.991/PH domain profile.	NA
CL4667.Contig2_All	1784	1.03679e-05	13.3094	20.2919	2.32966e-09	Up	1.49083e-11	PIK60748.1/2.5e-51/hypothetical protein BSL78_02312 [Apostichopus japonicus]	NA	NA	NA	NA	PF05729/5.3E-8/NACHT domain	cellular_component:GO:0016021//integral component of membrane;
Unigene61942_All	942	1334.38	5.23697e-06	-27.9248	7.92794e-17	Down	1.42768e-20	TNV71366.1/2.7e-28/hypothetical protein FGO68_gene16114 [Halteria grandinella]	MK421413.1/0.0/Eriocheir sinensis strain LJ1 16S ribosomal RNA gene, partial sequence; mitochondrial	NA	NA	NA	NA	NA
CL9822.Contig1_All	5440	168444	2709.53	-5.95809	0.01112	Down	0.000134598	Q8WPD0.1/2.6e-22/RecName: Full=Alpha-N-acetylgalactosamine-specific lectin; AltName: Full=Alpha-N-acetylgalactosamine-binding lectin; AltName: Full=GalNAc-specific lectin; AltName: Full=Lectin; Short=ApL; AltName: Full=Tn antigen-specific lectin; Flags: Precursor [Patiria pectinifera] >BAB78598.1 GalNAc-specific lectin [Patiria pectinifera] >BAB85109.1 alpha-N-acetylgalactosamine-binding lectin […	AP022707.1/0.0/Plectropomus leopardus DNA, chromosome 8, nearly complete sequence	sp|Q8WPD0|LECG_PATPE/8.9e-25/Alpha-N-acetylgalactosamine-specific lectin OS=Patiria pectinifera OX=7594 PE=1 SV=1	fpg:101917837/1.2e-19/NCAN; neurocan; K06794 neurocan core protein	Hs4758084_2/6.8e-19/[RW] LSE0104 H Chondroitin sulfate proteoglycan	PTHR22801/2.1E-36/--	molecular_function:GO:0030246//carbohydrate binding;
Unigene114676_All	763	1.05734e-05	25.461	21.1994	3.23469e-10	Up	1.73088e-12	NA	NA	NA	NA	NA	NA	NA
CL1120.Contig2_All	2112	23.9462	4.19855e-06	-22.4434	2.57744e-11	Down	8.2718e-14	XP_030829942.1/1.6e-105/mucin-5AC isoform X1 [Strongylocentrotus purpuratus]	NA	sp|Q02817|MUC2_HUMAN/3.9e-37/Mucin-2 OS=Homo sapiens OX=9606 GN=MUC2 PE=1 SV=2	onl:102078463/1.8e-53/mucin-2; K10955 mucin-2	Hs4505285/2.8e-37/[WV] KOG1216 von Willebrand factor and related coagulation proteins	PF00094/5.0E-15/von Willebrand factor type D domain	NA
Unigene14992_All	2269	1011.21	99.6204	-3.34349	0.0181126	Down	0.000242068	AYO99754.1/5.7e-157/fibrinogen-like protein [Apostichopus japonicus]	NA	sp|O00602|FCN1_HUMAN/2.2e-41/Ficolin-1 OS=Homo sapiens OX=9606 GN=FCN1 PE=1 SV=2	pdam:113687165/1.8e-46/ficolin-2-like; K10104 ficolin	Hs8051584/1.5e-41/[R] KOG2579 Ficolin and related extracellular proteins	PS51406/46.649/Fibrinogen C-terminal domain profile.	NA
Unigene76757_All	1039	0.304667	71.5653	7.87588	9.57375e-05	Up	7.51196e-07	XP_033107417.1/7.6e-32/macrophage mannose receptor 1-like isoform X2 [Anneissia japonica]	NA	sp|Q8IZJ3|CPMD8_HUMAN/3.0e-14/C3 and PZP-like alpha-2-macroglobulin domain-containing protein 8 OS=Homo sapiens OX=9606 GN=CPAMD8 PE=1 SV=2	aplc:110974597/2.3e-25/secretory phospholipase A2 receptor-like; K06560 mannose receptor, C type	Hs15302736/2.1e-14/[O] KOG1366 Alpha-macroglobulin	PF12248/7.5E-31/Farnesoic acid 0-methyl transferase	NA
Unigene36214_All	945	1.09076e-05	59.6755	22.3834	2.7913e-11	Up	9.24538e-14	NA	NA	NA	NA	NA	NA	NA
CL3307.Contig5_All	1190	5.35169	155.355	4.85943	0.0225038	Up	0.000318267	NA	NA	NA	NA	NA	NA	NA
Unigene1344_All	547	0.930638	15.2228	4.03187	0.0361819	Up	0.000596885	NA	NA	NA	NA	NA	NA	NA
CL1300.Contig1_All	2892	3.06055	154.149	5.65439	0.00651553	Up	7.16128e-05	XP_030217064.1/1.6e-42/mucin-2-like, partial [Gadus morhua]	NA	sp|P98088|MUC5A_HUMAN/5.6e-34/Mucin-5AC OS=Homo sapiens OX=9606 GN=MUC5AC PE=1 SV=4	xco:114152557/3.0e-38/mucin-2-like; K10955 mucin-2	Hs22056571/6.2e-27/[S] LSE0569 H Uncharacterized protein	NA	NA
CL107.Contig35_All	944	51.8225	4.39463e-06	-23.4913	2.65283e-12	Down	5.3403e-15	CBY13234.1/7.2e-21/unnamed protein product, partial [Oikopleura dioica]	LM523522.1/0.0/Parastrongyloides trichosuri genome assembly P_trichosuri_KNP ,scaffold PTRK_contig0000165	NA	NA	NA	NA	NA
Unigene113131_All	1678	1.29042e-05	88.6405	22.7117	1.41041e-11	Up	3.99333e-14	NA	NA	NA	NA	NA	NA	NA
CL1889.Contig2_All	3047	730.56	3700.2	2.34053	0.0425172	Up	0.000732296	PIK57991.1/1.3e-66/putative phospholipase A2-like [Apostichopus japonicus]	NA	sp|Q3C2C1|PA22_ACAPL/2.6e-21/Phospholipase A2 AP-PLA2-II OS=Acanthaster planci OX=133434 PE=1 SV=1	aplc:110977408/1.7e-28/uncharacterized protein LOC110977408; K01047 secretory phospholipase A2 [EC:3.1.1.4]	Hs4505847/5.1e-16/[I] KOG4087 Phospholipase A2	PS00118/-/Phospholipase A2 histidine active site.	biological_process:GO:0016042//lipid catabolic process;GO:0050482//arachidonic acid secretion;GO:0006644//phospholipid metabolic process;cellular_component:GO:0005576//extracellular region;molecular_function:GO:0004623//phospholipase A2 activity;GO:0102567//phospholipase A2 activity (consuming 1,2-dipalmitoylphosphatidylcholine);GO:0005509//calcium ion binding;GO:0102568//phospholipase A2 activit…
Unigene114975_All	320	1.55179e-05	41.9992	21.368	2.27246e-10	Up	1.13999e-12	NA	NA	NA	NA	NA	NA	NA
Unigene115120_All	1720	1.5352e-05	168.218	23.3854	3.26614e-12	Up	6.90764e-15	NA	NA	NA	NA	NA	NA	NA
CL1521.Contig4_All	4540	100.773	315.529	1.64667	0.0112474	Up	0.000136356	NA	NA	NA	NA	NA	NA	NA
Unigene56163_All	1516	1.06827e-05	33.8747	21.5965	1.37544e-10	Up	6.58152e-13	PIK42271.1/7.4e-52/hypothetical protein BSL78_20880 [Apostichopus japonicus]	NA	NA	myi:110449215/9.5e-12/THAP domain-containing protein 1-like; K23204 THAP domain-containing protein 2	NA	PTHR31751:SF5/2.1E-37/--	molecular_function:GO:0003677//DNA binding;
Unigene112856_All	3877	1.16043e-05	356.683	24.8735	1.28084e-13	Up	1.21094e-16	PIK53121.1/4.8e-39/putative sushi, von Willebrand factor type A [Apostichopus japonicus]	LR699103.1/0.0/Asterias rubens genome assembly, chromosome: 12	NA	bpec:110173249/3.6e-07/ERO1-like protein alpha; K10950 ERO1-like protein alpha [EC:1.8.4.-]	CE05971/7.3e-07/[T] LSE0513 C 7-transmembrane receptor	SM00032/3.7E-6/Domain abundant in complement control proteins; SUSHI repeat; short complement-like repeat (SCR)	cellular_component:GO:0005576//extracellular region;molecular_function:GO:0008061//chitin binding;
Unigene72337_All	354	1422.07	3.73015	-8.57455	0.0417018	Down	0.000712888	VEL42069.1/3.3e-27/unnamed protein product [Protopolystoma xenopodis]	CU179746.6/0.0/Zebrafish DNA sequence from clone RP71-42C1, complete sequence	NA	NA	NA	NA	NA
Unigene72257_All	832	115.881	4.85749e-06	-24.5079	2.91182e-13	Down	3.37826e-16	TNV71364.1/1.3e-18/hypothetical protein FGO68_gene16112 [Halteria grandinella]	AK276101.1/0.0/Gryllus bimaculatus mRNA, GBcontig22962	NA	NA	NA	NA	NA
Unigene115292_All	581	3.46158e-05	32.9362	19.8598	5.76633e-09	Up	3.84954e-11	NA	NA	NA	NA	NA	NA	NA
Unigene113452_All	446	1.10477e-05	92.8404	23.0026	7.50315e-12	Up	1.88683e-14	XP_032813323.1/1.3e-17/histidine-rich glycoprotein-like, partial [Petromyzon marinus]	XM_629928.1/0.0/Dictyostelium discoideum AX4 hypothetical protein (DDB_G0291792) mRNA, complete cds	sp|Q8MP30|Y7791_DICDI/3.9e-19/Uncharacterized histidine-rich protein DDB_G0274557 OS=Dictyostelium discoideum OX=44689 GN=DDB_G0274557 PE=3 SV=1	dgr:Dgri_GH20938/3.9e-14/GH20938 gene product from transcript GH20938-RA; K15190 7SK snRNA methylphosphate capping enzyme [EC:2.1.1.-]	At1g80480/1.2e-11/[H] KOG2743 Cobalamin synthesis protein	NA	biological_process:GO:0016042//lipid catabolic process;cellular_component:GO:0016021//integral component of membrane;molecular_function:GO:0016787//hydrolase activity;
CL4731.Contig3_All	6800	7.09467	269.359	5.24665	1.97167e-08	Up	1.3505e-10	PIK37799.1/4.7e-130/bone morphogenetic protein 3/3b [Apostichopus japonicus]	NA	sp|P22444|BMP3_BOVIN/2.2e-33/Bone morphogenetic protein 3 OS=Bos taurus OX=9913 GN=BMP3 PE=1 SV=2	hcq:109526919/1.5e-32/bmp3; bone morphogenetic protein 3; K05496 bone morphogenetic protein 3	Hs4557371/2.2e-30/[T] KOG3900 Transforming growth factor beta, bone morphogenetic protein and related proteins	PS51362/33.39/TGF-beta family profile.	cellular_component:GO:0005576//extracellular region;molecular_function:GO:0008083//growth factor activity;
Unigene35319_All	1669	283.274	10.1537	-4.80212	0.0251819	Down	0.000365376	XP_028419227.1/1.8e-06/octapeptide-repeat protein T2-like, partial [Dendronephthya gigantea]	NA	NA	NA	NA	NA	NA
Unigene115700_All	2062	0.186423	185.453	9.95826	0.0499023	Up	0.000914376	XP_030838568.1/6.8e-08/uncharacterized protein LOC100891736 [Strongylocentrotus purpuratus]	NA	NA	NA	NA	PS50923/7.971/Sushi/CCP/SCR domain profile.	NA
Unigene72380_All	309	89.0699	4.53463e-06	-24.2275	5.24097e-13	Down	7.31446e-16	KZR97627.1/2.5e-23/Uncharacterized protein APZ42_007388, partial [Daphnia magna]	AC167666.4/0.0/Culex pipiens quinquefasciatus, clone Culex pipiens quinquefasciatus-3940120D9, complete sequence	NA	NA	NA	NA	molecular_function:GO:0016787//hydrolase activity;
Unigene57287_All	895	0.302613	19.6993	6.02452	0.0201014	Up	0.000276792	NA	NA	NA	NA	NA	NA	NA
Unigene24040_All	950	1.05718e-05	26.28	21.2453	2.93283e-10	Up	1.54907e-12	PIK51299.1/1.8e-80/hypothetical protein BSL78_11819 [Apostichopus japonicus]	NA	sp|P10394|POL4_DROME/1.4e-13/Retrovirus-related Pol polyprotein from transposon 412 OS=Drosophila melanogaster OX=7227 GN=POL PE=4 SV=1	xla:108700541/4.9e-30/kdrl.S; kinase insert domain receptor like S homeolog; K05096 FMS-like tyrosine kinase 1 [EC:2.7.10.1]	At2g04670/7.4e-14/[R] KOG0017 FOG: Transposon-encoded proteins with TYA, reverse transcriptase, integrase domains in various combinations	PTHR24559:SF165/1.6E-83/--	biological_process:GO:0015074//DNA integration;cellular_component:GO:0016021//integral component of membrane;molecular_function:GO:0003676//nucleic acid binding;
Unigene51906_All	4920	293.989	853.036	1.53684	0.0476522	Up	0.000853784	PIK42979.1/2.0e-183/hypothetical protein BSL78_20160 [Apostichopus japonicus]	NA	NA	NA	NA	PS00675/-/Sigma-54 interaction domain ATP-binding region A signature.	NA
Unigene9705_All	12170	69.5412	755.031	3.4406	0.0452457	Up	0.000796635	PIK38959.1/6.3e-178/putative NACHT, LRR and PYD domains-containing protein 3-like [Apostichopus japonicus]	NA	sp|Q810J1|PSG22_MOUSE/3.2e-06/Pregnancy-specific glycoprotein 22 OS=Mus musculus OX=10090 GN=Psg22 PE=1 SV=2	spis:111330325/5.9e-11/NLR family CARD domain-containing protein 4-like; K12805 NLR family CARD domain-containing protein 4	NA	SM00005/5.8E-9/DEATH domain, found in proteins involved in cell death (apoptosis).	cellular_component:GO:0016021//integral component of membrane;
CL11849.Contig40_All	1122	5067.8	95.7929	-5.7253	0.0389294	Down	0.00065256	PIK38234.1/1.4e-10/putative tenascin-R-like, partial [Apostichopus japonicus] >PIK58381.1 putative tenascin-R-like, partial [Apostichopus japonicus]	NA	sp|Q9U8W7|TL5B_TACTR/3.2e-06/Techylectin-5B OS=Tachypleus tridentatus OX=6853 PE=1 SV=1	myd:102764419/8.9e-07/ficolin-2-like; K10104 ficolin	NA	NA	NA
Unigene6439_All	2064	4345.79	365.659	-3.57105	1.16925e-07	Down	8.09905e-10	NA	NA	NA	NA	NA	NA	NA
CL8619.Contig2_All	5042	1331.14	296.711	-2.16553	0.048417	Down	0.000873769	PIK36300.1/2.4e-232/putative valine--tRNA ligase [Apostichopus japonicus]	KY609179.1/0.0/Holothuria forskali tensilin mRNA, complete cds	sp|Q04462|SYVC_RAT/8.5e-147/Valine--tRNA ligase OS=Rattus norvegicus OX=10116 GN=Vars1 PE=2 SV=2	ptep:107444939/1.7e-161/valine--tRNA ligase-like; K01873 valyl-tRNA synthetase [EC:6.1.1.9]	7303353/5.5e-148/[J] KOG0432 Valyl-tRNA synthetase	PF08264/1.2E-34/Anticodon-binding domain of tRNA	biological_process:GO:0006438//valyl-tRNA aminoacylation;cellular_component:GO:0005737//cytoplasm;molecular_function:GO:0004832//valine-tRNA ligase activity;GO:0005524//ATP binding;GO:0002161//aminoacyl-tRNA editing activity;
Unigene110562_All	740	1.03855e-05	14.8377	20.4463	1.64546e-09	Up	1.03923e-11	NA	NA	NA	NA	NA	NA	NA
Unigene40554_All	2269	4773.57	85.9059	-5.79617	0.0352852	Down	0.000576418	PIK62807.1/6.1e-143/tenascin [Apostichopus japonicus]	NA	sp|Q6AX44|FBCDA_XENLA/2.8e-41/Fibrinogen C domain-containing protein 1-A OS=Xenopus laevis OX=8355 GN=fibcd1-a PE=2 SV=1	pdam:113673506/3.1e-51/uncharacterized protein LOC113673506; K06252 tenascin	Hs4758372/1.9e-39/[R] KOG2579 Ficolin and related extracellular proteins	PTHR19143/7.7E-81/--	NA
Unigene113030_All	1306	1.16889e-05	513.388	25.3884	4.02924e-14	Up	2.82463e-17	NA	NA	NA	NA	NA	NA	NA
Unigene64882_All	418	73.5242	7.16691	-3.3588	0.0268396	Down	0.000398577	XP_033122679.1/3.0e-11/uncharacterized protein LOC117121552 [Anneissia japonica]	NA	NA	NA	NA	NA	NA
CL5480.Contig2_All	4815	3629.65	368.024	-3.30196	0.00130603	Down	1.18268e-05	PIK44672.1/2.4e-40/putative H2.0-like homeobox protein [Apostichopus japonicus]	XM_012674326.2/0.0/PREDICTED: Monomorium pharaonis H2.0-like homeobox protein (LOC105832969), mRNA	sp|A7MB54|HLX_BOVIN/8.4e-27/H2.0-like homeobox protein OS=Bos taurus OX=9913 GN=HLX PE=2 SV=1	bfo:BRAFLDRAFT_290377/1.5e-31/H2.0-like homeobox; K09339 homeobox protein HLX1	Hs11386181/3.0e-26/[R] KOG0488 Transcription factor BarH and related HOX domain proteins	PTHR24331/1.1E-51/--	biological_process:GO:0002244//hematopoietic progenitor cell differentiation;GO:0006355//regulation of transcription, DNA-templated;GO:0002040//sprouting angiogenesis;cellular_component:GO:0005634//nucleus;molecular_function:GO:0043565//sequence-specific DNA binding;
Unigene56976_All	3997	110.386	607.495	2.46031	0.00926848	Up	0.00010849	PIK52066.1/1.4e-145/hypothetical protein BSL78_11018, partial [Apostichopus japonicus]	AC140460.3/0.0/Mus musculus BAC clone RP24-151D4 from chromosome 9, complete sequence	sp|Q8BUB6|UST_MOUSE/1.4e-38/Uronyl 2-sulfotransferase OS=Mus musculus OX=10090 GN=Ust PE=2 SV=3	pdam:113665049/5.4e-46/uronyl 2-sulfotransferase-like; K03193 dermatan/chondrotin sulfate uronyl 2-O-sulfotransferase UST [EC:2.8.2.-]	Hs5032219/2.8e-38/[O] KOG3922 Sulfotransferases	PF03567/2.7E-21/Sulfotransferase family	cellular_component:GO:0016021//integral component of membrane;molecular_function:GO:0008146//sulfotransferase activity;
CL9912.Contig3_All	2487	3315.16	949.329	-1.8041	0.0308902	Down	0.000480781	PIK59981.1/9.1e-132/hypothetical protein BSL78_03060 [Apostichopus japonicus]	NA	sp|Q9R013|CATF_MOUSE/7.5e-80/Cathepsin F OS=Mus musculus OX=10090 GN=Ctsf PE=1 SV=1	aplc:110988372/4.3e-110/cathepsin L-like; K01373 cathepsin F [EC:3.4.22.41]	Hs6042196/2.7e-79/[O] KOG1542 Cysteine proteinase Cathepsin F	PR00705/1.1E-8/Papain cysteine protease (C1) family signature	molecular_function:GO:0008234//cysteine-type peptidase activity;GO:0004869//cysteine-type endopeptidase inhibitor activity;
Unigene72300_All	461	461.004	5.23724e-06	-26.3914	3.90208e-15	Down	1.53087e-18	XP_003088200.1/1.2e-32/hypothetical protein CRE_03576 [Caenorhabditis remanei] >EFO92753.1 hypothetical protein CRE_03576 [Caenorhabditis remanei]	LK110930.1/0.0/Apteryx australis mantelli genome assembly AptMant0, scaffold scaffold46361	NA	NA	NA	NA	NA
Unigene114977_All	2798	1.17557e-05	606.121	25.6197	2.47834e-14	Up	1.45509e-17	XP_030850612.1/3.8e-126/organic cation transporter protein isoform X1 [Strongylocentrotus purpuratus]	NA	sp|Q9VCA2|ORCT_DROME/2.0e-84/Organic cation transporter protein OS=Drosophila melanogaster OX=7227 GN=Orct PE=1 SV=1	aplc:110978872/1.1e-109/organic cation transporter protein-like isoform X1; K08202 MFS transporter, OCT family, solute carrier family 22 (organic cation transporter), member 4/5	7301138/1.4e-84/[R] KOG0255 Synaptic vesicle transporter SVOP and related transporters (major facilitator superfamily)	PTHR24064/7.6E-195/--	cellular_component:GO:0016021//integral component of membrane;molecular_function:GO:0022857//transmembrane transporter activity;
Unigene72262_All	321	343.662	4.88779e-06	-26.0672	8.59982e-15	Down	3.98229e-18	VDO54166.1/1.2e-20/unnamed protein product [Brugia timori]	XM_017447626.2/0.0/PREDICTED: Diaphorina citri inositol-1-monophosphatase-like (LOC108253517), mRNA	NA	NA	NA	NA	NA
Unigene19647_All	4899	62.0693	208.753	1.74984	0.0342894	Up	0.000554197	PIK52116.1/1.7e-222/hypothetical protein BSL78_10963 [Apostichopus japonicus]	NA	sp|P35546|RET_MOUSE/4.5e-68/Proto-oncogene tyrosine-protein kinase receptor Ret OS=Mus musculus OX=10090 GN=Ret PE=1 SV=2	pcan:112570875/1.0e-78/uncharacterized protein LOC112570875; K04362 fibroblast growth factor receptor 1 [EC:2.7.10.1]	CE17457/1.6e-67/[T] KOG0200 Fibroblast/platelet-derived growth factor receptor and related receptor tyrosine kinases	PS00109/-/Tyrosine protein kinases specific active-site signature.	molecular_function:GO:0004713//protein tyrosine kinase activity;GO:0005524//ATP binding;
Unigene60199_All	806	0.429024	20.3343	5.56671	0.00769306	Up	8.74194e-05	NA	NA	NA	NA	NA	NA	NA
Unigene114289_All	499	1.06284e-05	28.7363	21.3665	2.28656e-10	Up	1.15442e-12	NA	NA	NA	NA	NA	NA	NA
Unigene52012_All	2880	27897.1	2938.22	-3.2471	0.0148312	Down	0.000190106	PIK59438.1/2.4e-51/putative fibronectin-like [Apostichopus japonicus]	NA	NA	spu:578045/1.8e-14/receptor-type tyrosine-protein phosphatase delta; K05695 receptor-type tyrosine-protein phosphatase F [EC:3.1.3.48]	CE26976/2.7e-14/[T] KOG3510 FOG: Immunoglobulin C-2 Type/fibronectin type III domains	SM00060/8.7E-7/Fibronectin type 3 domain	NA
CL9277.Contig2_All	3651	1.09629e-05	55.1341	22.2619	3.61868e-11	Up	1.25677e-13	NA	NA	NA	NA	NA	PS50017/11.741/Death domain profile.	NA
Unigene65667_All	3127	1.20589	305.724	7.98598	2.15658e-05	Up	1.61309e-07	KFW80608.1/5.3e-262/hypothetical protein N305_08246, partial [Manacus vitellinus]	NA	sp|Q10751|ACE_CHICK/4.5e-255/Angiotensin-converting enzyme (Fragment) OS=Gallus gallus OX=9031 GN=ACE PE=2 SV=1	etl:114066935/4.1e-259/ACE; angiotensin-converting enzyme; K01283 peptidyl-dipeptidase A [EC:3.4.15.1]	Hs4503273/8.2e-243/[E] KOG3690 Angiotensin I-converting enzymes - M2 family peptidases	PR00791/1.4E-99/Peptidyl-dipeptidase A (M2) metalloprotease family signature	cellular_component:GO:0016021//integral component of membrane;molecular_function:GO:0004180//carboxypeptidase activity;GO:0008241//peptidyl-dipeptidase activity;GO:0046872//metal ion binding;GO:0008237//metallopeptidase activity;
Unigene115240_All	1863	0.186405	417.112	11.1278	0.0162425	Up	0.000211226	NA	NA	NA	NA	NA	NA	NA
CL4956.Contig2_All	3156	3.15017e-05	455.36	23.7851	1.35101e-12	Up	2.38079e-15	PIK47340.1/1.3e-21/hypothetical protein BSL78_15789 [Apostichopus japonicus]	NA	NA	NA	NA	NA	cellular_component:GO:0016021//integral component of membrane;
CL11849.Contig35_All	1160	363.116	21.427	-4.08293	0.0180075	Down	0.0002402	PIK52877.1/1.5e-12/putative ficolin-2 [Apostichopus japonicus]	NA	sp|Q9U8W7|TL5B_TACTR/4.2e-09/Techylectin-5B OS=Tachypleus tridentatus OX=6853 PE=1 SV=1	epa:110246102/3.7e-08/ficolin-1-like; K10104 ficolin	Hs4757752/1.4e-06/[R] KOG2579 Ficolin and related extracellular proteins	NA	NA
Unigene22199_All	5261	383.846	4711.14	3.61748	0.0143975	Up	0.000183899	PIK47697.1/1.1e-126/putative epithelial chloride channel protein-like isoform X3, partial [Apostichopus japonicus]	NA	sp|Q2TU62|CLCA1_HORSE/4.1e-27/Calcium-activated chloride channel regulator 1 OS=Equus caballus OX=9796 GN=CLCA1 PE=1 SV=1	aplc:110989764/2.1e-45/epithelial chloride channel protein-like; K05030 calcium-activated chloride channel regulator 3/4	Hs5729769/1.4e-24/[P] LSE2194 H Calcium activated chloride channel	PTHR10579/5.4E-80/--	cellular_component:GO:0016021//integral component of membrane;
Unigene72003_All	1097	1985.7	1.52076	-10.3506	0.000230016	Down	1.88173e-06	VDN00566.1/1.6e-43/unnamed protein product, partial [Onchocerca ochengi]	AC167666.4/0.0/Culex pipiens quinquefasciatus, clone Culex pipiens quinquefasciatus-3940120D9, complete sequence	NA	NA	NA	NA	NA
Unigene70567_All	728	83.9546	2.74933	-4.93246	0.0476836	Down	0.000855014	NA	LT969562.1/0.0/Plasmodium sp. gorilla clade G3 genome assembly, chromosome: 13	NA	NA	NA	NA	NA
CL9208.Contig1_All	1858	1.17324e-05	205.354	24.0611	7.26396e-13	Up	1.13525e-15	NA	NA	NA	NA	NA	NA	NA
Unigene114089_All	1320	1.0924e-05	66.3146	22.5334	2.06251e-11	Up	6.31415e-14	PIK49344.1/7.9e-10/hypothetical protein BSL78_13803 [Apostichopus japonicus]	NA	NA	NA	NA	PF04548/1.3E-13/AIG1 family	biological_process:GO:0015074//DNA integration;molecular_function:GO:0005525//GTP binding;GO:0003676//nucleic acid binding;
Unigene114199_All	1899	0.387724	658.721	10.7304	0.0244587	Up	0.000352994	PIK37280.1/1.9e-09/putative retinol dehydrogenase 8 [Apostichopus japonicus]	NA	NA	NA	NA	NA	cellular_component:GO:0016021//integral component of membrane;molecular_function:GO:0016491//oxidoreductase activity;
Unigene2990_All	2661	1.1085e-05	103.543	23.1551	5.35637e-12	Up	1.26774e-14	PIK58279.1/4.6e-182/hypothetical protein BSL78_04785, partial [Apostichopus japonicus]	NA	sp|Q9EPB1|DPP2_RAT/8.3e-117/Dipeptidyl peptidase 2 OS=Rattus norvegicus OX=10116 GN=Dpp7 PE=1 SV=1	spu:592836/1.5e-140/dipeptidyl peptidase 2; K01276 dipeptidyl-peptidase II [EC:3.4.14.2]	Hs7019511/8.0e-114/[OR] KOG2183 Prolylcarboxypeptidase (angiotensinase C)	PF05577/5.9E-84/Serine carboxypeptidase S28	molecular_function:GO:0008236//serine-type peptidase activity;
Unigene27002_All	1855	1.14703e-05	22.5082	20.9041	5.82423e-10	Up	3.50611e-12	PIK44545.1/1.8e-31/hypothetical protein BSL78_18609 [Apostichopus japonicus]	NA	sp|Q6AZW2|A1A1A_DANRE/1.7e-23/Aldo-keto reductase family 1 member A1-A OS=Danio rerio OX=7955 GN=akr1a1a PE=2 SV=2	dme:Dmel_CG6084/3.6e-29/CG6084; uncharacterized protein, isoform C; K00011 aldehyde reductase [EC:1.1.1.21]	7294702/7.7e-31/[R] KOG1577 Aldo/keto reductase family proteins	PF00248/8.2E-7/Aldo/keto reductase family	cellular_component:GO:0005654//nucleoplasm;GO:0005829//cytosol;molecular_function:GO:0004032//alditol:NADP+ 1-oxidoreductase activity;GO:0008106//alcohol dehydrogenase (NADP+) activity;GO:0016491//oxidoreductase activity;
CL2232.Contig2_All	1720	0.186445	259.504	10.4428	0.0322275	Up	0.000506984	NA	NA	NA	NA	NA	NA	NA
CL11596.Contig13_All	2801	1.07365e-05	40.4015	21.8434	8.17466e-11	Up	3.57889e-13	NA	NA	NA	NA	NA	NA	NA
Unigene54792_All	2854	348.473	1853.49	2.41112	0.00377763	Up	3.85817e-05	NA	NA	NA	NA	NA	NA	NA
CL6040.Contig2_All	330	3.53665e-05	32.4941	19.8094	6.44746e-09	Up	4.31254e-11	NA	NA	NA	NA	NA	NA	NA
Unigene115148_All	1603	1.09864e-05	78.0301	22.7599	1.2751e-11	Up	3.53455e-14	NA	NA	NA	NA	NA	NA	NA
CL78.Contig1_All	1505	2.65262e-05	116.05	22.0608	5.14158e-11	Up	2.06014e-13	NA	NA	NA	NA	NA	NA	NA
Unigene113358_All	418	3.65468e-05	29.8415	19.6391	9.28669e-09	Up	6.31914e-11	NA	NA	NA	NA	NA	NA	NA
CL1109.Contig18_All	3426	1.05478e-05	25.1525	21.1853	3.32266e-10	Up	1.79078e-12	PIK57881.1/1.1e-42/putative tyrosine-protein kinase [Apostichopus japonicus]	NA	sp|P42686|SRK1_SPOLA/7.6e-14/Tyrosine-protein kinase isoform SRK1 OS=Spongilla lacustris OX=6055 GN=SRK1 PE=2 SV=1	mze:101477138/1.4e-15/frk; tyrosine-protein kinase FRK; K08892 fyn-related kinase [EC:2.7.10.2]	7298766/3.9e-12/[T] KOG0200 Fibroblast/platelet-derived growth factor receptor and related receptor tyrosine kinases	PS50835/7.286/Ig-like domain profile.	cellular_component:GO:0016021//integral component of membrane;molecular_function:GO:0004713//protein tyrosine kinase activity;GO:0005524//ATP binding;GO:0004672//protein kinase activity;
CL1379.Contig2_All	1115	2.65797	70.2316	4.72372	0.0175948	Up	0.00023345	NA	NA	NA	NA	NA	NA	NA
Unigene45520_All	2330	65330.9	1512.42	-5.43283	0.0217611	Down	0.000305664	NA	NA	NA	NA	NA	NA	NA
Unigene27482_All	13989	45321.1	6569.1	-2.78642	0.00128071	Down	1.1581e-05	XP_033645218.1/0.0e+00/uncharacterized protein LOC117304724 [Asterias rubens]	XM_008825667.2/0.0/PREDICTED: Nannospalax galili ATP binding cassette subfamily A member 12 (Abca12), mRNA	sp|Q7TNJ2|ABCA7_RAT/7.0e-292/ATP-binding cassette sub-family A member 7 OS=Rattus norvegicus OX=10116 GN=Abca7 PE=1 SV=1	sko:100378279/0.0e+00/ATP-binding cassette sub-family A member 2-like; K05641 ATP-binding cassette, subfamily A (ABC1), member 1	Hs21536376/5.9e-192/[IR] KOG0059 Lipid exporter ABCA1 and related proteins, ABC superfamily	PS50893/18.434/ATP-binding cassette, ABC transporter-type domain profile.	NA
Unigene115917_All	1672	1.10307e-05	78.9143	22.7703	1.24698e-11	Up	3.44056e-14	PFX32066.1/1.6e-15/BTB/POZ domain-containing protein KCTD6 [Stylophora pistillata]	NA	sp|Q8WVF5|KCTD4_HUMAN/4.1e-13/BTB/POZ domain-containing protein KCTD4 OS=Homo sapiens OX=9606 GN=KCTD4 PE=1 SV=2	dgt:114526567/1.5e-13/BTB/POZ domain-containing protein KCTD12-like; K21918 BTB/POZ domain-containing protein KCTD8/12/16	Hs22064177/1.4e-12/[R] KOG2723 Uncharacterized conserved protein, contains BTB/POZ domain	PF02214/4.6E-17/BTB/POZ domain	biological_process:GO:0051260//protein homooligomerization;
Unigene19765_All	850	105.073	15.7374	-2.73912	0.0212789	Down	0.000298071	NA	NA	NA	NA	NA	NA	NA
CL2222.Contig4_All	840	1.78571e-05	56.1488	21.5843	1.39554e-10	Up	6.7136e-13	PIK47955.1/2.0e-67/putative sialidase-1 [Apostichopus japonicus]	NA	sp|O35657|NEUR1_MOUSE/3.0e-36/Sialidase-1 OS=Mus musculus OX=10090 GN=Neu1 PE=1 SV=1	spu:585449/4.2e-41/sialidase-1; K01186 sialidase-1 [EC:3.2.1.18]	NA	PF13088/3.5E-9/BNR repeat-like domain	molecular_function:GO:0004308//exo-alpha-sialidase activity;
Unigene24769_All	3846	119.129	1060.84	3.15461	0.00392291	Up	4.02673e-05	PIK56193.1/1.2e-135/putative galactosylceramide sulfotransferase isoform X2 [Apostichopus japonicus]	NA	sp|A6QNK1|G3ST1_BOVIN/4.2e-45/Galactosylceramide sulfotransferase OS=Bos taurus OX=9913 GN=GAL3ST1 PE=2 SV=1	sko:100368374/2.7e-79/galactosylceramide sulfotransferase-like; K01019 galactosylceramide sulfotransferase [EC:2.8.2.11]	Hs4758088/4.0e-42/[WIG] LSE2737 H Beta-galactose-3-O-sulfotransferase/Galactosylceramide sulfotransferase	PF06990/4.4E-74/Galactose-3-O-sulfotransferase	biological_process:GO:0009247//glycolipid biosynthetic process;cellular_component:GO:0005794//Golgi apparatus;GO:0016021//integral component of membrane;molecular_function:GO:0001733//galactosylceramide sulfotransferase activity;
Unigene101712_All	552	1.03679e-05	13.3094	20.2919	2.32966e-09	Up	1.49083e-11	RNA30453.1/4.6e-20/small subunit ribosomal S30e [Brachionus plicatilis]	NA	sp|P62864|RS30_RAT/4.5e-17/40S ribosomal protein S30 OS=Rattus norvegicus OX=10116 GN=Fau PE=1 SV=1	spis:111340836/7.0e-21/ubiquitin-60S ribosomal protein L40-like; K02983 small subunit ribosomal protein S30e	Hs4503659_2/1.3e-18/[JO] KOG0009 Ubiquitin-like/40S ribosomal S30 protein fusion	NA	biological_process:GO:0006412//translation;cellular_component:GO:0005840//ribosome;molecular_function:GO:0003735//structural constituent of ribosome;
Unigene68598_All	3388	26.6347	2470.69	6.53546	0.000445831	Up	3.79925e-06	PIK39261.1/5.5e-47/protein kinase C isoform [Apostichopus japonicus]	LR597472.1/0.0/Sphaeramia orbicularis genome assembly, chromosome: 15	sp|P28867|KPCD_MOUSE/4.8e-37/Protein kinase C delta type OS=Mus musculus OX=10090 GN=Prkcd PE=1 SV=3	pki:111840581/6.6e-37/protein kinase C delta type-like isoform X1; K06068 novel protein kinase C delta type [EC:2.7.11.13]	Hs14735945/1.1e-35/[T] KOG0694 Serine/threonine protein kinase	PTHR24357:SF75/5.9E-43/--	biological_process:GO:0035556//intracellular signal transduction;molecular_function:GO:0046872//metal ion binding;GO:0016301//kinase activity;
Unigene53563_All	977	2.57904	132.749	5.68573	0.0207461	Up	0.000288339	NA	NA	NA	NA	NA	NA	NA
CL2656.Contig3_All	521	23.8781	1.0054	-4.56984	0.0289289	Down	0.000441783	NA	NA	NA	NA	NA	NA	NA
Unigene116182_All	710	1.56678e-05	59.462	21.8557	7.944e-11	Up	3.44869e-13	NA	NA	NA	NA	NA	NA	NA
CL348.Contig7_All	4885	0.218382	100.051	8.83967	0.00664579	Up	7.33885e-05	XP_001424686.1/4.8e-44/hypothetical protein [Paramecium tetraurelia strain d4-2] >CAK57288.1 unnamed protein product [Paramecium tetraurelia]	LR597479.1/0.0/Sphaeramia orbicularis genome assembly, chromosome: 22	sp|E9Q743|CF251_MOUSE/1.8e-29/Cilia- and flagella-associated protein 251 OS=Mus musculus OX=10090 GN=Wdr66 PE=1 SV=1	tru:115252288/3.2e-40/uncharacterized protein DDB_G0271670-like; K23573 dentin sialophosphoprotein	At2g18540/5.5e-20/[W] LSE0345 A 12S cruciferin seed storage protein/vicilin-like seed storage protein	NA	NA
Unigene65799_All	1747	3.02851	59.019	4.2845	0.00408847	Up	4.22297e-05	NA	NA	NA	NA	NA	NA	NA
CL4120.Contig1_All	3234	1.16669e-05	484.759	25.3083	4.88294e-14	Up	3.54871e-17	PIK44292.1/2.6e-70/hypothetical protein BSL78_18882 [Apostichopus japonicus]	LR736838.1/0.0/Pecten maximus genome assembly, chromosome: 1	NA	NA	NA	PS50835/6.56/Ig-like domain profile.	cellular_component:GO:0016021//integral component of membrane;
CL203.Contig8_All	1224	3.23814e-05	34.2625	20.013	4.14528e-09	Up	2.72202e-11	PIK55277.1/2.3e-59/putative UDP-glucuronosyltransferase 2C1 isoform X2 [Apostichopus japonicus]	NA	sp|P36514|UD2C1_RABIT/4.4e-33/UDP-glucuronosyltransferase 2C1 (Fragment) OS=Oryctolagus cuniculus OX=9986 GN=UGT2C1 PE=2 SV=1	spu:764059/3.2e-50/UDP-glucuronosyltransferase 2C1 isoform X1; K00699 glucuronosyltransferase [EC:2.4.1.17]	Hs20534677/6.0e-32/[GC] KOG1192 UDP-glucuronosyl and UDP-glucosyl transferase	PF00201/1.4E-42/UDP-glucoronosyl and UDP-glucosyl transferase	cellular_component:GO:0016021//integral component of membrane;molecular_function:GO:0016758//transferase activity, transferring hexosyl groups;
CL946.Contig3_All	1262	0.425697	24.988	5.87527	0.0491592	Up	0.00089159	PIK62559.1/3.9e-14/putative extracellular tyrosine-protein kinase PKDCC [Apostichopus japonicus]	NA	NA	NA	NA	NA	molecular_function:GO:0004715//non-membrane spanning protein tyrosine kinase activity;GO:0005524//ATP binding;
Unigene115600_All	429	1.08503e-05	51.5043	22.1785	4.28531e-11	Up	1.55047e-13	NA	NA	NA	NA	NA	NA	NA
Unigene72646_All	279	111.742	4.60168e-06	-24.5334	2.75136e-13	Down	3.14977e-16	NA	NA	NA	NA	NA	NA	NA
Unigene18458_All	1570	6483.59	297.889	-4.44395	0.0031975	Down	3.19576e-05	PIK34988.1/3.5e-20/hypothetical protein BSL78_28187 [Apostichopus japonicus]	NA	NA	NA	NA	PF13489/2.0E-6/Methyltransferase domain	molecular_function:GO:0008168//methyltransferase activity;
Unigene73282_All	442	16.0146	4.12131e-06	-21.8898	7.81385e-11	Down	3.38214e-13	NA	AK276325.1/0.0/Gryllus bimaculatus mRNA, GBcontig23186	NA	NA	NA	NA	NA
CL8186.Contig5_All	3051	164.386	672.848	2.03319	0.0320575	Up	0.000503279	XP_022101995.1/1.8e-113/integral membrane protein GPR180-like isoform X1 [Acanthaster planci]	NA	sp|Q5FWM8|GP180_XENLA/1.3e-70/Integral membrane protein GPR180 OS=Xenopus laevis OX=8355 GN=gpr180 PE=2 SV=1	ncc:104962295/2.3e-28/tgds; dTDP-D-glucose 4,6-dehydratase; K01710 dTDP-glucose 4,6-dehydratase [EC:4.2.1.46]	Hs20545671/2.2e-67/[S] KOG4290 Predicted membrane protein	PTHR23252:SF26/1.4E-95/--	NA
Unigene68700_All	3708	38.2567	2502.63	6.03159	8.05407e-19	Up	2.58998e-23	PIK36453.1/3.5e-212/hypothetical protein BSL78_26720 [Apostichopus japonicus] >PIK48839.1 hypothetical protein BSL78_14297 [Apostichopus japonicus]	XM_022099361.1/0.0/PREDICTED: Folsomia candida protein mab-21 (LOC110851540), mRNA	sp|Q9Y586|MB212_HUMAN/1.6e-171/Protein mab-21-like 2 OS=Homo sapiens OX=9606 GN=MAB21L2 PE=1 SV=1	lcm:102354866/1.0e-168/MAB21L1; protein mab-21-like 1; K23092 putative nucleotidyltransferase [EC:2.7.7.-]	Hs5453730/1.2e-171/[T] KOG3963 Mab-21-like cell fate specification proteins	PTHR10656:SF37/3.5E-253/--	NA
Unigene66942_All	5699	21.9717	1221.73	5.79714	0.00236877	Up	2.2913e-05	PIK44656.1/3.3e-60/putative cellular retinoic acid-binding protein 1-like [Apostichopus japonicus]	NA	sp|P40220|RABP1_CHICK/1.8e-15/Cellular retinoic acid-binding protein 1 OS=Gallus gallus OX=9031 GN=CRABP1 PE=2 SV=4	spu:580154/1.2e-35/sodium/calcium exchanger regulatory protein 1; K17337 cellular retinoic acid-binding protein 1	Hs4758052/1.8e-14/[I] KOG4015 Fatty acid-binding protein FABP	PTHR11955:SF68/1.4E-35/--	molecular_function:GO:0008289//lipid binding;
CL4793.Contig2_All	2109	1.16933e-05	515.264	25.3931	4.01208e-14	Up	2.78679e-17	NA	NA	NA	NA	NA	NA	NA
CL8729.Contig1_All	486	0.425725	28.7539	6.07769	0.00399008	Up	4.10851e-05	NA	NA	NA	NA	NA	NA	NA
Unigene13744_All	2534	81780.1	2082.87	-5.29511	0.0472235	Down	0.000840994	PIK55093.1/1.2e-11/hypothetical protein BSL78_07988 [Apostichopus japonicus]	NA	sp|Q8WPD0|LECG_PATPE/7.6e-11/Alpha-N-acetylgalactosamine-specific lectin OS=Patiria pectinifera OX=7594 PE=1 SV=1	crg:105324874/2.3e-10/macrophage mannose receptor 1 isoform X1; K06560 mannose receptor, C type	Hs20149533/7.1e-11/[TV] KOG4297 C-type lectin	PS50041/16.756/C-type lectin domain profile.	NA
CL11387.Contig1_All	806	113.831	1.6052	-6.14801	0.000134756	Down	1.06862e-06	NA	NA	NA	NA	NA	NA	NA
Unigene22223_All	3124	2610.67	39391.6	3.9154	7.02258e-05	Up	5.44698e-07	PIK53592.1/4.7e-77/putative metalloproteinase inhibitor 1 [Apostichopus japonicus]	NA	sp|P50122|TIMP1_SHEEP/3.1e-14/Metalloproteinase inhibitor 1 OS=Ovis aries OX=9940 GN=TIMP1 PE=2 SV=1	spu:100889219/2.6e-24/metalloproteinase inhibitor 1; K16451 metalloproteinase inhibitor 1	Hs4507509/8.4e-14/[R] KOG4745 Metalloproteinase inhibitor TIMP and related proteins	PTHR11844/1.2E-42/--	biological_process:GO:0010951//negative regulation of endopeptidase activity;GO:0010033//response to organic substance;GO:0051045//negative regulation of membrane protein ectodomain proteolysis;cellular_component:GO:0031012//extracellular matrix;GO:0005615//extracellular space;GO:0005576//extracellular region;molecular_function:GO:0002020//protease binding;GO:0008191//metalloendopeptidase inhibit…
Unigene8825_All	2016	5.54645	84.3858	3.92736	2.19484e-06	Up	1.581e-08	PIK36905.1/1.7e-40/pol-like protein [Apostichopus japonicus]	NA	NA	NA	NA	NA	NA
Unigene61550_All	1301	1.75015	6741.22	11.9113	0.000165701	Up	1.33106e-06	XP_019766600.1/4.6e-18/PREDICTED: mucin-2-like isoform X3 [Dendroctonus ponderosae]	NA	sp|Q05049|MUC1_XENLA/1.2e-15/Integumentary mucin C.1 (Fragment) OS=Xenopus laevis OX=8355 PE=2 SV=1	myi:110456042/1.7e-17/mucin-2-like; K10955 mucin-2	CE05971/2.1e-11/[T] LSE0513 C 7-transmembrane receptor	NA	NA
CL10756.Contig2_All	1784	2265.37	105.569	-4.42349	0.00539124	Down	5.74544e-05	NA	NA	NA	NA	NA	NA	NA
Unigene29499_All	1603	1257.51	47.7665	-4.71843	0.03922	Down	0.000658859	NA	NA	NA	NA	NA	NA	NA
CL6374.Contig1_All	2690	38.5558	5182.71	7.07062	6.93661e-07	Up	4.89402e-09	PIK52671.1/3.5e-20/hypothetical protein BSL78_10438 [Apostichopus japonicus]	NA	NA	NA	NA	PS00018/-/EF-hand calcium-binding domain.	molecular_function:GO:0005509//calcium ion binding;
Unigene62818_All	7586	0.861689	17.5206	4.34574	0.020025	Up	0.000275354	PIK60697.1/0.0e+00/putative alpha-1 collagen isoform X4 [Apostichopus japonicus]	NA	sp|Q92626|PXDN_HUMAN/1.6e-08/Peroxidasin homolog OS=Homo sapiens OX=9606 GN=PXDN PE=1 SV=2	aplc:110978062/1.6e-253/uncharacterized protein LOC110978062 isoform X1; K19719 collagen, type II, alpha	Hs20533846/1.2e-08/[R] KOG2408 Peroxidase/oxygenase	PF00093/1.3E-10/von Willebrand factor type C domain	cellular_component:GO:0005581//collagen trimer;
Unigene114679_All	1214	1.19194e-05	203.161	24.0228	7.95944e-13	Up	1.2593e-15	PIK49750.1/6.0e-20/putative NLR family CARD domain-containing protein 4 [Apostichopus japonicus]	NA	NA	NA	NA	NA	cellular_component:GO:0016021//integral component of membrane;
Unigene15776_All	7714	490.202	36433.4	6.21574	1.8326e-08	Up	1.25407e-10	PIK55235.1/2.0e-214/hypothetical protein BSL78_07830, partial [Apostichopus japonicus]	NA	sp|Q9GLY5|ITIH3_RABIT/9.1e-124/Inter-alpha-trypsin inhibitor heavy chain H3 OS=Oryctolagus cuniculus OX=9986 GN=ITIH3 PE=2 SV=1	ray:107505974/1.1e-119/ITIH2; LOW QUALITY PROTEIN: inter-alpha-trypsin inhibitor heavy chain H2; K19015 inter-alpha-trypsin inhibitor heavy chain H2	Hs10092579/2.2e-119/[O] LSE2193 H Plasma inter-alpha-trypsin inhibitor	PF08487/5.2E-25/Vault protein inter-alpha-trypsin domain	biological_process:GO:0030212//hyaluronan metabolic process;molecular_function:GO:0004867//serine-type endopeptidase inhibitor activity;
CL10010.Contig16_All	2026	1.35196e-05	17.3633	20.2926	2.30323e-09	Up	1.46947e-11	NA	NA	NA	NA	NA	NA	NA
Unigene115983_All	850	1.05957e-05	26.7469	21.2675	2.80441e-10	Up	1.46817e-12	PIK51599.1/6.8e-47/hypothetical protein BSL78_11523 [Apostichopus japonicus]	NA	sp|Q24488|ROR1_DROME/4.3e-27/Tyrosine-protein kinase transmembrane receptor Ror OS=Drosophila melanogaster OX=7227 GN=Ror PE=1 SV=1	myi:110467153/6.9e-28/inactive tyrosine-protein kinase transmembrane receptor ROR1-like isoform X1; K05122 receptor tyrosine kinase-like orphan receptor 1 [EC:2.7.10.1]	7297633/3.1e-27/[TU] KOG1026 Nerve growth factor receptor TRKA and related tyrosine kinases	SM00219/5.8E-13/Tyrosine kinase, catalytic domain	cellular_component:GO:0016021//integral component of membrane;molecular_function:GO:0004713//protein tyrosine kinase activity;GO:0005524//ATP binding;GO:0004672//protein kinase activity;
CL4608.Contig1_All	2522	0.425311	51.1907	6.91122	0.0166266	Up	0.000217289	NA	NA	NA	NA	NA	NA	NA
Unigene29020_All	511	235.265	6.94581	-5.082	0.000712916	Down	6.1899e-06	NA	NA	NA	NA	NA	NA	NA
Unigene48659_All	900	0.214934	9.90816	5.52665	7.84808e-05	Up	6.11755e-07	PIK35563.1/4.9e-19/alpha-tubulin [Apostichopus japonicus]	XM_013235876.1/0.0/PREDICTED: Biomphalaria glabrata tubulin alpha-1A chain-like (LOC106074972), mRNA	sp|P02553|TBA_LYTPI/1.2e-19/Tubulin alpha chain (Fragment) OS=Lytechinus pictus OX=7653 PE=3 SV=1	cel:CELE_F40F4.5/6.2e-19/tba-9; Tubulin alpha chain; K07374 tubulin alpha	CE04535/1.3e-20/[Z] KOG1376 Alpha tubulin	NA	biological_process:GO:0000278//mitotic cell cycle;GO:0000226//microtubule cytoskeleton organization;GO:0007017//microtubule-based process;cellular_component:GO:0005874//microtubule;GO:0005737//cytoplasm;molecular_function:GO:0005200//structural constituent of cytoskeleton;GO:0003924//GTPase activity;GO:0005525//GTP binding;
Unigene58789_All	2097	4.75388	166.697	5.13198	0.00285957	Up	2.8249e-05	KRZ61688.1/2.9e-78/Calmodulin [Trichinella nativa]	LN830645.1/0.0/Cupiennius salei partial mRNA for Csa-calmodulin 6 (Csa-calmodulin 6 gene), isolate Cs3	sp|P21251|CALM_STIJA/1.4e-79/Calmodulin OS=Stichopus japonicus OX=307972 PE=1 SV=2	lhu:105677496/6.2e-78/calmodulin isoform X1; K02183 calmodulin	7303485/2.9e-79/[T] KOG0027 Calmodulin and related proteins (EF-Hand superfamily)	SM00054/8.5E-9/EF-hand, calcium binding motif	biological_process:GO:0019722//calcium-mediated signaling;molecular_function:GO:0005509//calcium ion binding;
Unigene72392_All	223	19.2535	4.23099e-06	-22.1176	4.90107e-11	Down	1.89793e-13	NA	AC167967.6/0.0/Culex pipiens quinquefasciatus, clone Culex pipiens quinquefasciatus-3940144D9, complete sequence	NA	NA	NA	NA	NA
Unigene61444_All	782	0.216639	23.4349	6.75722	0.0474047	Up	0.000845612	NA	NA	NA	NA	NA	NA	NA
Unigene65629_All	1785	8.97847	78.215	3.1229	0.0376285	Up	0.000626315	PIK52951.1/7.7e-16/hypothetical protein BSL78_10154 [Apostichopus japonicus]	NA	NA	NA	NA	SM00409/1.6E-4/Immunoglobulin	cellular_component:GO:0016021//integral component of membrane;
CL5482.Contig4_All	2591	12169.5	3283.64	-1.8899	0.0375948	Down	0.000625512	PIK41678.1/1.4e-135/putative serine/threonine-protein kinase pim-1-like [Apostichopus japonicus]	XM_033244517.1/0.0/PREDICTED: Anneissia japonica serine/threonine-protein kinase pim-1-like (LOC117103890), mRNA	sp|P26794|PIM1_RAT/2.4e-76/Serine/threonine-protein kinase pim-1 OS=Rattus norvegicus OX=10116 GN=Pim1 PE=1 SV=1	spu:753187/4.0e-95/serine/threonine-protein kinase pim-1; K04702 proto-oncogene serine/threonine-protein kinase Pim-1 [EC:2.7.11.1]	Hs4505811/4.9e-76/[T] KOG0583 Serine/threonine protein kinase	PTHR22984:SF1/4.1E-129/--	biological_process:GO:0043066//negative regulation of apoptotic process;molecular_function:GO:0004674//protein serine/threonine kinase activity;GO:0005524//ATP binding;
CL9280.Contig5_All	3693	1.00001	433.31	8.75924	0.0017278	Up	1.60907e-05	KXJ07943.1/1.1e-88/Transposon TX1 uncharacterized 149 kDa protein [Exaiptasia diaphana]	CP048846.1/0.0/Crassostrea gigas strain QD chromosome 8	sp|O00370|LORF2_HUMAN/8.6e-56/LINE-1 retrotransposable element ORF2 protein OS=Homo sapiens OX=9606 PE=1 SV=1	lcm:102366391/4.2e-45/uncharacterized LOC102366391; K13912 deleted in malignant brain tumors 1 protein	At4g10830/4.6e-43/[R] KOG1075 FOG: Reverse transcriptase	PF00078/5.3E-34/Reverse transcriptase (RNA-dependent DNA polymerase)	NA
CL7803.Contig1_All	1899	756.5	14.1346	-5.74204	0.0064154	Down	7.0308e-05	NA	NA	NA	NA	NA	NA	NA
Unigene2735_All	1609	4.65322	72.1219	3.95414	0.000699292	Up	6.06711e-06	NA	NA	NA	NA	NA	NA	NA
Unigene43273_All	2770	12258.4	820.458	-3.9012	0.0436624	Down	0.000760725	PIK52075.1/2.1e-60/putative citrate lyase subunit beta-like protein, mitochondrial-like [Apostichopus japonicus]	NA	sp|Q8R4N0|CLYBL_MOUSE/2.6e-44/Citramalyl-CoA lyase, mitochondrial OS=Mus musculus OX=10090 GN=Clybl PE=1 SV=2	crg:105320500/9.8e-55/citrate lyase subunit beta-like protein, mitochondrial; K11390 citrate lyase subunit beta-like protein [EC:4.1.-.-]	CE07816/1.1e-44/[G] TWOG0077 Citrate lyase, beta subunit	PTHR32308:SF0/7.7E-75/--	molecular_function:GO:0046872//metal ion binding;GO:0016829//lyase activity;
Unigene83912_All	3259	0.423043	8.02874	4.2463	0.0254511	Up	0.000371572	AWU78766.1/1.7e-21/corazonin-like precursor [Apostichopus japonicus]	NA	NA	NA	NA	NA	NA
Unigene64128_All	559	51.8026	2.67357	-4.27619	0.0109006	Down	0.00013103	NA	NA	NA	NA	NA	NA	NA
Unigene38673_All	368	4.05589	27.2501	2.74817	0.0466241	Up	0.000827321	NA	NA	NA	NA	NA	NA	NA
CL8706.Contig1_All	500	115.934	1.90273	-5.92909	0.0288232	Down	0.000438229	NA	NA	NA	NA	NA	NA	NA
Unigene23085_All	1351	1.04824e-05	20.9844	20.9329	5.5259e-10	Up	3.28387e-12	CDI75296.1/5.4e-14/hypothetical protein EPH_0004880 [Eimeria praecox]	XM_030721205.1/0.0/PREDICTED: Archocentrus centrarchus dicentracin-like (LOC115774120), mRNA	sp|Q55F68|CYAD_DICDI/4.3e-13/Adenylate cyclase, terminal-differentiation specific OS=Dictyostelium discoideum OX=44689 GN=acrA PE=1 SV=1	api:100168871/4.5e-13/cyclin-dependent kinase 8 isoform X1; K02208 cyclin-dependent kinase 8/11 [EC:2.7.11.22 2.7.11.23]	7294427/1.4e-10/[KTDL] KOG2043 Signaling protein SWIFT and related BRCT domain proteins	NA	NA
Unigene113508_All	816	1.06722e-05	33.1573	21.567	1.46281e-10	Up	7.07485e-13	VDP14200.1/1.9e-06/unnamed protein product, partial [Heligmosomoides polygyrus]	NA	NA	NA	NA	NA	NA
CL3917.Contig5_All	4267	1.16423e-05	442.99	25.1814	6.43276e-14	Up	5.08878e-17	PIK48389.1/5.9e-38/hypothetical protein BSL78_14749 [Apostichopus japonicus]	NA	NA	NA	NA	SM00737/8.1E-12/Domain involved in innate immunity and lipid metabolism.	NA
Unigene112979_All	1754	1.07367e-05	38.909	21.7891	9.15978e-11	Up	4.09432e-13	NA	NA	NA	NA	NA	NA	NA
CL902.Contig3_All	1985	1.29585e-05	126.661	23.2206	4.59443e-12	Up	1.06672e-14	NA	NA	NA	NA	NA	NA	NA
Unigene114585_All	604	2.65763e-05	41.115	20.5611	1.24634e-09	Up	7.71121e-12	NA	NA	NA	NA	NA	NA	NA
CL4688.Contig3_All	1626	1.0853e-05	53.8875	22.2434	3.77076e-11	Up	1.31686e-13	NA	NA	NA	NA	NA	NA	NA
CL2176.Contig6_All	1985	0.580825	25.7236	5.46884	0.00767231	Up	8.70435e-05	XP_022089410.1/1.7e-306/laminin subunit alpha-like isoform X1 [Acanthaster planci]	XM_030768363.1/0.0/PREDICTED: Chanos chanos laminin subunit alpha 5 (lama5), mRNA	sp|Q00174|LAMA_DROME/2.4e-238/Laminin subunit alpha OS=Drosophila melanogaster OX=7227 GN=LanA PE=1 SV=2	aplc:110978598/2.0e-307/laminin subunit alpha-like isoform X1; K06240 laminin, alpha 3/5	HsM20270261/1.0e-235/[W] KOG1836 Extracellular matrix glycoprotein Laminin subunits alpha and gamma	PS01248/-/Laminin-type EGF-like (LE) domain signature.	NA
CL6458.Contig2_All	1381	7.50741	122.375	4.02685	0.00743386	Up	8.39079e-05	XP_784059.3/1.1e-30/alpha-crystallin B chain isoform X2 [Strongylocentrotus purpuratus]	NA	sp|P41316|CRYAB_RABIT/6.3e-28/Alpha-crystallin B chain OS=Oryctolagus cuniculus OX=9986 GN=CRYAB PE=1 SV=1	spu:578820/1.3e-31/alpha-crystallin B chain isoform X1; K09542 crystallin, alpha B	Hs4503057/7.7e-28/[O] KOG3591 Alpha crystallins	PTHR11527:SF37/2.7E-36/--	biological_process:GO:0043154//negative regulation of cysteine-type endopeptidase activity involved in apoptotic process;GO:0007021//tubulin complex assembly;GO:0060561//apoptotic process involved in morphogenesis;GO:0002088//lens development in camera-type eye;GO:1905907//negative regulation of amyloid fibril formation;GO:0045892//negative regulation of transcription, DNA-templated;GO:0071480//c…
CL6866.Contig1_All	1095	59.7398	4.43926e-06	-23.6819	1.75048e-12	Down	3.20858e-15	TNV71364.1/5.4e-12/hypothetical protein FGO68_gene16112 [Halteria grandinella]	NA	NA	NA	NA	NA	NA
Unigene62653_All	1207	0.579561	34.0755	5.87763	8.63757e-07	Up	6.11632e-09	PIK36668.1/3.3e-172/hypothetical protein BSL78_26503 [Apostichopus japonicus]	NA	NA	NA	NA	NA	cellular_component:GO:0016021//integral component of membrane;
Unigene113474_All	814	1.65466e-05	267.69	23.9475	9.58533e-13	Up	1.5412e-15	NA	NA	NA	NA	NA	NA	NA
Unigene64222_All	1405	189.899	7.97288	-4.57398	7.10585e-05	Down	5.52527e-07	NA	NA	NA	NA	NA	NA	NA
Unigene49211_All	4169	0.218782	455.697	11.0244	2.0326e-06	Up	1.45891e-08	XP_021485880.1/2.0e-06/histidine-rich protein PFHRP-II-like, partial [Meriones unguiculatus]	NA	NA	NA	NA	NA	NA
Unigene2505_All	5821	5188.36	1154.91	-2.1675	0.0162569	Down	0.000211517	XP_033627635.1/6.2e-14/guanine nucleotide-binding protein subunit beta-like protein 1 [Asterias rubens]	NA	sp|Q54HW5|GNB1L_DICDI/2.4e-07/Guanine nucleotide-binding protein subunit beta-like protein 1 homolog OS=Dictyostelium discoideum OX=44689 GN=gnb1l PE=4 SV=1	NA	Hs17402902/1.4e-06/[R] KOG0322 G-protein beta subunit-like protein GNB1L, contains WD repeats	NA	NA
Unigene114508_All	1936	1.16418e-05	438.56	25.167	6.64709e-14	Up	5.30108e-17	PIK46392.1/6.4e-16/putative ficolin-2-like [Apostichopus japonicus]	NA	sp|Q8BYI9|TENR_MOUSE/1.0e-07/Tenascin-R OS=Mus musculus OX=10090 GN=Tnr PE=1 SV=2	spis:111341549/1.3e-10/microfibril-associated glycoprotein 4-like; K10104 ficolin	Hs5730098_2/2.8e-07/[R] KOG2579 Ficolin and related extracellular proteins	PS51406/12.156/Fibrinogen C-terminal domain profile.	NA
Unigene113038_All	687	1.07469e-05	38.688	21.7795	9.31223e-11	Up	4.1924e-13	NA	NA	NA	NA	NA	NA	NA
Unigene34642_All	1469	6.68058	68.8033	3.36443	0.0490913	Up	0.000890043	NA	NA	NA	NA	NA	NA	NA
Unigene114353_All	2261	1.17234e-05	496.696	25.3365	4.58827e-14	Up	3.27555e-17	XP_022810398.1/8.2e-15/uncharacterized protein LOC111347413 [Stylophora pistillata]	NA	NA	NA	NA	NA	NA
CL10874.Contig9_All	697	398.046	26.2561	-3.92221	0.017932	Down	0.000238847	NA	NA	NA	NA	NA	NA	NA
CL10648.Contig30_All	1112	2490.27	299.408	-3.05611	0.0456659	Down	0.000805913	PIK62092.1/6.8e-87/putative fibrinogen C domain-containing protein 1-like [Apostichopus japonicus]	NA	sp|D8VNT0|FCNV4_CERRY/2.8e-42/Ryncolin-4 OS=Cerberus rynchops OX=46267 PE=1 SV=1	pdam:113666416/3.8e-50/ficolin-1-like; K10104 ficolin	Hs10863949/7.1e-40/[R] KOG2579 Ficolin and related extracellular proteins	PS01186/-/EGF-like domain signature 2.	NA
CL8665.Contig5_All	1567	2.2942	40.8886	4.15563	0.00488601	Up	5.16616e-05	PIK36905.1/1.3e-19/pol-like protein [Apostichopus japonicus]	NA	sp|O00370|LORF2_HUMAN/6.3e-08/LINE-1 retrotransposable element ORF2 protein OS=Homo sapiens OX=9606 PE=1 SV=1	xtr:100497531/8.1e-06/dynein heavy chain 11, axonemal; K10408 dynein heavy chain, axonemal	NA	PTHR19446/4.0E-15/--	NA
Unigene116124_All	835	1.09902e-05	60.5673	22.3939	2.73351e-11	Up	9.00122e-14	NA	NA	NA	NA	NA	NA	NA
CL2002.Contig1_All	687	1.05482e-05	23.6522	21.0965	3.95952e-10	Up	2.21805e-12	NA	NA	NA	NA	NA	NA	NA
CL430.Contig5_All	1934	308.666	70.1686	-2.13715	0.0237923	Down	0.00034154	PIK41524.1/7.3e-12/hypothetical protein BSL78_21627 [Apostichopus japonicus]	NA	NA	NA	NA	NA	molecular_function:GO:0008168//methyltransferase activity;GO:0016706//2-oxoglutarate-dependent dioxygenase activity;
Unigene36029_All	2542	330.436	2229.13	2.75404	0.0258793	Up	0.000379409	PIK38603.1/7.0e-55/hypothetical protein BSL78_24556 [Apostichopus japonicus]	NA	NA	NA	NA	PS50869/9.826/BRICHOS domain profile.	NA
Unigene71418_All	422	37.279	4.81632e-06	-22.8839	1.00402e-11	Down	2.63458e-14	NA	NA	NA	NA	NA	NA	NA
Unigene113739_All	2051	1.1696e-05	516.812	25.3971	4.01208e-14	Up	2.75528e-17	NA	NA	NA	NA	NA	NA	NA
Unigene115294_All	508	1.55225e-05	102.788	22.6588	1.57735e-11	Up	4.56512e-14	NA	NA	NA	NA	NA	NA	NA
Unigene26863_All	2818	24.2292	77.8196	1.68339	0.0418728	Up	0.000716888	PIK41830.1/9.1e-72/putative nuclear pore complex protein [Apostichopus japonicus]	NA	sp|Q12769|NU160_HUMAN/2.4e-34/Nuclear pore complex protein Nup160 OS=Homo sapiens OX=9606 GN=NUP160 PE=1 SV=3	egz:104130951/5.3e-48/NUP160; nuclear pore complex protein Nup160; K14303 nuclear pore complex protein Nup160	Hs22065253/1.7e-34/[YU] KOG4521 Nuclear pore complex, Nup160 component	PTHR21286/7.8E-70/--	NA
Unigene113446_All	2408	1.1461e-05	263.49	24.4545	3.17695e-13	Up	3.87524e-16	PIK60726.1/1.1e-09/hypothetical protein BSL78_02349 [Apostichopus japonicus]	NA	NA	NA	NA	NA	cellular_component:GO:0016021//integral component of membrane;
CL11808.Contig15_All	8360	3.72821	179.422	5.58873	0.00849481	Up	9.80138e-05	PIK45867.1/0.0e+00/putative fibrillin-1 isoform X1 [Apostichopus japonicus]	NA	sp|P35555|FBN1_HUMAN/9.8e-257/Fibrillin-1 OS=Homo sapiens OX=9606 GN=FBN1 PE=1 SV=4	aplc:110975130/1.7e-307/fibrillin-2-like; K06825 fibrillin 1	Hs4557591/7.0e-257/[T] KOG1217 Fibrillins and related proteins containing Ca2+-binding EGF-like domains	PS00010/-/Aspartic acid and asparagine hydroxylation site.	molecular_function:GO:0005509//calcium ion binding;
Unigene72346_All	365	88.5301	4.53249e-06	-24.2194	5.33373e-13	Down	7.47824e-16	NA	JN207232.1/0.0/Virgulinella fragilis clone W614-12 16S ribosomal RNA gene, partial sequence; chloroplast	NA	NA	NA	NA	NA
Unigene113544_All	2466	1.21469e-05	83.7774	22.7175	1.39738e-11	Up	3.9364e-14	PIK36341.1/5.1e-50/putative complement factor H-like [Apostichopus japonicus]	NA	sp|P98088|MUC5A_HUMAN/9.6e-27/Mucin-5AC OS=Homo sapiens OX=9606 GN=MUC5AC PE=1 SV=4	xco:114152557/1.2e-40/mucin-2-like; K10955 mucin-2	Hs22056571/1.4e-24/[S] LSE0569 H Uncharacterized protein	PTHR19325/6.0E-20/--	cellular_component:GO:0016021//integral component of membrane;
Unigene40538_All	7858	65.8848	940.031	3.83469	3.18376e-05	Up	2.40597e-07	PIK37619.1/8.1e-94/hypothetical protein BSL78_25544 [Apostichopus japonicus]	NA	NA	NA	NA	PTHR10961/8.4E-138/--	molecular_function:GO:0016491//oxidoreductase activity;
Unigene113477_All	891	1.06052e-05	27.189	21.2898	2.67955e-10	Up	1.39074e-12	NA	NA	NA	NA	NA	NA	NA
Unigene1342_All	1207	1.09913	17.1848	3.9667	0.001244	Up	1.12331e-05	PIK48752.1/6.0e-113/putative prokineticin receptor 2 [Apostichopus japonicus]	NA	sp|Q8K458|PKR2_MOUSE/6.5e-53/Prokineticin receptor 2 OS=Mus musculus OX=10090 GN=Prokr2 PE=2 SV=1	aplc:110976942/2.1e-94/prokineticin receptor 2-like; K08380 prokineticin receptor 2	Hs21426829/6.7e-52/[R] KOG3656 FOG: 7 transmembrane receptor	PR00237/1.9E-33/Rhodopsin-like GPCR superfamily signature	cellular_component:GO:0016021//integral component of membrane;molecular_function:GO:0004930//G protein-coupled receptor activity;
CL7265.Contig2_All	564	1.08175e-05	38.2414	21.7533	9.75263e-11	Up	4.47222e-13	NA	NA	NA	NA	NA	NA	NA
Unigene5393_All	10572	783.563	2788.7	1.83147	0.0257028	Up	0.000375743	PIK38959.1/9.6e-199/putative NACHT, LRR and PYD domains-containing protein 3-like [Apostichopus japonicus]	NA	sp|P61646|SIA8E_PANTR/2.2e-40/Alpha-2,8-sialyltransferase 8E OS=Pan troglodytes OX=9598 GN=ST8SIA5 PE=2 SV=1	sko:102801559/2.1e-49/alpha-2,8-sialyltransferase 8F-like; K06613 alpha-N-acetyl-neuraminate alpha-2,8-sialyltransferase (sialyltransferase 8C) [EC:2.4.99.-]	Hs9558747/9.4e-41/[G] KOG2692 Sialyltransferase	PF05729/6.3E-14/NACHT domain	NA
CL913.Contig1_All	2812	1.12412e-05	143.018	23.6009	2.05387e-12	Up	3.90999e-15	PIK52554.1/9.8e-50/hypothetical protein BSL78_10544 [Apostichopus japonicus]	NA	NA	NA	NA	PS50835/6.76/Ig-like domain profile.	cellular_component:GO:0016021//integral component of membrane;
CL9648.Contig50_All	6871	1536.21	467.935	-1.715	0.0335024	Down	0.000536305	PIK48608.1/3.9e-201/putative ubiquitin carboxyl-terminal hydrolase 19 [Apostichopus japonicus]	NA	sp|Q6J1Y9|UBP19_RAT/2.5e-117/Ubiquitin carboxyl-terminal hydrolase 19 OS=Rattus norvegicus OX=10116 GN=Usp19 PE=1 SV=1	aplc:110974221/1.5e-173/ubiquitin carboxyl-terminal hydrolase 19-like; K11847 ubiquitin carboxyl-terminal hydrolase 19 [EC:3.4.19.12]	Hs20472401/4.0e-117/[O] KOG1870 Ubiquitin C-terminal hydrolase	PS50235/28.344/Ubiquitin specific protease (USP) domain profile.	biological_process:GO:0006511//ubiquitin-dependent protein catabolic process;GO:0016579//protein deubiquitination;molecular_function:GO:0046872//metal ion binding;GO:0036459//thiol-dependent ubiquitinyl hydrolase activity;
Unigene14614_All	2009	0.984428	678.241	9.4283	0.00552925	Up	5.91029e-05	PIK60438.1/1.2e-22/hypothetical protein BSL78_02619, partial [Apostichopus japonicus]	NA	NA	aplc:110984660/2.1e-14/uncharacterized protein LOC110984660; K22190 membrane-spanning 4-domains subfamily A member 3/4/8/12/15/18	NA	PTHR23320:SF17/8.4E-27/--	cellular_component:GO:0016021//integral component of membrane;
Unigene51589_All	772	0.302699	14.0696	5.53855	0.000381039	Up	3.21525e-06	NA	NA	NA	NA	NA	NA	NA
Unigene32945_All	14264	22985.7	4513.46	-2.34843	0.001959	Down	1.85083e-05	BAO00907.1/2.5e-194/guanine nucleotide-binding protein G(s) alpha [Patiria pectinifera]	XM_022255226.1/0.0/PREDICTED: Acanthaster planci guanine nucleotide-binding protein G(s) subunit alpha-like (LOC110990306), transcript variant X1, mRNA	sp|O16118|GNAS_HOMAM/4.8e-179/Guanine nucleotide-binding protein G(s) subunit alpha OS=Homarus americanus OX=6706 PE=2 SV=1	spu:414053/6.5e-195/guanine nucleotide-binding protein G(s) alpha subunit; K04632 guanine nucleotide-binding protein G(s) subunit alpha	Hs18426900/3.4e-171/[T] KOG0099 G protein subunit Galphas, small G protein superfamily	PR00443/3.2E-43/G protein alpha subunit group S signature	biological_process:GO:0007186//G protein-coupled receptor signaling pathway;GO:0007606//sensory perception of chemical stimulus;GO:0007191//adenylate cyclase-activating dopamine receptor signaling pathway;GO:0007188//adenylate cyclase-modulating G protein-coupled receptor signaling pathway;cellular_component:GO:0005834//heterotrimeric G-protein complex;molecular_function:GO:0003924//GTPase activi…
Unigene113042_All	585	1.07592e-05	38.9045	21.7859	9.17886e-11	Up	4.12646e-13	NA	NA	NA	NA	NA	NA	NA
Unigene33233_All	639	212.109	36.829	-2.52589	0.0287941	Down	0.000437602	PIK40553.1/2.6e-06/hypothetical protein BSL78_22597 [Apostichopus japonicus]	LR699092.1/0.0/Asterias rubens genome assembly, chromosome: 1	NA	NA	NA	NA	NA
CL551.Contig2_All	660	3.5543e-05	31.1678	19.7421	7.45271e-09	Up	5.01848e-11	NA	NA	NA	NA	NA	NA	NA
Unigene111903_All	358	0.215705	17.3129	6.32664	0.0119872	Up	0.000147561	NA	NA	NA	NA	NA	NA	NA
CL913.Contig6_All	2797	1.13537e-05	202.923	24.0913	6.89324e-13	Up	1.04628e-15	PIK52554.1/9.8e-50/hypothetical protein BSL78_10544 [Apostichopus japonicus]	NA	NA	NA	NA	PS50835/6.76/Ig-like domain profile.	cellular_component:GO:0016021//integral component of membrane;
Unigene62480_All	812	45.9907	2.54939	-4.17312	0.00408847	Down	4.22112e-05	NA	NA	NA	NA	NA	NA	NA
Unigene65500_All	1701	13.0828	193.813	3.88892	0.000144277	Up	1.14783e-06	PIK39139.1/6.4e-137/putative sarcosine oxidase isoform X5, partial [Apostichopus japonicus]	NA	sp|Q9D826|SOX_MOUSE/5.1e-35/Peroxisomal sarcosine oxidase OS=Mus musculus OX=10090 GN=Pipox PE=1 SV=1	aqu:100633392/1.5e-42/uncharacterized protein LOC100633392; K00306 sarcosine oxidase / L-pipecolate oxidase [EC:1.5.3.1 1.5.3.7]	Hs7706065/5.8e-33/[R] KOG2820 FAD-dependent oxidoreductase	PTHR10961/7.2E-170/--	molecular_function:GO:0016491//oxidoreductase activity;
CL11403.Contig25_All	4735	415.26	42.73	-3.2807	0.00165028	Down	1.52732e-05	PIK46068.1/3.5e-07/hypothetical protein BSL78_17061 [Apostichopus japonicus]	NA	NA	NA	NA	NA	biological_process:GO:0000184//nuclear-transcribed mRNA catabolic process, nonsense-mediated decay;molecular_function:GO:0003723//RNA binding;
Unigene72809_All	590	20.0465	1.00722	-4.3149	0.044081	Down	0.000770571	NA	NA	NA	NA	NA	NA	NA
Unigene116296_All	1032	1.07267e-05	38.7969	21.7863	9.17886e-11	Up	4.12297e-13	PIK57737.1/7.6e-32/putative development-specific protein LVN1.2 isoform X2 [Apostichopus japonicus]	NA	sp|P15262|LVN1_LYTVA/1.5e-13/Development-specific protein LVN1.2 OS=Lytechinus variegatus OX=7654 PE=2 SV=1	NA	NA	PF00811/1.1E-14/Ependymin	biological_process:GO:0007160//cell-matrix adhesion;cellular_component:GO:0005576//extracellular region;molecular_function:GO:0005509//calcium ion binding;
Unigene116380_All	777	0.30523	40.341	7.04621	0.0414956	Up	0.000707762	NA	NA	NA	NA	NA	NA	NA
Unigene50889_All	724	5.91682	66.8714	3.4985	0.0079543	Up	9.07542e-05	NA	NA	NA	NA	NA	NA	NA
CL10900.Contig1_All	887	17.0356	4814.82	8.14279	0.0425506	Up	0.000733418	NA	NA	NA	NA	NA	NA	NA
CL1959.Contig2_All	1810	77.2913	3611.74	5.54624	2.75854e-05	Up	2.07576e-07	NA	NA	NA	NA	NA	NA	NA
Unigene72344_All	289	215.387	4.75708e-06	-25.4323	3.74707e-14	Down	2.50632e-17	NA	GQ168512.1/0.0/Trichonympha sp. 3 PJK-2009 small subunit ribosomal RNA gene, partial sequence	NA	NA	NA	NA	NA
CL6151.Contig2_All	2162	0.651597	120.237	7.52769	0.000343745	Up	2.88287e-06	NA	NA	NA	NA	NA	NA	NA
Unigene67367_All	710	70.9491	11.5165	-2.62308	0.00100989	Down	8.95671e-06	NA	NA	NA	NA	NA	NA	NA
Unigene581_All	1169	0.302783	17.8559	5.88197	0.00107526	Up	9.59181e-06	PIK34909.1/1.8e-18/hypothetical protein BSL78_28266 [Apostichopus japonicus]	NA	NA	NA	NA	NA	NA
Unigene21609_All	660	1.10156	9.49501	3.10762	0.0183604	Up	0.000246207	NA	NA	NA	NA	NA	NA	NA
CL11899.Contig3_All	3629	1.14546e-05	209.996	24.1279	6.43002e-13	Up	9.47021e-16	XP_030832073.1/6.2e-73/uncharacterized protein LOC578978 isoform X12 [Strongylocentrotus purpuratus]	NA	sp|O76536|HYAL_STRPU/2.6e-49/Hyalin (Fragment) OS=Strongylocentrotus purpuratus OX=7668 PE=2 SV=1	aplc:110979181/1.7e-51/basement membrane-specific heparan sulfate proteoglycan core protein-like isoform X1; K06255 basement membrane-specific heparan sulfate proteoglycan core protein	Hs21361989/7.2e-17/[T] KOG1217 Fibrillins and related proteins containing Ca2+-binding EGF-like domains	PS50825/20.661/HYR domain profile.	NA
Unigene115817_All	1595	2.04196e-05	271.89	23.6666	1.7728e-12	Up	3.27231e-15	NA	NA	NA	NA	NA	NA	NA
Unigene24323_All	3523	15.5077	998.843	6.00921	0.00659023	Up	7.26917e-05	PIK47026.1/3.2e-82/putative NACHT, LRR and PYD domains-containing protein 10-like [Apostichopus japonicus]	NA	sp|A0A0G2K2P5|ZO1_RAT/3.5e-06/Tight junction protein ZO-1 OS=Rattus norvegicus OX=10116 GN=Tjp1 PE=1 SV=1	lak:106174972/5.7e-07/netrin receptor UNC5C-like isoform X1; K07521 netrin receptor unc-5	NA	PS51145/15.675/ZU5 domain profile.	NA
CL4198.Contig2_All	1419	0.305406	137.256	8.81193	0.00495093	Up	5.24435e-05	NA	NA	NA	NA	NA	NA	NA
Unigene41335_All	2993	3223.2	547.657	-2.55715	0.0447854	Down	0.0007849	PIK39016.1/1.5e-80/putative bactericidal permeability-increasing protein [Apostichopus japonicus]	NA	sp|P18428|LBP_HUMAN/3.5e-39/Lipopolysaccharide-binding protein OS=Homo sapiens OX=9606 GN=LBP PE=1 SV=3	aplc:110983282/8.0e-71/lipopolysaccharide-binding protein-like; K05399 lipopolysaccharide-binding protein	Hs11345448/1.5e-39/[V] KOG4160 BPI/LBP/CETP family protein	PF01273/3.4E-15/LBP / BPI / CETP family, N-terminal domain	cellular_component:GO:0005615//extracellular space;GO:0016021//integral component of membrane;molecular_function:GO:0008289//lipid binding;
Unigene87652_All	244	1.11002e-05	105.661	23.1824	5.03995e-12	Up	1.1805e-14	NA	NA	NA	NA	NA	NA	NA
Unigene116287_All	1052	1.08291e-05	42.8834	21.9171	7.02179e-11	Up	2.9806e-13	TNN62655.1/4.5e-08/Striatin [Liparis tanakae]	AC190218.2/0.0/Pan troglodytes BAC clone CH251-388P14 from chromosome 7, complete sequence	NA	NA	NA	NA	NA
Unigene113055_All	1020	1.56244e-05	59.6831	21.8651	7.80873e-11	Up	3.36988e-13	NA	NA	NA	NA	NA	NA	NA
CL10713.Contig6_All	9004	859.492	10785.2	3.64943	2.40829e-06	Up	1.73785e-08	XP_030850860.1/1.4e-254/prickle planar cell polarity protein 3-B-like [Strongylocentrotus purpuratus] >XP_030851677.1 prickle planar cell polarity protein 3-B-like [Strongylocentrotus purpuratus]	XM_030995000.1/0.0/PREDICTED: Strongylocentrotus purpuratus prickle planar cell polarity protein 3-B-like (LOC105445265), mRNA	sp|Q14192|FHL2_HUMAN/7.7e-82/Four and a half LIM domains protein 2 OS=Homo sapiens OX=9606 GN=FHL2 PE=1 SV=3	dnx:107167849/1.1e-107/prickle-like protein 3; K04511 prickle	CE15895/2.9e-147/[TZR] KOG1704 FOG: LIM domain	PS00478/-/LIM zinc-binding domain signature.	NA
Unigene67071_All	2699	2.32356	66.978	4.84928	0.00227286	Up	2.18099e-05	PIK40485.1/9.3e-223/putative tripartite motif-containing protein 2-like [Apostichopus japonicus]	NA	sp|E7FAM5|LIN41_DANRE/4.3e-20/E3 ubiquitin-protein ligase TRIM71 OS=Danio rerio OX=7955 GN=trim71 PE=1 SV=1	aplc:110973640/3.6e-46/uncharacterized protein LOC110973640; K12026 tripartite motif-containing protein 56 [EC:2.3.2.27]	7291019/8.6e-23/[O] KOG2177 Predicted E3 ubiquitin ligase	SM00502/0.0012/B-Box C-terminal domain	molecular_function:GO:0008270//zinc ion binding;
CL8909.Contig34_All	1031	1.30441	23.3574	4.16241	0.000270257	Up	2.22484e-06	XP_034959794.1/2.4e-179/tubulin alpha-1A chain-like [Zootoca vivipara]	XM_021570873.1/0.0/PREDICTED: Oncorhynchus mykiss tubulin alpha-1A chain (LOC100136167), mRNA	sp|P06604|TBA2_DROME/4.7e-177/Tubulin alpha-2 chain OS=Drosophila melanogaster OX=7227 GN=alphaTub85E PE=1 SV=1	npr:108799640/4.7e-180/tubulin alpha-1A chain-like; K07374 tubulin alpha	7299237/3.3e-177/[Z] KOG1376 Alpha tubulin	PR01161/7.3E-74/Tubulin signature	biological_process:GO:0007017//microtubule-based process;cellular_component:GO:0005874//microtubule;GO:0005737//cytoplasm;molecular_function:GO:0005200//structural constituent of cytoskeleton;GO:0005525//GTP binding;GO:0003924//GTPase activity;
Unigene114672_All	2571	1.1665e-05	467.739	25.257	5.50409e-14	Up	4.10634e-17	NA	NA	NA	NA	NA	NA	NA
Unigene114541_All	584	1.0706e-05	36.694	21.7087	1.07106e-10	Up	4.99417e-13	NA	NA	NA	NA	NA	NA	NA
Unigene42134_All	1798	4497.97	822.073	-2.45193	0.019799	Down	0.000271483	PIK58391.1/1.2e-130/hypothetical protein BSL78_04709, partial [Apostichopus japonicus]	NA	sp|Q0P4P2|FBCD1_XENTR/5.7e-45/Fibrinogen C domain-containing protein 1 OS=Xenopus tropicalis OX=8364 GN=fibcd1 PE=2 SV=1	pdam:113673506/5.9e-53/uncharacterized protein LOC113673506; K06252 tenascin	Hs8051584/2.9e-43/[R] KOG2579 Ficolin and related extracellular proteins	PS51406/52.511/Fibrinogen C-terminal domain profile.	NA
Unigene41315_All	8523	47.1333	398.11	3.07835	0.000182864	Up	1.47481e-06	PIK61469.1/1.7e-158/Toll [Apostichopus japonicus]	LR597477.1/0.0/Sphaeramia orbicularis genome assembly, chromosome: 20	sp|Q9V477|TOLL8_DROME/3.5e-44/Toll-like receptor Tollo OS=Drosophila melanogaster OX=7227 GN=Tollo PE=1 SV=1	lhu:105668602/1.5e-61/protein toll-like; K18809 protein toll	7294300/2.5e-44/[T] KOG4641 FOG: Toll/interleukin receptor and related proteins containing LRR and TIR repeats	PS51450/6.95/Leucine-rich repeat profile.	biological_process:GO:0007165//signal transduction;cellular_component:GO:0016021//integral component of membrane;
CL11403.Contig13_All	3469	15.9146	2854.06	7.48652	0.00244975	Up	2.37909e-05	XP_028607586.1/1.7e-19/sarcoplasmic reticulum histidine-rich calcium-binding protein [Podarcis muralis]	XM_034137161.1/0.0/PREDICTED: Trematomus bernacchii calsequestrin 1a (casq1a), mRNA	sp|P04929|HRPX_PLALO/3.0e-10/Histidine-rich glycoprotein OS=Plasmodium lophurae OX=5853 PE=4 SV=1	pmua:114608005/2.0e-20/HRC; sarcoplasmic reticulum histidine-rich calcium-binding protein; K23450 sarcoplasmic reticulum histidine-rich calcium-binding protein	7299809_1/4.1e-09/[W] TWOG0102 Thrombospondin/Oligomeric matrix protein precursor (COMP)	NA	NA
Unigene57911_All	351	0.211368	6.92934	5.03489	0.0429485	Up	0.000743591	NA	NA	NA	NA	NA	NA	NA
CL4856.Contig2_All	1854	5.21077	40.8668	2.97136	0.0207461	Up	0.000288211	NA	LT969576.1/0.0/Plasmodium reichenowi genome assembly, chromosome: 13	NA	NA	NA	NA	NA
Unigene105553_All	2161	0.30289	7.6335	4.65548	0.00184633	Up	1.73042e-05	PIK54696.1/2.8e-137/putative serine protease 23-like [Apostichopus japonicus]	NA	sp|Q6AY61|PRS23_RAT/2.1e-57/Serine protease 23 OS=Rattus norvegicus OX=10116 GN=Prss23 PE=2 SV=1	spu:588672/1.4e-69/LOW QUALITY PROTEIN: serine protease 23-like; K09627 serine protease 23 [EC:3.4.21.-]	Hs6005882/8.9e-55/[O] LSE3354 H Serine protease, trypsin family	PTHR15462:SF8/9.3E-96/--	molecular_function:GO:0004252//serine-type endopeptidase activity;
Unigene115774_All	3633	0.407642	462.435	10.1477	0.0422878	Up	0.000727802	PIK41523.1/1.2e-47/putative tyrosine kinase receptor Cad96Ca isoform X2 [Apostichopus japonicus]	NA	sp|Q03364|FGFR2_XENLA/5.2e-21/Fibroblast growth factor receptor 2 OS=Xenopus laevis OX=8355 GN=fgfr2 PE=2 SV=1	lcq:111678362/7.1e-21/LOW QUALITY PROTEIN: uncharacterized protein LOC111678362; K05126 proto-oncogene tyrosine-protein kinase Ret [EC:2.7.10.1]	Hs13112048/4.5e-19/[T] KOG0200 Fibroblast/platelet-derived growth factor receptor and related receptor tyrosine kinases	PR00109/2.9E-9/Tyrosine kinase catalytic domain signature	cellular_component:GO:0016021//integral component of membrane;molecular_function:GO:0005524//ATP binding;GO:0004672//protein kinase activity;
CL4193.Contig2_All	1973	1.1285e-05	169.467	23.8401	1.20081e-12	Up	2.06205e-15	NA	NA	NA	NA	NA	NA	NA
Unigene115399_All	1428	1.21469e-05	83.7774	22.7175	1.39738e-11	Up	3.9364e-14	NA	NA	NA	NA	NA	NA	NA
Unigene116210_All	687	0.368203	1150.77	11.6098	0.00941828	Up	0.000110728	NA	NA	NA	NA	NA	NA	NA
Unigene53292_All	10751	72.3397	615.42	3.08871	0.0419217	Up	0.000719074	PIK51478.1/3.2e-56/hypothetical protein BSL78_11617 [Apostichopus japonicus]	NA	NA	npr:108804825/1.2e-18/TUBGCP6; gamma-tubulin complex component 6; K16573 gamma-tubulin complex component 6	NA	PS50835/7.395/Ig-like domain profile.	biological_process:GO:0015074//DNA integration;GO:0006310//DNA recombination;cellular_component:GO:0016021//integral component of membrane;molecular_function:GO:0003677//DNA binding;
CL196.Contig1_All	2092	0.186417	245.136	10.3608	0.0346219	Up	0.000561129	PIK41129.1/6.9e-109/putative NLR family CARD domain-containing protein 4 [Apostichopus japonicus]	NA	NA	aplc:110980455/2.5e-10/NACHT, LRR and PYD domains-containing protein 3-like; K12800 NACHT, LRR and PYD domains-containing protein 3	NA	PF05729/1.1E-8/NACHT domain	cellular_component:GO:0016021//integral component of membrane;
Unigene48381_All	2277	6.06293	162.068	4.74044	0.000300592	Up	2.49776e-06	NA	NA	NA	NA	NA	NA	NA
Unigene206_All	3004	70.667	593.245	3.06952	0.0285303	Up	0.000432675	XP_029005334.1/6.6e-12/LOW QUALITY PROTEIN: probable GPI-anchored adhesin-like protein PGA55, partial [Betta splendens]	NA	sp|Q75JC9|Y8484_DICDI/4.2e-08/Uncharacterized protein DDB_G0271670 OS=Dictyostelium discoideum OX=44689 GN=DDB_G0271670 PE=3 SV=1	hcq:109515181/2.5e-11/uncharacterized protein DDB_G0271670-like; K23573 dentin sialophosphoprotein	NA	PS50015/9.814/Saposin B type domain profile.	NA
Unigene66116_All	1561	2.20985	38.5607	4.12511	0.00496115	Up	5.25837e-05	PIK38117.1/6.6e-80/putative 15-hydroxyprostaglandin dehydrogenase [Apostichopus japonicus]	NA	sp|Q8VCC1|PGDH_MOUSE/2.8e-40/15-hydroxyprostaglandin dehydrogenase [NAD(+)] OS=Mus musculus OX=10090 GN=Hpgd PE=1 SV=1	spu:591898/4.4e-44/15-hydroxyprostaglandin dehydrogenase [NAD(+)] isoform X1; K00069 15-hydroxyprostaglandin dehydrogenase (NAD) [EC:1.1.1.141]	Hs4504479/1.4e-38/[IR] KOG4169 15-hydroxyprostaglandin dehydrogenase and related dehydrogenases	PTHR24310/5.7E-54/--	NA
Unigene74864_All	416	6333.51	275.859	-4.521	0.0289289	Down	0.000441529	NA	NA	NA	NA	NA	NA	NA
CL8664.Contig7_All	2417	6028.52	300.078	-4.3284	2.95401e-06	Down	2.13736e-08	NA	NA	NA	NA	NA	NA	NA
Unigene115912_All	1430	2.49897e-05	148.545	22.5031	2.18329e-11	Up	6.76813e-14	PIK50164.1/8.0e-40/hypothetical protein BSL78_12962 [Apostichopus japonicus]	NA	sp|Q498D6|FGFR4_RAT/4.4e-24/Fibroblast growth factor receptor 4 OS=Rattus norvegicus OX=10116 GN=Fgfr4 PE=1 SV=1	mpah:110333996/1.5e-22/Fgfr4; fibroblast growth factor receptor 4 isoform X1; K05095 fibroblast growth factor receptor 4 [EC:2.7.10.1]	Hs13112050/1.2e-23/[T] KOG0200 Fibroblast/platelet-derived growth factor receptor and related receptor tyrosine kinases	PF07714/1.4E-32/Protein tyrosine kinase	cellular_component:GO:0016021//integral component of membrane;molecular_function:GO:0004713//protein tyrosine kinase activity;GO:0005524//ATP binding;GO:0004672//protein kinase activity;
Unigene37116_All	1615	97720.8	20030.4	-2.28647	0.0118553	Down	0.000145403	ABK34500.2/3.0e-59/lysozyme [Apostichopus japonicus]	NA	sp|P83673|LYS1_CRAVI/2.2e-27/Lysozyme 1 OS=Crassostrea virginica OX=6565 GN=lysoz1 PE=1 SV=3	NA	NA	PTHR11195/7.5E-57/--	molecular_function:GO:0003796//lysozyme activity;
Unigene10288_All	9246	1643.31	17200.1	3.38774	0.00110608	Up	9.9094e-06	XP_030835526.1/0.0e+00/uncharacterized protein LOC115921699 [Strongylocentrotus purpuratus]	NA	sp|P10394|POL4_DROME/3.2e-51/Retrovirus-related Pol polyprotein from transposon 412 OS=Drosophila melanogaster OX=7227 GN=POL PE=4 SV=1	spu:591742/1.4e-52/uncharacterized protein LOC591742; K11187 peroxiredoxin 5, atypical 2-Cys peroxiredoxin [EC:1.11.1.15]	7292616/2.2e-54/[R] KOG0017 FOG: Transposon-encoded proteins with TYA, reverse transcriptase, integrase domains in various combinations	PS50994/16.672/Integrase catalytic domain profile.	biological_process:GO:0015074//DNA integration;molecular_function:GO:0003676//nucleic acid binding;
Unigene116306_All	731	1.05628e-05	24.6498	21.1542	3.52338e-10	Up	1.93068e-12	NA	NA	NA	NA	NA	NA	NA
Unigene72333_All	550	796.676	0.845211	-9.88046	0.0448586	Down	0.000787625	VDK21398.1/3.6e-25/unnamed protein product [Anisakis simplex]	AK418307.1/0.0/Riptortus pedestris mRNA, putative 3&apos;UTR of hypothetical protein, sequence id: Rped-0447, expressed in midgut	NA	NA	NA	NA	NA
Unigene59070_All	1114	2.99656	30.9457	3.36836	0.0269154	Up	0.000400395	XP_022111178.1/2.4e-36/uncharacterized protein LOC110990471 [Acanthaster planci]	NA	NA	NA	NA	NA	NA
Unigene9901_All	1073	4.60962	44.7685	3.27976	0.024205	Up	0.000348554	PIK47673.1/6.8e-76/putative ras-related protein [Apostichopus japonicus]	NA	sp|Q9UL25|RAB21_HUMAN/1.7e-28/Ras-related protein Rab-21 OS=Homo sapiens OX=9606 GN=RAB21 PE=1 SV=3	aplc:110986607/2.4e-65/ras-related protein Rab-22A-like; K07890 Ras-related protein Rab-21	7291595/2.4e-32/[U] KOG0092 GTPase Rab5/YPT51 and related small G protein superfamily GTPases	PS51419/24.557/small GTPase Rab1 family profile.	molecular_function:GO:0005525//GTP binding;GO:0003924//GTPase activity;
Unigene13474_All	2430	218.85	3275.51	3.9037	0.00808571	Up	9.2679e-05	NA	NA	NA	NA	NA	NA	NA
Unigene64728_All	230	0.220742	541.58	11.2606	0.0139448	Up	0.000177219	NA	NA	NA	NA	NA	NA	NA
CL9673.Contig6_All	3950	1.64065e-05	133.494	22.956	8.33208e-12	Up	2.12207e-14	PIK46851.1/2.8e-159/putative abl interactor 2 isoform X2 [Apostichopus japonicus]	XM_008492716.2/0.0/PREDICTED: Calypte anna abl interactor 1 (ABI1), transcript variant X13, mRNA	sp|P62484|ABI2_MOUSE/4.5e-87/Abl interactor 2 OS=Mus musculus OX=10090 GN=Abi2 PE=1 SV=1	aplc:110989690/4.0e-110/abl interactor 2-like; K05751 abl interactor 2	Hs20127477/4.4e-84/[TZ] KOG2546 Abl interactor ABI-1, contains SH3 domain	SM00326/3.6E-20/Src homology 3 domains	biological_process:GO:0008154//actin polymerization or depolymerization;
Unigene116223_All	422	1.06339e-05	29.1784	21.3878	2.19631e-10	Up	1.09614e-12	NA	NA	NA	NA	NA	NA	NA
CL8823.Contig2_All	3629	13.636	1129.31	6.37187	4.5137e-05	Up	3.44874e-07	PIK58933.1/8.4e-86/hypothetical protein BSL78_04150 [Apostichopus japonicus]	NA	sp|Q01579|GSTT1_RAT/8.5e-40/Glutathione S-transferase theta-1 OS=Rattus norvegicus OX=10116 GN=Gstt1 PE=1 SV=2	rtp:109911287/1.6e-49/glutathione S-transferase theta-1-like; K00799 glutathione S-transferase [EC:2.5.1.18]	Hs16167642/1.4e-36/[O] KOG0867 Glutathione S-transferase	PS50404/21.354/Soluble glutathione S-transferase N-terminal domain profile.	NA
Unigene5480_All	13708	1225.29	56357.5	5.52341	7.88721e-08	Up	5.44295e-10	PIK55235.1/3.1e-258/hypothetical protein BSL78_07830, partial [Apostichopus japonicus]	CP050592.1/0.0/Canis lupus familiaris breed Labrador retriever chromosome 31a	sp|P79274|ACADL_PIG/3.3e-145/Long-chain specific acyl-CoA dehydrogenase, mitochondrial OS=Sus scrofa OX=9823 GN=ACADL PE=2 SV=1	spu:577166/5.5e-167/long-chain specific acyl-CoA dehydrogenase, mitochondrial; K00255 long-chain-acyl-CoA dehydrogenase [EC:1.3.8.8]	Hs4501857/1.4e-142/[EI] KOG0141 Isovaleryl-CoA dehydrogenase	PTHR10338:SF108/1.1E-227/--	biological_process:GO:0030212//hyaluronan metabolic process;molecular_function:GO:0004867//serine-type endopeptidase inhibitor activity;GO:0050660//flavin adenine dinucleotide binding;GO:0003995//acyl-CoA dehydrogenase activity;
CL6306.Contig2_All	1133	19.0656	267.625	3.81117	0.0351297	Up	0.000573426	XP_780940.2/7.7e-46/homeobox protein TGIF2 isoform X1 [Strongylocentrotus purpuratus]	NA	sp|Q90655|AKR_CHICK/1.4e-28/Homeobox protein AKR OS=Gallus gallus OX=9031 PE=2 SV=1	spu:575445/8.9e-47/homeobox protein TGIF2 isoform X2; K19383 homeobox protein TGIF1	7303441/5.7e-29/[K] KOG0773 Transcription factor MEIS1 and related HOX domain proteins	PTHR11850/1.3E-41/--	biological_process:GO:0006355//regulation of transcription, DNA-templated;cellular_component:GO:0005634//nucleus;molecular_function:GO:0003677//DNA binding;
CL4363.Contig1_All	4031	4.17647	198.299	5.56925	0.00301657	Up	2.99552e-05	XP_033126304.1/1.3e-159/uncharacterized protein K02A2.6-like [Anneissia japonica]	NA	sp|P20825|POL2_DROME/2.6e-45/Retrovirus-related Pol polyprotein from transposon 297 OS=Drosophila melanogaster OX=7227 GN=pol PE=4 SV=1	adf:107335753/3.4e-72/protocadherin-like protein; K16506 protocadherin Fat 1/2/3	CE13102_2/1.7e-67/[R] KOG0017 FOG: Transposon-encoded proteins with TYA, reverse transcriptase, integrase domains in various combinations	PTHR24559/5.5E-24/--	NA
Unigene113433_All	1394	1.12213e-05	144.124	23.6146	1.9872e-12	Up	3.77029e-15	NA	NA	NA	NA	NA	NA	NA
Unigene11363_All	1177	7.97625	222.771	4.8037	0.0417018	Up	0.000712873	PIK53121.1/2.0e-33/putative sushi, von Willebrand factor type A [Apostichopus japonicus]	NA	sp|Q95218|DMBT1_RABIT/1.7e-26/Deleted in malignant brain tumors 1 protein OS=Oryctolagus cuniculus OX=9986 GN=Dmbt1 PE=1 SV=2	mdo:100025519/1.8e-26/DMBT1; deleted in malignant brain tumors 1; K13912 deleted in malignant brain tumors 1 protein	Hs6633801_1/6.2e-26/[R] TWOG0712 Scavenger receptor Cys-rich domains	PS50923/9.421/Sushi/CCP/SCR domain profile.	cellular_component:GO:0016020//membrane;GO:0005576//extracellular region;GO:0016021//integral component of membrane;molecular_function:GO:0008061//chitin binding;GO:0005044//scavenger receptor activity;
CL3048.Contig3_All	2929	1.45557e-05	306.836	24.3294	4.22344e-13	Up	5.45976e-16	PIK39464.1/1.8e-123/hypothetical protein BSL78_23692 [Apostichopus japonicus]	NA	sp|Q2LKU9|NLR1A_MOUSE/2.0e-07/NACHT, LRR and PYD domains-containing protein 1a OS=Mus musculus OX=10090 GN=Nlrp1a PE=1 SV=1	spis:111330325/6.1e-23/NLR family CARD domain-containing protein 4-like; K12805 NLR family CARD domain-containing protein 4	NA	PF05729/1.5E-12/NACHT domain	cellular_component:GO:0016021//integral component of membrane;
CL3185.Contig6_All	1982	5800.34	119057	4.35937	1.72111e-05	Up	1.28072e-07	NA	NA	NA	NA	NA	NA	NA
Unigene62165_All	1923	23.8116	9120.57	8.58132	6.69389e-07	Up	4.71846e-09	NA	NA	NA	NA	NA	NA	NA
CL11184.Contig1_All	1778	0.305284	51.4524	7.39694	0.0283602	Up	0.000428819	XP_030835526.1/1.2e-149/uncharacterized protein LOC115921699 [Strongylocentrotus purpuratus]	NA	NA	cpic:101946810/9.5e-11/ARMC8; armadillo repeat containing 8; K23336 armadillo repeat-containing protein 8	At2g10780/7.9e-17/[R] KOG0017 FOG: Transposon-encoded proteins with TYA, reverse transcriptase, integrase domains in various combinations	PS50994/18.662/Integrase catalytic domain profile.	biological_process:GO:0015074//DNA integration;molecular_function:GO:0003676//nucleic acid binding;
CL5189.Contig3_All	1881	2.33616e-05	48.8517	20.9958	4.80077e-10	Up	2.76959e-12	NA	NA	NA	NA	NA	NA	NA
CL10415.Contig3_All	1999	26.8756	4.23953e-06	-22.5959	1.84808e-11	Down	5.58637e-14	PIK51761.1/2.2e-27/selenoprotein M precursor [Apostichopus japonicus]	NA	sp|G4WAW9|SELM_ERISI/1.4e-15/Selenoprotein M OS=Eriocheir sinensis OX=95602 GN=Selenom PE=2 SV=1	NA	NA	PTHR13077:SF7/1.2E-22/--	NA
Unigene102224_All	305	1.82904e-05	62.0421	21.6937	2.34067e-13	Up	2.40863e-16	NA	NA	NA	NA	NA	NA	NA
CL6132.Contig2_All	493	397.108	19.8467	-4.32256	0.0148017	Down	0.000189632	RUS83097.1/2.6e-14/hypothetical protein EGW08_009129 [Elysia chlorotica]	NA	sp|A2AV25|FBCD1_MOUSE/3.9e-12/Fibrinogen C domain-containing protein 1 OS=Mus musculus OX=10090 GN=Fibcd1 PE=2 SV=1	adf:107346357/7.4e-14/uncharacterized LOC107346357; K06255 basement membrane-specific heparan sulfate proteoglycan core protein	Hs5730098_2/1.1e-11/[R] KOG2579 Ficolin and related extracellular proteins	PS51406/17.587/Fibrinogen C-terminal domain profile.	NA
CL7803.Contig2_All	1516	1358.45	21.9259	-5.95318	0.00302146	Down	3.00232e-05	NA	LR597473.1/0.0/Sphaeramia orbicularis genome assembly, chromosome: 16	NA	NA	NA	NA	NA
CL7384.Contig8_All	2770	1.17235e-05	558.369	25.5053	3.2743e-14	Up	2.02163e-17	XP_030854481.1/3.3e-98/uncharacterized protein LOC591742 [Strongylocentrotus purpuratus]	NA	sp|P10394|POL4_DROME/4.8e-19/Retrovirus-related Pol polyprotein from transposon 412 OS=Drosophila melanogaster OX=7227 GN=POL PE=4 SV=1	spu:591742/3.8e-99/uncharacterized protein LOC591742; K11187 peroxiredoxin 5, atypical 2-Cys peroxiredoxin [EC:1.11.1.15]	YIL082w-a/6.5e-18/[R] KOG0017 FOG: Transposon-encoded proteins with TYA, reverse transcriptase, integrase domains in various combinations	NA	biological_process:GO:0015074//DNA integration;molecular_function:GO:0003676//nucleic acid binding;
CL1420.Contig2_All	969	1.2276e-05	103.23	23.0035	7.49646e-12	Up	1.88032e-14	NA	NA	NA	NA	NA	NA	NA
Unigene115251_All	756	1.08926e-05	61.0094	22.4172	2.61749e-11	Up	8.48452e-14	NA	NA	NA	NA	NA	NA	NA
CL11899.Contig5_All	937	0.425367	16.8466	5.3076	0.0165254	Up	0.000215861	XP_022110480.1/1.2e-28/hyalin-like, partial [Acanthaster planci]	NA	sp|O76536|HYAL_STRPU/5.4e-23/Hyalin (Fragment) OS=Strongylocentrotus purpuratus OX=7668 PE=2 SV=1	aplc:110979181/2.6e-20/basement membrane-specific heparan sulfate proteoglycan core protein-like isoform X1; K06255 basement membrane-specific heparan sulfate proteoglycan core protein	Hs21361989/3.6e-13/[T] KOG1217 Fibrillins and related proteins containing Ca2+-binding EGF-like domains	PTHR24273/7.8E-33/--	NA
Unigene116116_All	3628	1.17865e-05	666.019	25.7519	1.88376e-14	Up	9.93461e-18	NA	NA	NA	NA	NA	NA	NA
CL10777.Contig2_All	8613	14.34	257.909	4.16875	0.0183758	Up	0.000246532	PIK59269.1/2.5e-80/putative transcription factor AP-4 [Apostichopus japonicus]	XM_031768666.1/0.0/PREDICTED: Contarinia nasturtii uncharacterized LOC116341543 (LOC116341543), mRNA	sp|Q01664|TFAP4_HUMAN/1.1e-50/Transcription factor AP-4 OS=Homo sapiens OX=9606 GN=TFAP4 PE=1 SV=2	aplc:110984077/2.8e-76/transcription factor AP-4-like isoform X1; K09108 transcription factor AP-4	Hs4507447/8.2e-51/[K] KOG0561 bHLH transcription factor	SM00353/2.0E-12/helix loop helix domain	molecular_function:GO:0046983//protein dimerization activity;
Unigene67773_All	516	35.7754	2.95674	-3.59689	0.0090597	Down	0.000105464	PIK37148.1/6.7e-13/putative epsilon-sarcoglycan isoform X2, partial [Apostichopus japonicus]	NA	NA	NA	NA	NA	cellular_component:GO:0016021//integral component of membrane;GO:0016012//sarcoglycan complex;molecular_function:GO:0005509//calcium ion binding;
Unigene110258_All	2472	60.0871	951.361	3.98486	0.0348983	Up	0.000566956	XP_788463.3/1.1e-190/LOW QUALITY PROTEIN: arylsulfatase B [Strongylocentrotus purpuratus]	XM_022247938.1/0.0/PREDICTED: Acanthaster planci arylsulfatase B-like (LOC110986227), transcript variant X7, mRNA	sp|P50429|ARSB_MOUSE/1.5e-144/Arylsulfatase B OS=Mus musculus OX=10090 GN=Arsb PE=1 SV=3	spu:583464/1.3e-191/LOW QUALITY PROTEIN: arylsulfatase B; K01135 arylsulfatase B [EC:3.1.6.12]	Hs4557333/2.7e-140/[R] KOG3867 Sulfatase	PS00523/-/Sulfatases signature 1.	molecular_function:GO:0008484//sulfuric ester hydrolase activity;
Unigene113152_All	1548	1.14373e-05	262.827	24.4539	3.17695e-13	Up	3.88218e-16	NA	NA	NA	NA	NA	NA	NA
Unigene62595_All	936	1.04422	23.9672	4.52057	0.0189418	Up	0.000256804	PIK43361.1/1.5e-15/hypothetical protein BSL78_19793 [Apostichopus japonicus]	NA	NA	NA	NA	NA	NA
Unigene72366_All	459	77.014	5.19551e-06	-23.8214	1.2586e-12	Down	2.19785e-15	VDO49887.1/5.4e-14/unnamed protein product [Brugia timori]	FN869549.1/0.0/Lucinidae gen. sp. TB-2010 partial 16S rRNA gene	NA	NA	NA	NA	NA
Unigene68850_All	2417	7.05749	974.39	7.1092	0.00731823	Up	8.21322e-05	NA	NA	NA	NA	NA	NA	NA
CL548.Contig1_All	2274	1.46858	29.6579	4.33592	0.0227537	Up	0.000322423	NA	NA	NA	NA	NA	NA	NA
Unigene39850_All	414	0.21247	7.84642	5.2067	0.0366823	Up	0.000607263	NA	NA	NA	NA	NA	NA	NA
CL7027.Contig3_All	3711	7.65859	51.9537	2.76207	0.0304954	Up	0.000471948	PIK33619.1/5.8e-151/hypothetical protein BSL78_29563 [Apostichopus japonicus]	NA	sp|F6S215|AP5B1_XENTR/9.0e-45/AP-5 complex subunit beta-1 OS=Xenopus tropicalis OX=8364 GN=ap5b1 PE=3 SV=1	aplc:110974091/9.8e-135/AP-5 complex subunit beta-1-like; K19022 AP-5 complex subunit beta-1	NA	NA	biological_process:GO:0016197//endosomal transport;
Unigene15088_All	2599	3078.33	77.4249	-5.31321	0.00418325	Down	4.32625e-05	XP_028391352.1/2.8e-14/techylectin-5B-like [Dendronephthya gigantea]	NA	sp|Q9U8W8|TL5A_TACTR/2.5e-09/Techylectin-5A OS=Tachypleus tridentatus OX=6853 PE=1 SV=1	epa:110239347/3.3e-12/hemicentin-1-like; K17341 hemicentin	Hs20536645_2/6.8e-09/[R] KOG2579 Ficolin and related extracellular proteins	NA	NA
CL1284.Contig1_All	1007	0.302198	18.5782	5.94198	0.0109788	Up	0.000132253	PIK48100.1/1.5e-13/putative FH1/FH2 domain-containing protein 3 [Apostichopus japonicus]	NA	NA	NA	NA	NA	NA
CL8938.Contig1_All	2742	1.07517e-05	42.8681	21.9269	6.90517e-11	Up	2.90889e-13	NA	NA	NA	NA	NA	NA	NA
CL1227.Contig5_All	3834	1.41827e-05	59.8695	22.0093	5.74763e-11	Up	2.35842e-13	NA	NA	NA	NA	NA	NA	NA
Unigene37179_All	1236	1019.4	50.6923	-4.32981	3.91495e-05	Down	2.98371e-07	NA	LR738606.1/0.0/Sciurus carolinensis genome assembly, chromosome: 16	NA	NA	NA	NA	NA
Unigene114446_All	887	1.28384e-05	10037.2	29.5422	1.73276e-18	Up	7.80094e-23	PIK42993.1/6.7e-13/hypothetical protein BSL78_20174 [Apostichopus japonicus]	NA	NA	NA	NA	NA	NA
Unigene113597_All	766	1.0555e-05	20.9996	20.924	5.62547e-10	Up	3.3539e-12	PIK48051.1/3.1e-06/pol-like protein [Apostichopus japonicus]	NA	NA	NA	NA	NA	NA
CL91.Contig14_All	2553	137.775	1.19531e-05	-23.4584	2.80929e-12	Down	5.72436e-15	NA	NA	NA	NA	NA	NA	NA
Unigene65291_All	11600	5.93211	257.579	5.44032	8.47348e-06	Up	6.22902e-08	XP_033628849.1/0.0e+00/titin-like [Asterias rubens]	XM_016237975.1/0.0/PREDICTED: Sinocyclocheilus grahami myosin light chain kinase, smooth muscle-like (LOC107555236), mRNA	sp|Q23551|UNC22_CAEEL/0.0e+00/Twitchin OS=Caenorhabditis elegans OX=6239 GN=unc-22 PE=1 SV=3	aplc:110985846/0.0e+00/titin-like; K12567 titin [EC:2.7.11.1]	7304283/0.0e+00/[Z] KOG0613 Projectin/twitchin and related proteins	PS50835/7.976/Ig-like domain profile.	NA
Unigene46495_All	4104	23.9023	420.092	4.13549	0.00922277	Up	0.000107777	PIK51548.1/2.2e-135/putative UDP-glucuronosyltransferase 2C1 isoform X2 [Apostichopus japonicus]	CP048846.1/0.0/Crassostrea gigas strain QD chromosome 8	sp|Q9R110|UD2A3_CAVPO/1.3e-63/UDP-glucuronosyltransferase 2A3 OS=Cavia porcellus OX=10141 GN=UGT2A3 PE=2 SV=1	spu:764059/2.4e-94/UDP-glucuronosyltransferase 2C1 isoform X1; K00699 glucuronosyltransferase [EC:2.4.1.17]	Hs4507821/3.9e-59/[GC] KOG1192 UDP-glucuronosyl and UDP-glucosyl transferase	PTHR11926:SF16/1.9E-157/--	cellular_component:GO:0016021//integral component of membrane;molecular_function:GO:0016758//transferase activity, transferring hexosyl groups;
Unigene16417_All	1699	803.007	7998.44	3.31623	0.00937006	Up	0.000109921	NA	NA	NA	NA	NA	NA	NA
Unigene113596_All	740	1.08253e-05	47.3044	22.0591	5.20328e-11	Up	2.09155e-13	NA	NA	NA	NA	NA	NA	NA
CL1906.Contig1_All	3444	0.424373	38.0173	6.48518	0.000529434	Up	4.55171e-06	PIK47383.1/4.5e-121/hypothetical protein BSL78_15744 [Apostichopus japonicus]	NA	NA	NA	NA	NA	cellular_component:GO:0016021//integral component of membrane;
Unigene115886_All	582	1.11745e-05	125.335	23.4191	3.03009e-12	Up	6.3336e-15	NA	NA	NA	NA	NA	NA	NA
Unigene73420_All	275	19.8178	4.50903e-06	-22.0675	5.32164e-11	Down	2.14597e-13	KZR99127.1/7.6e-08/Uncharacterized protein APZ42_005135 [Daphnia magna]	NA	NA	NA	NA	NA	NA
Unigene98463_All	1355	1.05913e-05	27.4533	21.3057	2.59783e-10	Up	1.3383e-12	KFO98785.1/1.8e-41/Transcription factor IIIB 50 kDa subunit, partial [Calypte anna]	XM_815290.1/0.0/Trypanosoma cruzi strain CL Brener retrotransposon hot spot (RHS) protein partial mRNA	sp|E9Q743|CF251_MOUSE/1.3e-17/Cilia- and flagella-associated protein 251 OS=Mus musculus OX=10090 GN=Wdr66 PE=1 SV=1	oro:101363484/1.8e-25/MAN2B2; epididymis-specific alpha-mannosidase; K12312 epididymis-specific alpha-mannosidase [EC:3.2.1.24]	CE09975/4.8e-22/[W] LSE0516 C Uncharacterized protein, contains major sperm protein (MSP) domain	NA	NA
Unigene31675_All	829	28.8147	1.53908	-4.22666	0.00748745	Down	8.47034e-05	NA	KY609179.1/0.0/Holothuria forskali tensilin mRNA, complete cds	NA	NA	NA	NA	NA
Unigene61698_All	602	0.42268	11.1489	4.72119	0.0333148	Up	0.000531588	AEP25603.1/2.0e-13/bone morphogenic protein 1 [Holothuria glaberrima]	NA	NA	NA	NA	NA	molecular_function:GO:0004222//metalloendopeptidase activity;GO:0005509//calcium ion binding;GO:0008270//zinc ion binding;
Unigene113678_All	2336	1.14222e-05	246.911	24.3656	3.92486e-13	Up	4.94756e-16	PIK34872.1/1.2e-106/hypothetical protein BSL78_28304 [Apostichopus japonicus]	NA	NA	NA	NA	NA	cellular_component:GO:0016021//integral component of membrane;
CL6596.Contig2_All	3876	1.69699	24.122	3.8293	0.00798914	Up	9.12545e-05	NA	NA	NA	NA	NA	NA	NA
CL1937.Contig14_All	6914	54.5839	276.637	2.34145	0.00808571	Up	9.27216e-05	XP_022104265.1/2.2e-98/uncharacterized protein LOC110986593 isoform X1 [Acanthaster planci] >XP_022104266.1 uncharacterized protein LOC110986593 isoform X1 [Acanthaster planci]	NA	sp|Q864U1|BRCA1_BOVIN/1.1e-24/Breast cancer type 1 susceptibility protein homolog OS=Bos taurus OX=9913 GN=BRCA1 PE=1 SV=1	cvg:107081787/1.3e-47/mitogen-activated protein kinase mpkC-like isoform X1; K08852 serine/threonine-protein kinase/endoribonuclease IRE1 [EC:2.7.11.1 3.1.26.-]	Hs6552317/4.9e-22/[LK] KOG4362 Transcriptional regulator BRCA1	SM00220/2.0E-16/Serine/Threonine protein kinases, catalytic domain	NA
Unigene104418_All	358	19.6305	0.204016	-6.58827	0.044032	Down	0.000769148	NA	NA	NA	NA	NA	NA	NA
Unigene100328_All	1805	0.304307	32.7754	6.75094	0.0380309	Up	0.000633991	PIK46762.1/1.8e-73/putative WSC domain-containing protein 1 [Apostichopus japonicus]	NA	sp|D4PHA7|WSCD2_MOUSE/2.0e-26/WSC domain-containing protein 2 OS=Mus musculus OX=10090 GN=Wscd2 PE=2 SV=1	NA	Hs14755576/7.2e-26/[GO] KOG4157 beta-1,6-N-acetylglucosaminyltransferase, contains WSC domain	PTHR19297/2.4E-39/--	NA
CL1157.Contig2_All	1152	0.304136	32.3154	6.73136	2.0125e-05	Up	1.50273e-07	NA	NA	NA	NA	NA	NA	NA
CL4750.Contig2_All	687	1.16171e-05	422.424	25.1159	7.49731e-14	Up	6.1238e-17	PIK61953.1/1.2e-54/putative echinoidin isoform X1 [Apostichopus japonicus]	NA	sp|P06027|LECE_HELCR/3.6e-24/Echinoidin OS=Heliocidaris crassispina OX=1043166 PE=1 SV=1	kmr:108230768/1.8e-18/ncan; neurocan core protein; K06794 neurocan core protein	Hs4758084_2/3.0e-17/[RW] LSE0104 H Chondroitin sulfate proteoglycan	PF00059/1.5E-16/Lectin C-type domain	molecular_function:GO:0030246//carbohydrate binding;
CL3305.Contig1_All	2732	3.69661	377.796	6.67526	2.53332e-06	Up	1.82971e-08	PIK54658.1/2.8e-94/hypothetical protein BSL78_08435, partial [Apostichopus japonicus]	NA	sp|O75521|ECI2_HUMAN/1.1e-66/Enoyl-CoA delta isomerase 2, mitochondrial OS=Homo sapiens OX=9606 GN=ECI2 PE=1 SV=4	nni:104021835/1.1e-69/ECI2; enoyl-CoA delta isomerase 2, mitochondrial isoform X1; K13239 Delta3-Delta2-enoyl-CoA isomerase [EC:5.3.3.8]	Hs5174625_2/7.5e-67/[I] KOG0016 Enoyl-CoA hydratase/isomerase	PF00378/9.8E-51/Enoyl-CoA hydratase/isomerase	molecular_function:GO:0016853//isomerase activity;GO:0000062//fatty-acyl-CoA binding;GO:0003824//catalytic activity;
CL9978.Contig4_All	610	32.768	1.98727	-4.04342	0.0412768	Down	0.000702969	NA	NA	NA	NA	NA	NA	NA
Unigene115965_All	979	0.305486	35.2066	6.8486	0.0267604	Up	0.000397228	NA	NA	NA	NA	NA	NA	NA
Unigene34821_All	682	1.73991	18.6205	3.41981	0.0340497	Up	0.00054878	XP_030828843.1/1.1e-124/tubulin alpha-1A chain [Strongylocentrotus purpuratus]	XM_011671670.2/0.0/PREDICTED: Strongylocentrotus purpuratus tubulin alpha-1 chain (LOC578989), mRNA	sp|Q32KN8|TBA3_BOVIN/1.5e-126/Tubulin alpha-3 chain OS=Bos taurus OX=9913 GN=TUBA3 PE=2 SV=1	spu:754102/1.3e-125/tubulin alpha-1A chain; K07374 tubulin alpha	Hs17921993/1.0e-126/[Z] KOG1376 Alpha tubulin	PTHR11588/2.0E-204/--	NA
CL1679.Contig2_All	1541	90.9213	2.67416	-5.08746	0.0332124	Down	0.000529313	NA	NA	NA	NA	NA	NA	NA
CL107.Contig38_All	1056	261.053	4.82225e-06	-25.6901	2.1584e-14	Down	1.19383e-17	TNV71366.1/3.0e-20/hypothetical protein FGO68_gene16114 [Halteria grandinella]	LM523976.1/0.0/Parastrongyloides trichosuri genome assembly P_trichosuri_KNP ,scaffold PTRK_contig0000531	NA	NA	NA	NA	NA
CL7538.Contig2_All	4839	6439.63	2493.17	-1.369	0.0419819	Down	0.000720647	NA	AP022688.1/0.0/Epinephelus fuscoguttatus DNA, LG14, complete sequence	NA	NA	NA	NA	NA
CL1084.Contig2_All	1890	0.599058	15.6262	4.70513	0.0312588	Up	0.000487926	NA	LR722983.1/0.0/Thalassophryne amazonica genome assembly, chromosome: 18	NA	NA	NA	NA	NA
CL2020.Contig1_All	3557	27.7675	189.769	2.77278	0.0235276	Up	0.000337136	NA	NA	NA	NA	NA	NA	NA
CL3428.Contig1_All	1626	1.13149e-05	156.944	23.7255	1.55685e-12	Up	2.80361e-15	XP_024229774.1/8.0e-12/LOW QUALITY PROTEIN: DNA ligase 1-like, partial [Oncorhynchus tshawytscha]	NA	sp|Q55FI4|NOP58_DICDI/6.0e-09/Nucleolar protein 58 OS=Dictyostelium discoideum OX=44689 GN=nop58 PE=3 SV=1	cmy:102946809/1.1e-08/NEFH; neurofilament heavy; K04574 neurofilament heavy polypeptide	CE09975/2.5e-09/[W] LSE0516 C Uncharacterized protein, contains major sperm protein (MSP) domain	NA	NA
Unigene470_All	301	21.4528	0.392395	-5.77272	0.00719564	Down	8.06175e-05	NA	NA	NA	NA	NA	NA	NA
Unigene49465_All	2325	7.30529	280.663	5.26375	0.0164471	Up	0.000214627	NA	NA	NA	NA	NA	NA	NA
Unigene41054_All	2320	46.2308	273.904	2.56674	0.0313456	Up	0.000489885	NA	NA	NA	NA	NA	NA	NA
Unigene1872_All	2563	1.04587e-05	19.7385	20.8479	6.5906e-10	Up	4.02256e-12	NA	NA	NA	NA	NA	NA	NA
CL6067.Contig1_All	2573	1.6002	56.6096	5.14473	0.0253323	Up	0.000367883	PIK37523.1/3.8e-64/hypothetical protein BSL78_25636 [Apostichopus japonicus]	NA	sp|Q9ULU4|PKCB1_HUMAN/6.7e-23/Protein kinase C-binding protein 1 OS=Homo sapiens OX=9606 GN=ZMYND8 PE=1 SV=2	lak:106165629/1.3e-21/zinc finger MYND domain-containing protein 11; K23218 zinc finger MYND domain-containing protein 11	HsM11037059/4.8e-23/[R] KOG3612 PHD Zn-finger protein	PS50865/10.315/Zinc finger MYND-type profile.	NA
CL6458.Contig1_All	1269	0.305085	33.8251	6.79274	0.0430562	Up	0.000746842	XP_784059.3/1.0e-30/alpha-crystallin B chain isoform X2 [Strongylocentrotus purpuratus]	NA	sp|P41316|CRYAB_RABIT/5.8e-28/Alpha-crystallin B chain OS=Oryctolagus cuniculus OX=9986 GN=CRYAB PE=1 SV=1	spu:578820/1.2e-31/alpha-crystallin B chain isoform X1; K09542 crystallin, alpha B	Hs4503057/7.1e-28/[O] KOG3591 Alpha crystallins	PTHR11527:SF37/2.7E-36/--	biological_process:GO:0043154//negative regulation of cysteine-type endopeptidase activity involved in apoptotic process;GO:0007021//tubulin complex assembly;GO:0060561//apoptotic process involved in morphogenesis;GO:0002088//lens development in camera-type eye;GO:1905907//negative regulation of amyloid fibril formation;GO:0045892//negative regulation of transcription, DNA-templated;GO:0071480//c…
Unigene19273_All	6262	525.107	1800.39	1.77763	0.0176565	Up	0.000234496	PIK61469.1/1.3e-158/Toll [Apostichopus japonicus]	AP022720.1/0.0/Plectropomus leopardus DNA, chromosome 21, nearly complete sequence	sp|Q9V477|TOLL8_DROME/3.4e-44/Toll-like receptor Tollo OS=Drosophila melanogaster OX=7227 GN=Tollo PE=1 SV=1	lhu:105668602/1.4e-61/protein toll-like; K18809 protein toll	7294300/2.4e-44/[T] KOG4641 FOG: Toll/interleukin receptor and related proteins containing LRR and TIR repeats	PF01582/2.0E-18/TIR domain	biological_process:GO:0007165//signal transduction;cellular_component:GO:0016021//integral component of membrane;
Unigene72396_All	339	193.255	4.99751e-06	-25.2047	6.21018e-14	Down	4.79288e-17	KAF4513756.1/4.1e-27/hypothetical protein B566_EDAN011676 [Ephemera danica]	CU179746.6/0.0/Zebrafish DNA sequence from clone RP71-42C1, complete sequence	NA	NA	NA	NA	molecular_function:GO:0016787//hydrolase activity;
Unigene34390_All	2021	1.05661e-05	26.3924	21.2522	2.88841e-10	Up	1.5233e-12	PIK58086.1/2.4e-98/putative bactericidal permeability-increasing protein [Apostichopus japonicus]	NA	sp|P17453|BPI_BOVIN/4.6e-27/Bactericidal permeability-increasing protein OS=Bos taurus OX=9913 GN=BPI PE=2 SV=2	aplc:110983282/1.9e-52/lipopolysaccharide-binding protein-like; K05399 lipopolysaccharide-binding protein	Hs4502447/2.4e-22/[V] KOG4160 BPI/LBP/CETP family protein	PTHR10504/2.3E-46/--	cellular_component:GO:0005615//extracellular space;GO:0016021//integral component of membrane;molecular_function:GO:0008289//lipid binding;
Unigene77058_All	1212	421.606	54.6498	-2.94761	0.0479556	Down	0.000861274	NA	NA	NA	NA	NA	NA	NA
Unigene49640_All	1500	2.03623	49.3167	4.59811	0.00834251	Up	9.59883e-05	NA	NA	NA	NA	NA	NA	NA
Unigene2147_All	3457	51.9445	1509.71	4.86116	0.0118846	Up	0.00014584	NA	NA	NA	NA	NA	NA	NA
Unigene113472_All	702	1.25575e-05	4645.01	28.4626	2.25066e-17	Up	2.60551e-21	NA	NA	NA	NA	NA	NA	NA
Unigene26939_All	577	1.06252e-05	26.9809	21.276	2.71977e-10	Up	1.41512e-12	NA	NA	NA	NA	NA	NA	NA
Unigene112934_All	2190	1.12187	583.152	9.02182	0.0369362	Up	0.000612178	NA	NA	NA	NA	NA	NA	NA
CL3593.Contig4_All	5168	35.4211	300.023	3.08239	0.00478489	Up	5.03154e-05	PIK60953.1/0.0e+00/putative muscle M-line assembly protein unc-89 [Apostichopus japonicus]	NA	sp|Q9I7U4|TITIN_DROME/1.5e-61/Titin OS=Drosophila melanogaster OX=7227 GN=sls PE=1 SV=3	spu:590007/3.3e-141/titin; K12567 titin [EC:2.7.11.1]	CE08028_2/1.3e-40/[RP] KOG4475 FOG: Immunoglobin and related proteins	PTHR10489/6.4E-96/--	cellular_component:GO:0016021//integral component of membrane;
Unigene72182_All	756	47.324	4.36924e-06	-23.3687	3.45468e-12	Down	7.39884e-15	NA	LM523569.1/0.0/Parastrongyloides trichosuri genome assembly P_trichosuri_KNP ,scaffold PTRK_scaffold0000215	NA	NA	NA	NA	NA
Unigene56758_All	483	349.122	22.5289	-3.95388	0.0493557	Down	0.000898012	NA	NA	NA	NA	NA	NA	NA
CL8756.Contig4_All	6652	949.344	5492.56	2.53248	0.0280462	Up	0.000422989	PIK55366.1/4.6e-138/hypothetical protein BSL78_07736 [Apostichopus japonicus]	MK007189.1/0.0/Holothuria nobilis microsatellite Hn18 sequence	sp|Q86SQ4|AGRG6_HUMAN/2.1e-44/Adhesion G-protein coupled receptor G6 OS=Homo sapiens OX=9606 GN=ADGRG6 PE=1 SV=3	sko:102803475/2.6e-69/uncharacterized LOC102803475; K08455 adhesion G-protein coupled receptor G4	Hs5031733/7.7e-41/[T] KOG4193 G protein-coupled receptors	PTHR12011/1.1E-98/--	biological_process:GO:0007166//cell surface receptor signaling pathway;cellular_component:GO:0016021//integral component of membrane;molecular_function:GO:0004930//G protein-coupled receptor activity;
Unigene63851_All	2475	1.58759	134.485	6.40446	2.24833e-07	Up	1.57037e-09	PIK55984.1/1.5e-243/putative steroid 17-alpha-hydroxylase/17,20 lyase [Apostichopus japonicus]	NA	sp|O73853|CP17A_ICTPU/1.5e-91/Steroid 17-alpha-hydroxylase/17,20 lyase OS=Ictalurus punctatus OX=7998 GN=cyp17a1 PE=2 SV=1	aplc:110982747/2.2e-167/steroid 17-alpha-hydroxylase/17,20 lyase-like; K00512 steroid 17alpha-monooxygenase / 17alpha-hydroxyprogesterone deacetylase [EC:1.14.14.19 1.14.14.32]	Hs4503199/6.1e-76/[Q] KOG0156 Cytochrome P450 CYP2 subfamily	PR00463/7.86E-65/E-class P450 group I signature	molecular_function:GO:0016705//oxidoreductase activity, acting on paired donors, with incorporation or reduction of molecular oxygen;GO:0016829//lyase activity;GO:0020037//heme binding;GO:0005506//iron ion binding;GO:0004497//monooxygenase activity;GO:0016712//oxidoreductase activity, acting on paired donors, with incorporation or reduction of molecular oxygen, reduced flavin or flavoprotein as o…
Unigene111800_All	475	0.419357	7.79588	4.21646	0.0400445	Up	0.000676573	NA	NA	NA	NA	NA	NA	NA
CL3872.Contig4_All	3768	12.5474	608.269	5.59925	0.00202792	Up	1.92508e-05	PIK51836.1/2.0e-255/hypothetical protein BSL78_11254 [Apostichopus japonicus]	NA	sp|G8HTB6|ZPP_ACRMI/1.4e-21/ZP domain-containing protein OS=Acropora millepora OX=45264 PE=1 SV=1	spis:111327234/1.1e-29/uncharacterized protein LOC111327234; K13912 deleted in malignant brain tumors 1 protein	Hs4758170_2/1.0e-13/[VW] LSE0101 H Receptor-like glycoprotein	PTHR22962:SF57/3.0E-55/--	cellular_component:GO:0016021//integral component of membrane;
Unigene60452_All	2460	45.485	154.69	1.76592	0.0351297	Up	0.000573345	PIK42029.1/7.1e-230/tektin B1 [Apostichopus japonicus]	XM_021046544.2/0.0/PREDICTED: Exaiptasia pallida tektin-B1 (LOC110240725), mRNA	sp|Q26648|TKB1_STRPU/3.8e-177/Tektin-B1 OS=Strongylocentrotus purpuratus OX=7668 PE=1 SV=1	aplc:110980147/1.1e-195/tektin-B1-like; K18629 tektin-2	Hs16507950/4.2e-117/[Z] KOG2685 Cystoskeletal protein Tektin	PTHR19960:SF7/1.8E-202/--	NA
CL704.Contig3_All	367	29.8699	5.21889e-06	-22.4484	2.54256e-11	Down	8.07812e-14	NA	NA	NA	NA	NA	NA	NA
Unigene115197_All	990	1.40093e-05	65.4304	22.1551	4.45612e-11	Up	1.63787e-13	NA	NA	NA	NA	NA	NA	NA
Unigene57591_All	5496	3.66717	38.7124	3.40005	0.0249136	Up	0.000360681	XP_030831043.1/1.1e-140/cytochrome P450 10-like [Strongylocentrotus purpuratus]	NA	sp|P48416|CP10_LYMST/3.6e-66/Cytochrome P450 10 OS=Lymnaea stagnalis OX=6523 GN=CYP10 PE=2 SV=1	aplc:110982193/6.7e-132/cytochrome P450 10-like; K17960 cytochrome P450 family 49 subfamily A	Hs4503205/4.3e-61/[Q] KOG0159 Cytochrome P450 CYP11/CYP12/CYP24/CYP27 subfamilies	PF00067/1.6E-81/Cytochrome P450	NA
CL7342.Contig1_All	2445	418.061	74.4149	-2.49005	0.0289289	Down	0.000441882	RZF39012.1/5.8e-06/hypothetical protein LSTR_LSTR014708 [Laodelphax striatellus]	NA	NA	NA	NA	NA	NA
Unigene116185_All	646	3.23814e-05	34.2625	20.013	4.14528e-09	Up	2.72202e-11	NA	LR606196.1/0.0/Aquila chrysaetos chrysaetos genome assembly, chromosome: 16	NA	NA	NA	NA	NA
Unigene52412_All	1378	5.66339	180.244	4.99214	0.00626819	Up	6.84529e-05	NA	NA	NA	NA	NA	NA	NA
Unigene82400_All	1054	1.05287e-05	17.927	20.6994	9.3249e-10	Up	5.72143e-12	NA	LR778259.1/0.0/Coregonus sp. &apos;balchen&apos; genome assembly, chromosome: 7	NA	NA	NA	NA	NA
Unigene54375_All	1486	12.548	543.293	5.43621	0.0132399	Up	0.000166218	NA	NA	NA	NA	NA	NA	NA
Unigene72997_All	939	28.9947	4.30541e-06	-22.6831	1.54988e-11	Down	4.4557e-14	NA	NA	NA	NA	NA	NA	NA
Unigene55608_All	6177	58.6313	2578.13	5.45851	0.0493729	Up	0.00090023	XP_030830127.1/7.3e-207/uncharacterized protein LOC592828 [Strongylocentrotus purpuratus]	NA	sp|C6KFA3|AGRG6_DANRE/6.7e-61/Adhesion G-protein coupled receptor G6 OS=Danio rerio OX=7955 GN=adgrg6 PE=1 SV=1	aplc:110978214/6.8e-133/uncharacterized protein LOC110978214 isoform X1; K20051 low-density lipoprotein receptor-related protein 4	Hs5031733/2.2e-53/[T] KOG4193 G protein-coupled receptors	PS50825/21.541/HYR domain profile.	biological_process:GO:0007166//cell surface receptor signaling pathway;cellular_component:GO:0016021//integral component of membrane;molecular_function:GO:0004930//G protein-coupled receptor activity;
Unigene114114_All	1062	1.67037e-05	53.7148	21.6167	1.30617e-10	Up	6.20808e-13	NA	NA	NA	NA	NA	NA	NA
Unigene83657_All	2396	0.857186	26.1568	4.93144	0.00688857	Up	7.67785e-05	PIK60828.1/9.4e-94/putative collagen alpha-1(XXVII) chain [Apostichopus japonicus]	NA	sp|Q5QNQ9|CORA1_MOUSE/5.4e-43/Collagen alpha-1(XXVII) chain OS=Mus musculus OX=10090 GN=Col27a1 PE=2 SV=1	mpah:110323030/4.8e-42/Col27a1; collagen alpha-1(XXVII) chain; K19721 collagen, type V/XI/XXIV/XXVII, alpha	Hs22042035/1.1e-37/[W] KOG3544 Collagens (type IV and type XIII), and related proteins	PTHR24023:SF362/2.7E-47/--	cellular_component:GO:0005581//collagen trimer;molecular_function:GO:0005201//extracellular matrix structural constituent;
CL8079.Contig1_All	1722	1.05017e-05	20.5281	20.8985	5.8959e-10	Up	3.56442e-12	PIK36990.1/1.1e-06/hypothetical protein BSL78_26180 [Apostichopus japonicus]	NA	NA	NA	NA	NA	NA
Unigene115106_All	478	1.08367e-05	38.4624	21.7591	9.6686e-11	Up	4.40881e-13	NA	XM_031861633.1/0.0/PREDICTED: Anarrhichthys ocellatus sorting nexin 33 (snx33), mRNA	NA	NA	NA	NA	NA
Unigene110397_All	522	0.213822	10.5518	5.62494	0.0184554	Up	0.000247956	NA	NA	NA	NA	NA	NA	NA
CL5197.Contig6_All	6564	172.894	997.64	2.52863	7.69563e-07	Up	5.43448e-09	XP_029445701.1/3.0e-275/FH1/FH2 domain-containing protein 3 isoform X7 [Rhinatrema bivittatum]	NA	sp|Q2V2M9|FHOD3_HUMAN/5.9e-156/FH1/FH2 domain-containing protein 3 OS=Homo sapiens OX=9606 GN=FHOD3 PE=1 SV=2	srx:107747105/3.0e-46/protein diaphanous homolog 1-like; K05740 diaphanous 1	7295039/7.4e-129/[TZ] KOG1925 Rac1 GTPase effector FHOS	PTHR23213/0.0/--	biological_process:GO:0007015//actin filament organization;
Unigene112216_All	348	0.212325	8.11509	5.25626	0.0435607	Up	0.000758189	NA	NA	NA	NA	NA	NA	NA
CL4144.Contig1_All	4783	31.9151	266.544	3.06206	0.0254236	Up	0.000370681	XP_022097327.1/6.3e-89/adhesion G-protein coupled receptor D1-like isoform X2 [Acanthaster planci]	NA	sp|Q80T32|AGRD1_MOUSE/9.2e-50/Adhesion G-protein coupled receptor D1 OS=Mus musculus OX=10090 GN=Adgrd1 PE=2 SV=2	sko:102810298/6.6e-67/latrophilin-3-like; K08465 adhesion G-protein coupled receptor D1	CE23504_1/4.1e-44/[T] KOG4193 G protein-coupled receptors	PF00002/5.5E-42/7 transmembrane receptor (Secretin family)	NA
CL7782.Contig2_All	4064	48.4466	274.486	2.50227	0.0230462	Up	0.000327718	PIK44655.1/1.1e-52/putative cellular retinoic acid-binding protein 1-like [Apostichopus japonicus]	NA	sp|P51673|RABP2_RAT/2.2e-12/Cellular retinoic acid-binding protein 2 OS=Rattus norvegicus OX=10116 GN=Crabp2 PE=2 SV=2	spu:580154/4.8e-34/sodium/calcium exchanger regulatory protein 1; K17337 cellular retinoic acid-binding protein 1	7299467/3.5e-12/[I] KOG4015 Fatty acid-binding protein FABP	PF00061/1.6E-9/Lipocalin / cytosolic fatty-acid binding protein family	molecular_function:GO:0008289//lipid binding;
Unigene35091_All	838	1056.94	153.437	-2.78418	0.0401069	Down	0.000677885	NA	NA	NA	NA	NA	NA	NA
Unigene59769_All	2847	0.425252	25.4151	5.90123	0.000637094	Up	5.51519e-06	PIK54540.1/5.8e-42/hypothetical protein BSL78_08558 [Apostichopus japonicus]	NA	sp|Q06805|TIE1_BOVIN/1.0e-16/Tyrosine-protein kinase receptor Tie-1 OS=Bos taurus OX=9913 GN=TIE1 PE=2 SV=1	sdu:111224483/9.2e-16/tie1; tyrosine-protein kinase receptor Tie-1 isoform X1; K05120 tyrosine kinase receptor 1 [EC:2.7.10.1]	Hs4885631/4.1e-15/[T] KOG0200 Fibroblast/platelet-derived growth factor receptor and related receptor tyrosine kinases	NA	NA
CL11902.Contig5_All	425	171.842	4.90702e-06	-25.0617	8.46592e-14	Down	7.1872e-17	TNV71364.1/1.4e-16/hypothetical protein FGO68_gene16112 [Halteria grandinella]	LM523712.1/0.0/Parastrongyloides trichosuri genome assembly P_trichosuri_KNP ,scaffold PTRK_contig0000300	NA	NA	NA	NA	NA
Unigene61149_All	1204	0.304836	33.461	6.7783	0.000257694	Up	2.11313e-06	NA	NA	NA	NA	NA	NA	NA
Unigene21140_All	2449	7075.02	762.835	-3.21329	0.0264533	Down	0.000390287	PIK38963.1/6.4e-122/fibrinogen-like protein [Apostichopus japonicus]	NA	sp|P19477|FIBA_APOPA/7.5e-40/Fibrinogen-like protein A OS=Apostichopus parvimensis OX=1902835 PE=2 SV=1	pdam:113666416/7.1e-49/ficolin-1-like; K10104 ficolin	Hs10863949/2.3e-38/[R] KOG2579 Ficolin and related extracellular proteins	PS51406/48.405/Fibrinogen C-terminal domain profile.	NA
Unigene116103_All	1827	1.1504e-05	309.845	24.6829	1.05586e-13	Up	9.57494e-17	NA	XR_004329498.1/0.0/PREDICTED: Etheostoma spectabile uncharacterized LOC116679419 (LOC116679419), ncRNA	NA	NA	NA	NA	NA
CL18.Contig1_All	2743	1.15513e-05	238.732	24.3008	4.49554e-13	Up	5.90901e-16	NA	NA	NA	NA	NA	NA	NA
CL5729.Contig1_All	865	5.62923	67.0854	3.57499	0.0143684	Up	0.000183249	NA	NA	NA	NA	NA	NA	NA
Unigene8541_All	786	0.426204	29.6938	6.12248	0.00609046	Up	6.60418e-05	NA	NA	NA	NA	NA	NA	NA
Unigene64462_All	641	731.159	44.0303	-4.05362	0.00269129	Down	2.64654e-05	NA	NA	NA	NA	NA	NA	NA
CL3185.Contig11_All	1107	53.3293	712.378	3.73964	0.0182288	Up	0.000243738	NA	NA	NA	NA	NA	NA	NA
Unigene52808_All	326	2.4688e-05	25.6416	19.9862	4.41385e-09	Up	2.91257e-11	NA	NA	NA	NA	NA	NA	NA
Unigene41951_All	1176	490.882	69.5959	-2.8183	0.00617281	Down	6.72164e-05	NA	NA	NA	NA	NA	NA	NA
Unigene59037_All	647	0.303318	25.7586	6.40808	0.00140534	Up	1.28436e-05	NA	NA	NA	NA	NA	NA	NA
Unigene82814_All	841	0.212652	6.40607	4.91287	0.00150109	Up	1.38152e-05	NA	NA	NA	NA	NA	NA	NA
Unigene116191_All	1146	1.07961e-05	42.8411	21.9201	7.01281e-11	Up	2.95874e-13	NA	NA	NA	NA	NA	NA	NA
Unigene67375_All	964	0.303123	25.3012	6.38316	0.000369368	Up	3.11202e-06	NA	NA	NA	NA	NA	NA	NA
CL8664.Contig2_All	1236	2672.02	115.951	-4.52634	0.000139867	Down	1.11095e-06	NA	NA	NA	NA	NA	NA	NA
Unigene58296_All	464	0.559081	9.8366	4.13703	0.0351114	Up	0.000571999	NA	NA	NA	NA	NA	NA	NA
CL980.Contig2_All	308	47.7929	5.42728e-06	-23.0701	6.62294e-12	Down	1.61436e-14	RZF39105.1/8.8e-21/hypothetical protein LSTR_LSTR016343 [Laodelphax striatellus]	KX457973.1/0.0/Stigmella lycii strain SGQ-11 28S ribosomal RNA gene, partial sequence	NA	NA	NA	NA	cellular_component:GO:0016021//integral component of membrane;
Unigene46877_All	1383	0.986666	39.9076	5.33796	0.000290813	Up	2.40342e-06	PIK43804.1/6.6e-124/hypothetical protein BSL78_19330 [Apostichopus japonicus]	NA	NA	aplc:110978064/1.1e-35/collagen alpha-1(II) chain-like; K19719 collagen, type II, alpha	NA	NA	NA
Unigene98297_All	602	27.9216	4.68109	-2.57647	0.0465645	Down	0.000825364	NA	NA	NA	NA	NA	NA	NA
CL7023.Contig1_All	1579	1.08425e-05	53.2727	22.2283	3.8767e-11	Up	1.36811e-13	NA	NA	NA	NA	NA	NA	NA
CL9498.Contig3_All	2296	61.751	728.6	3.56059	0.0323924	Up	0.000510828	NA	NA	NA	NA	NA	NA	NA
Unigene115116_All	769	1.05065e-05	20.3365	20.8844	6.06711e-10	Up	3.68744e-12	NA	LR584402.1/0.0/Rhinatrema bivittatum genome assembly, chromosome: 16	NA	NA	NA	NA	NA
Unigene82063_All	1023	3.0583e-05	11.2748	18.4919	1.12786e-07	Up	7.8051e-10	NA	NA	NA	NA	NA	NA	NA
CL2671.Contig2_All	727	1.05065e-05	20.3365	20.8844	6.06711e-10	Up	3.68744e-12	NA	NA	NA	NA	NA	NA	NA
Unigene72287_All	1319	4815.71	5.55901e-06	-29.6903	1.23771e-18	Down	4.7762e-23	TNV71364.1/2.9e-12/hypothetical protein FGO68_gene16112 [Halteria grandinella]	CU179746.6/0.0/Zebrafish DNA sequence from clone RP71-42C1, complete sequence	NA	NA	NA	NA	NA
Unigene540_All	704	0.421655	12.8902	4.93407	0.00169935	Up	1.5782e-05	NA	NA	NA	NA	NA	NA	NA
CL2385.Contig2_All	784	0.427057	61.5126	7.17031	0.0120319	Up	0.000148189	NA	NA	NA	NA	NA	NA	NA
Unigene72616_All	382	52.1824	4.39159e-06	-23.5023	2.60134e-12	Down	5.18646e-15	KAF4513756.1/3.8e-13/hypothetical protein B566_EDAN011676 [Ephemera danica]	HM222968.1/0.0/Alveolata sp. CCMP3155 chloroplast, complete genome	NA	NA	NA	NA	NA
Unigene67284_All	2532	2989.52	26.5759	-6.81365	0.012129	Down	0.000149619	XP_003089631.1/3.8e-45/hypothetical protein CRE_23800 [Caenorhabditis remanei] >EFP13596.1 hypothetical protein CRE_23800 [Caenorhabditis remanei]	CU179746.6/0.0/Zebrafish DNA sequence from clone RP71-42C1, complete sequence	NA	NA	NA	NA	molecular_function:GO:0016787//hydrolase activity;
Unigene43342_All	2522	101.995	1973.39	4.27411	2.04692e-06	Up	1.4705e-08	NA	XM_022246200.1/0.0/PREDICTED: Acanthaster planci uncharacterized LOC110985278 (LOC110985278), transcript variant X5, mRNA	NA	NA	NA	NA	NA
Unigene17981_All	4360	1.862e-05	150.88	22.95	8.43343e-12	Up	2.15331e-14	XP_021371849.1/9.5e-60/uncharacterized protein K02A2.6-like [Mizuhopecten yessoensis]	NA	sp|Q8I7P9|POL5_DROME/1.0e-26/Retrovirus-related Pol polyprotein from transposon opus OS=Drosophila melanogaster OX=7227 GN=pol PE=4 SV=1	onl:100704821/1.5e-41/gbf1; Golgi-specific brefeldin A-resistance guanine nucleotide exchange factor 1; K18443 golgi-specific brefeldin A-resistance guanine nucleotide exchange factor 1	At2g07660/7.4e-24/[R] KOG0017 FOG: Transposon-encoded proteins with TYA, reverse transcriptase, integrase domains in various combinations	NA	NA
CL5759.Contig3_All	516	23.6352	0.728934	-5.01901	0.0226837	Down	0.00032125	NA	NA	NA	NA	NA	NA	NA
Unigene13905_All	4758	4.38441	149.106	5.08781	0.0432946	Up	0.000752646	PIK34990.1/4.8e-275/putative ankyrin-2 [Apostichopus japonicus]	NA	sp|Q01484|ANK2_HUMAN/4.0e-21/Ankyrin-2 OS=Homo sapiens OX=9606 GN=ANK2 PE=1 SV=4	tsr:106549105/9.0e-24/ankyrin-3-like; K10380 ankyrin	Hs10947052/2.9e-21/[M] KOG4177 Ankyrin	PF13637/2.2E-5/Ankyrin repeats (many copies)	NA
CL9996.Contig3_All	1316	1.1359e-05	213.344	24.1628	5.92534e-13	Up	8.61258e-16	KAF6041376.1/1.8e-25/hypothetical protein EB796_000330 [Bugula neritina]	NA	sp|P02840|SGS3_DROME/5.7e-26/Salivary glue protein Sgs-3 OS=Drosophila melanogaster OX=7227 GN=Sgs3 PE=1 SV=1	srx:107744542/3.5e-18/lysosome-associated membrane glycoprotein 2-like isoform X1; K06528 lysosomal-associated membrane protein 1/2	CE05971/8.2e-11/[T] LSE0513 C 7-transmembrane receptor	NA	NA
Unigene60419_All	1133	34691.2	14088.7	-1.30003	0.0188519	Down	0.000255161	PIK55883.1/1.3e-77/putative translocon-associated protein subunit gamma [Apostichopus japonicus]	XM_010227038.1/0.0/PREDICTED: Tinamus guttatus translocon-associated protein subunit gamma-like (LOC104579535), partial mRNA	sp|Q9DCF9|SSRG_MOUSE/3.0e-68/Translocon-associated protein subunit gamma OS=Mus musculus OX=10090 GN=Ssr3 PE=1 SV=1	spu:762974/3.8e-74/translocon-associated protein subunit gamma; K13251 translocon-associated protein subunit gamma	Hs6005884/8.2e-68/[U] KOG4490 Translocon-associated complex TRAP, gamma subunit	PTHR13399:SF2/3.8E-105/--	biological_process:GO:0006614//SRP-dependent cotranslational protein targeting to membrane;cellular_component:GO:0016021//integral component of membrane;
CL1304.Contig5_All	10210	15.7922	118.501	2.90762	0.0107985	Up	0.000129455	PIK49997.1/0.0e+00/hypothetical protein BSL78_13129, partial [Apostichopus japonicus]	XM_032886223.1/0.0/PREDICTED: Rattus rattus DCC netrin 1 receptor (Dcc), mRNA	sp|Q90610|NEO1_CHICK/4.7e-152/Neogenin (Fragment) OS=Gallus gallus OX=9031 PE=2 SV=1	spu:100891979/3.8e-245/neogenin; K06766 neogenin	Hs4505375/2.0e-141/[T] KOG4221 Receptor mediating netrin-dependent axon guidance	PS50853/21.988/Fibronectin type-III domain profile.	biological_process:GO:0055072//iron ion homeostasis;GO:0030513//positive regulation of BMP signaling pathway;GO:0007411//axon guidance;cellular_component:GO:0005887//integral component of plasma membrane;molecular_function:GO:0038023//signaling receptor activity;
CL989.Contig10_All	12766	13189	1763.17	-2.9031	0.0217328	Down	0.000304736	PIK41418.1/0.0e+00/putative ATP-dependent RNA helicase DHX8-like [Apostichopus japonicus]	XM_030990364.1/0.0/PREDICTED: Strongylocentrotus purpuratus ATP-dependent RNA helicase DHX8-like (LOC115918780), mRNA	sp|Q14562|DHX8_HUMAN/0.0e+00/ATP-dependent RNA helicase DHX8 OS=Homo sapiens OX=9606 GN=DHX8 PE=1 SV=1	spu:594740/0.0e+00/ATP-dependent RNA helicase DHX8; K12818 ATP-dependent RNA helicase DHX8/PRP22 [EC:3.6.4.13]	Hs4826690/0.0e+00/[A] KOG0922 DEAH-box RNA helicase	SM00490/1.1E-18/helicase superfamily c-terminal domain	molecular_function:GO:0005524//ATP binding;GO:0004386//helicase activity;GO:0003676//nucleic acid binding;
Unigene116039_All	1599	2.52451e-05	183.47	22.793	1.17949e-11	Up	3.224e-14	NA	NA	NA	NA	NA	NA	NA
Unigene5339_All	2356	10.5902	130.355	3.62165	0.0288384	Up	0.00043869	PIK44292.1/8.8e-52/hypothetical protein BSL78_18882 [Apostichopus japonicus]	NA	NA	NA	NA	NA	cellular_component:GO:0016021//integral component of membrane;
Unigene112854_All	3932	3.45159e-05	858.995	24.5689	2.59372e-13	Up	2.81916e-16	PIK36341.1/4.1e-86/putative complement factor H-like [Apostichopus japonicus]	NA	sp|Q7Z407|CSMD3_HUMAN/3.3e-29/CUB and sushi domain-containing protein 3 OS=Homo sapiens OX=9606 GN=CSMD3 PE=2 SV=3	amex:107197146/3.3e-32/complement receptor type 2-like; K04002 complement component 4 binding protein alpha	Hs15100168/3.4e-20/[TV] KOG4297 C-type lectin	PF01390/5.5E-12/SEA domain	cellular_component:GO:0005576//extracellular region;GO:0016021//integral component of membrane;molecular_function:GO:0030246//carbohydrate binding;GO:0008061//chitin binding;
Unigene58746_All	4803	32.5753	123.519	1.92288	0.0152209	Up	0.000195492	XP_030830023.1/0.0e+00/kinesin-like protein KIF9 isoform X1 [Strongylocentrotus purpuratus]	LN593806.1/0.0/Cyprinus carpio genome assembly common carp genome ,scaffold 000014316	sp|Q9WV04|KIF9_MOUSE/3.8e-229/Kinesin-like protein KIF9 OS=Mus musculus OX=10090 GN=Kif9 PE=1 SV=2	spu:579747/0.0e+00/kinesin-like protein KIF9; K10397 kinesin family member 6/9	Hs11641245/1.8e-172/[Z] KOG4280 Kinesin-like protein	PS00411/-/Kinesin motor domain signature.	NA
Unigene71877_All	860	2026.84	1.52728	-10.3741	0.00667349	Down	7.38232e-05	VDN04528.1/2.2e-29/unnamed protein product, partial [Onchocerca ochengi]	FN869549.1/0.0/Lucinidae gen. sp. TB-2010 partial 16S rRNA gene	NA	NA	NA	NA	NA
CL3098.Contig1_All	888	1.03353e-05	11.0981	20.0343	4.14259e-09	Up	2.70959e-11	CDI85599.1/6.1e-06/SAG family member [Eimeria praecox]	LR633949.1/0.0/Gadus morhua genome assembly, chromosome: 7	NA	pbar:105423622/1.2e-06/protein catecholamines up; K14713 solute carrier family 39 (zinc transporter), member 7	NA	NA	NA
CL1798.Contig2_All	701	1.03425e-05	13.9868	20.3671	1.965e-09	Up	1.25115e-11	NA	NA	NA	NA	NA	NA	NA
Unigene113203_All	2379	1.10347e-05	85.5458	22.8862	9.74658e-12	Up	2.55128e-14	PIK62282.1/4.4e-51/putative organic cation transporter protein isoform X2, partial [Apostichopus japonicus]	NA	sp|Q9WTN6|S22AL_MOUSE/2.1e-18/Solute carrier family 22 member 21 OS=Mus musculus OX=10090 GN=Slc22a21 PE=2 SV=1	ola:101163192/7.4e-19/solute carrier family 22 member 4; K08202 MFS transporter, OCT family, solute carrier family 22 (organic cation transporter), member 4/5	7295389/2.2e-14/[R] KOG0255 Synaptic vesicle transporter SVOP and related transporters (major facilitator superfamily)	PF07690/1.6E-11/Major Facilitator Superfamily	cellular_component:GO:0016021//integral component of membrane;molecular_function:GO:0022857//transmembrane transporter activity;
Unigene106416_All	1463	78.3132	0.780633	-6.64847	0.0353253	Down	0.0005773	NA	NA	NA	NA	NA	NA	NA
Unigene114160_All	991	3.53665e-05	32.4941	19.8094	6.44746e-09	Up	4.31254e-11	XP_030198205.1/1.4e-06/uncharacterized protein LOC115532514 [Gadus morhua]	NA	NA	NA	NA	NA	NA
Unigene55152_All	2049	8.6591	72.6388	3.06845	3.76432e-05	Up	2.86407e-07	NA	NA	NA	NA	NA	NA	NA
Unigene63599_All	1323	161.667	6359.61	5.29784	0.00104489	Up	9.30077e-06	XP_034398912.1/2.6e-45/glutamic acid-rich protein-like, partial [Cyclopterus lumpus]	NA	sp|E9Q743|CF251_MOUSE/1.1e-29/Cilia- and flagella-associated protein 251 OS=Mus musculus OX=10090 GN=Wdr66 PE=1 SV=1	xla:108709426/4.4e-45/spore wall protein 2-like; K19607 X-linked retinitis pigmentosa GTPase regulator	SPAPB1E7.04c/9.0e-26/[M] KOG4701 Chitinase	PTHR10336/2.5E-27/--	cellular_component:GO:0016021//integral component of membrane;
Unigene66229_All	438	0.212203	7.28508	5.10143	0.018731	Up	0.000252863	NA	NA	NA	NA	NA	NA	NA
CL2443.Contig3_All	614	1.04017e-05	16.2853	20.5783	1.23402e-09	Up	7.6191e-12	NA	NA	NA	NA	NA	NA	NA
Unigene65816_All	569	102.832	11.6939	-3.13646	0.0221034	Down	0.000311752	NA	NA	NA	NA	NA	NA	NA
Unigene114389_All	649	1.0706e-05	36.694	21.7087	1.07106e-10	Up	4.99417e-13	CAI96698.1/2.1e-08/putative reverse transcriptase, partial [Aedes aegypti]	NA	NA	NA	CE06710/8.7e-06/[R] KOG1075 FOG: Reverse transcriptase	NA	molecular_function:GO:0003964//RNA-directed DNA polymerase activity;
Unigene113088_All	5888	1.08998	3167.23	11.5047	0.00842183	Up	9.70635e-05	PIK41966.1/0.0e+00/putative sushi domain-containing protein 2 [Apostichopus japonicus]	NA	sp|H9JIQ1|MESH_BOMMO/7.2e-105/Protein mesh OS=Bombyx mori OX=7091 PE=1 SV=1	aplc:110983908/0.0e+00/sushi domain-containing protein 2-like; K23820	CE03459/3.5e-85/[W] KOG4291 Mucin/alpha-tectorin	SM00723/5.7E-20/Adhesion-associated domain present in MUC4 and other proteins	biological_process:GO:0007160//cell-matrix adhesion;
CL11735.Contig5_All	788	1.08536e-05	58.5779	22.3638	2.92242e-11	Up	9.7173e-14	NA	XM_022224341.1/0.0/PREDICTED: Acanthaster planci carbonyl reductase [NADPH] 1-like (LOC110973484), mRNA	NA	NA	NA	NA	NA
Unigene72703_All	329	16.3745	4.09866e-06	-21.9298	7.18472e-11	Down	3.059e-13	NA	KY379823.1/0.0/Eukaryota sp. BB2 mitochondrion, complete genome	NA	NA	NA	NA	NA
Unigene58326_All	790	1.10777e-05	78.7135	22.7605	1.2751e-11	Up	3.5283e-14	NA	NA	NA	NA	NA	NA	NA
CL107.Contig40_All	964	263.096	4.83431e-06	-25.6977	2.13604e-14	Down	1.16772e-17	KAF4530867.1/7.5e-26/hypothetical protein B566_EDAN018907 [Ephemera danica]	KP792482.1/0.0/Planoglabratella opercularis isolate GO863-24 small subunit ribosomal RNA gene, partial sequence; plastid	NA	NA	NA	NA	NA
Unigene114529_All	548	1.08101e-05	48.6307	22.1011	4.87216e-11	Up	1.88325e-13	NA	NA	NA	NA	NA	NA	NA
Unigene72391_All	268	23.572	7.28486e-06	-21.6257	1.32414e-10	Down	6.302e-13	KAF4530955.1/1.4e-14/hypothetical protein B566_EDAN018988 [Ephemera danica]	LM523712.1/0.0/Parastrongyloides trichosuri genome assembly P_trichosuri_KNP ,scaffold PTRK_contig0000300	NA	NA	NA	NA	NA
Unigene61335_All	320	0.299054	6.25608	4.38678	0.0153556	Up	0.000197617	NA	NA	NA	NA	NA	NA	NA
CL2322.Contig1_All	5028	23.9483	583.049	4.60562	0.00263818	Up	2.58923e-05	PIK61364.1/1.7e-185/putative integrin beta-1-A [Apostichopus japonicus]	NA	sp|P07228|ITB1_CHICK/8.5e-155/Integrin beta-1 OS=Gallus gallus OX=9031 GN=ITGB1 PE=1 SV=1	aplc:110973352/5.7e-178/integrin beta-1-B-like; K05719 integrin beta 1	Hs19743817/6.9e-151/[TW] KOG1226 Integrin beta subunit (N-terminal portion of extracellular region)	PS00022/-/EGF-like domain signature 1.	biological_process:GO:0007155//cell adhesion;GO:0007229//integrin-mediated signaling pathway;cellular_component:GO:0016021//integral component of membrane;
CL1558.Contig3_All	6526	6.10344	429.402	6.13656	7.07267e-05	Up	5.49492e-07	PIK48342.1/2.5e-136/putative deleted in malignant brain tumors 1 protein-like [Apostichopus japonicus]	NA	sp|Q9UGM3|DMBT1_HUMAN/1.6e-81/Deleted in malignant brain tumors 1 protein OS=Homo sapiens OX=9606 GN=DMBT1 PE=1 SV=2	aplc:110980100/2.6e-98/LOW QUALITY PROTEIN: deleted in malignant brain tumors 1 protein-like; K13912 deleted in malignant brain tumors 1 protein	Hs8923740_1/6.8e-82/[R] TWOG0712 Scavenger receptor Cys-rich domains	PR00258/1.4E-15/Speract receptor signature	cellular_component:GO:0016020//membrane;GO:0016021//integral component of membrane;molecular_function:GO:0005044//scavenger receptor activity;
CL1003.Contig5_All	10208	147.875	1841.59	3.63851	7.75134e-09	Up	5.23951e-11	PIK35752.1/1.8e-189/hypothetical protein BSL78_27420 [Apostichopus japonicus]	XM_014822568.1/0.0/PREDICTED: Priapulus caudatus uncharacterized LOC106817857 (LOC106817857), transcript variant X6, mRNA	sp|Q921U8|SMTN_MOUSE/2.7e-51/Smoothelin OS=Mus musculus OX=10090 GN=Smtn PE=1 SV=2	cel:CELE_W06H8.8/2.3e-29/ttn-1; Titin homolog; K21436 ankyrin repeat domain-containing protein 11/12	Hs19913394/1.5e-43/[R] KOG4678 FOG: Calponin homology domain	SM00033/8.5E-21/Calponin homology domain	NA
Unigene115354_All	633	1.07512e-05	40.4519	21.8433	8.17466e-11	Up	3.58037e-13	NA	NA	NA	NA	NA	NA	NA
Unigene114451_All	454	1.0555e-05	20.9996	20.924	5.62547e-10	Up	3.3539e-12	NA	NA	NA	NA	NA	NA	NA
CL107.Contig41_All	1371	986.999	5.151e-06	-27.5136	2.49169e-16	Down	5.12809e-20	TNV71366.1/7.2e-30/hypothetical protein FGO68_gene16114 [Halteria grandinella]	CU179746.6/0.0/Zebrafish DNA sequence from clone RP71-42C1, complete sequence	NA	NA	NA	NA	cellular_component:GO:0005739//mitochondrion;
Unigene111627_All	1708	1.05556e-05	25.3327	21.1946	3.25501e-10	Up	1.75129e-12	XP_023316932.1/4.9e-20/uncharacterized protein LOC106651025 [Trichogramma pretiosum]	NA	sp|Q90Y57|JAG1A_DANRE/4.1e-08/Protein jagged-1a OS=Danio rerio OX=7955 GN=jag1a PE=2 SV=1	aqu:100631495/1.9e-16/fibrillin-1-like isoform X1; K06825 fibrillin 1	7295695/3.5e-14/[T] KOG1217 Fibrillins and related proteins containing Ca2+-binding EGF-like domains	PS50026/10.769/EGF-like domain profile.	NA
CL5045.Contig1_All	2117	4.55821e-05	161.586	21.7573	9.58947e-11	Up	4.35422e-13	PIK52616.1/1.1e-21/putative receptor-type tyrosine-protein phosphatase F [Apostichopus japonicus]	NA	sp|P18433|PTPRA_HUMAN/9.2e-10/Receptor-type tyrosine-protein phosphatase alpha OS=Homo sapiens OX=9606 GN=PTPRA PE=1 SV=3	aplc:110982817/3.3e-10/receptor-type tyrosine-protein phosphatase F-like isoform X1; K13297 receptor-type tyrosine-protein phosphatase T [EC:3.1.3.48]	Hs4506303/6.5e-10/[T] KOG4228 Protein tyrosine phosphatase	PS50055/13.578/PTP type protein phosphatase family profile.	cellular_component:GO:0016021//integral component of membrane;molecular_function:GO:0004725//protein tyrosine phosphatase activity;
CL700.Contig2_All	1080	1.02636e-05	11.5712	20.1046	3.54061e-09	Up	2.30447e-11	PIK34100.1/7.4e-38/hypothetical protein BSL78_29077 [Apostichopus japonicus]	NA	NA	NA	NA	NA	NA
Unigene14184_All	12098	23275.7	2457.49	-3.24357	0.0427818	Down	0.000738621	XP_030830576.1/6.2e-109/uncharacterized protein LOC100887833 [Strongylocentrotus purpuratus]	NA	sp|Q4ZHG4|FNDC1_HUMAN/5.0e-20/Fibronectin type III domain-containing protein 1 OS=Homo sapiens OX=9606 GN=FNDC1 PE=2 SV=4	lak:106175409/2.5e-38/uncharacterized protein LOC106175409; K01313 coagulation factor II (thrombin) [EC:3.4.21.5]	7294373/6.4e-17/[E] KOG3627 Trypsin	PS00135/-/Serine proteases, trypsin family, serine active site.	NA
CL9280.Contig7_All	4119	15.5181	224.902	3.85728	0.00121769	Up	1.09642e-05	KXJ07943.1/1.2e-88/Transposon TX1 uncharacterized 149 kDa protein [Exaiptasia diaphana]	CP048846.1/0.0/Crassostrea gigas strain QD chromosome 8	sp|O00370|LORF2_HUMAN/9.6e-56/LINE-1 retrotransposable element ORF2 protein OS=Homo sapiens OX=9606 PE=1 SV=1	lcm:102366391/4.7e-45/uncharacterized LOC102366391; K13912 deleted in malignant brain tumors 1 protein	At4g10830/5.1e-43/[R] KOG1075 FOG: Reverse transcriptase	PF00078/5.3E-34/Reverse transcriptase (RNA-dependent DNA polymerase)	NA
Unigene57632_All	1563	1.71902	79.6949	5.53483	0.00924531	Up	0.0001081	XP_030852006.1/3.2e-10/deleted in malignant brain tumors 1 protein isoform X1 [Strongylocentrotus purpuratus]	NA	sp|Q9NR16|C163B_HUMAN/4.4e-09/Scavenger receptor cysteine-rich type 1 protein M160 OS=Homo sapiens OX=9606 GN=CD163L1 PE=1 SV=2	aplc:110984582/7.1e-10/LOW QUALITY PROTEIN: deleted in malignant brain tumors 1 protein-like; K13912 deleted in malignant brain tumors 1 protein	Hs6633801_1/1.2e-08/[R] TWOG0712 Scavenger receptor Cys-rich domains	NA	cellular_component:GO:0016020//membrane;molecular_function:GO:0005044//scavenger receptor activity;
CL1249.Contig3_All	1518	1.0735e-05	37.3572	21.7306	1.02445e-10	Up	4.73071e-13	PIK61057.1/2.0e-09/putative hemicentin-1-like isoform X3 [Apostichopus japonicus]	NA	NA	NA	NA	PF13895/2.6E-7/Immunoglobulin domain	cellular_component:GO:0016021//integral component of membrane;
Unigene21920_All	1706	151.901	28.7878	-2.3996	0.0276029	Down	0.000414191	NA	NA	NA	NA	NA	NA	NA
Unigene35087_All	6305	4635.09	808.166	-2.51988	0.0479556	Down	0.000861434	PIK48099.1/1.7e-105/putative short-chain collagen C4-like [Apostichopus japonicus]	NA	NA	bfo:BRAFLDRAFT_129974/9.4e-21/hypothetical protein; K03989 complement component 4	NA	PTHR24024/2.5E-65/--	cellular_component:GO:0005581//collagen trimer;
CL7475.Contig1_All	3496	0.729506	777.86	10.0584	0.0427818	Up	0.000738092	NA	NA	NA	NA	NA	NA	NA
CL1321.Contig1_All	3175	29.6897	527.969	4.15242	0.0160626	Up	0.000208369	PIK62699.1/9.4e-166/putative solute carrier organic anion transporter family member 2A1 [Apostichopus japonicus]	NA	sp|Q9H2Y9|SO5A1_HUMAN/1.8e-81/Solute carrier organic anion transporter family member 5A1 OS=Homo sapiens OX=9606 GN=SLCO5A1 PE=2 SV=2	aplc:110987654/4.8e-98/solute carrier organic anion transporter family member 2A1-like isoform X1; K14353 solute carrier organic anion transporter family, member 3A	Hs13569932/1.6e-81/[Q] KOG3626 Organic anion transporter	PF07648/5.7E-7/Kazal-type serine protease inhibitor domain	biological_process:GO:0055085//transmembrane transport;cellular_component:GO:0016021//integral component of membrane;
Unigene103659_All	652	1347.22	1.61776	-9.70177	0.000557319	Down	4.81025e-06	TNV71364.1/1.8e-18/hypothetical protein FGO68_gene16112 [Halteria grandinella]	CU179746.6/0.0/Zebrafish DNA sequence from clone RP71-42C1, complete sequence	NA	NA	NA	NA	NA
CL8445.Contig2_All	2779	0.406829	404.537	9.95763	0.00676071	Up	7.50924e-05	NA	NA	NA	NA	NA	NA	NA
CL2002.Contig2_All	646	1.05344e-05	22.768	21.0435	4.4221e-10	Up	2.51984e-12	NA	NA	NA	NA	NA	NA	NA
Unigene70357_All	348	20.2272	1.81109	-3.48136	0.0340497	Down	0.00054879	NA	NA	NA	NA	NA	NA	NA
CL10982.Contig4_All	4937	30.1602	645.762	4.42028	0.00442291	Up	4.61108e-05	PIK52473.1/1.1e-202/putative matrix metalloproteinase-14 [Apostichopus japonicus]	NA	sp|P45452|MMP13_HUMAN/2.5e-66/Collagenase 3 OS=Homo sapiens OX=9606 GN=MMP13 PE=1 SV=1	aplc:110973146/5.5e-109/72 kDa type IV collagenase-like; K07993 matrix metalloproteinase-11 (stromelysin 3) [EC:3.4.24.-]	Hs4505209/1.8e-66/[OW] KOG1565 Gelatinase A and related matrix metalloproteases	PTHR10201/1.1E-154/--	cellular_component:GO:0031012//extracellular matrix;GO:0016021//integral component of membrane;molecular_function:GO:0004222//metalloendopeptidase activity;GO:0008270//zinc ion binding;
Unigene58760_All	2107	10579.2	1382.74	-2.93562	0.00509118	Down	5.40274e-05	PIK61390.1/2.5e-18/hypothetical protein BSL78_01689 [Apostichopus japonicus]	NA	NA	NA	NA	NA	cellular_component:GO:0016021//integral component of membrane;
Unigene113252_All	868	1.06003e-05	27.0031	21.2806	2.69743e-10	Up	1.40176e-12	NA	NA	NA	NA	NA	NA	NA
Unigene41870_All	3248	764.544	8212.72	3.42519	0.0113721	Up	0.000138392	AFS60095.1/4.6e-253/catalase [Apostichopus japonicus]	JQ776634.1/0.0/Apostichopus japonicus catalase mRNA, complete cds	sp|Q9PWF7|CATA_RUGRU/3.7e-204/Catalase OS=Rugosa rugosa OX=8410 GN=cat PE=2 SV=3	spu:548621/6.2e-226/catalase; K03781 catalase [EC:1.11.1.6]	7293863/9.5e-202/[P] KOG0047 Catalase	SM01060/4.9E-282/--	biological_process:GO:0006979//response to oxidative stress;GO:0042744//hydrogen peroxide catabolic process;molecular_function:GO:0046872//metal ion binding;GO:0020037//heme binding;GO:0004096//catalase activity;
Unigene72037_All	305	34.3684	4.28727e-06	-22.9345	8.97123e-12	Down	2.31947e-14	NA	NA	NA	NA	NA	NA	NA
Unigene69104_All	920	1.67713	27.0558	4.01187	0.0152945	Up	0.000196634	PIK38351.1/2.3e-72/hypothetical protein BSL78_24825 [Apostichopus japonicus]	NA	sp|Q2PZL6|FAT4_MOUSE/6.3e-56/Protocadherin Fat 4 OS=Mus musculus OX=10090 GN=Fat4 PE=1 SV=2	aplc:110979822/4.5e-65/protocadherin Fat 4-like isoform X1; K16669 protocadherin Fat 4	7295732/4.5e-48/[T] KOG1219 Uncharacterized conserved protein, contains laminin, cadherin and EGF domains	PS00232/-/Cadherin domain signature.	biological_process:GO:0007156//homophilic cell adhesion via plasma membrane adhesion molecules;cellular_component:GO:0016021//integral component of membrane;GO:0005886//plasma membrane;molecular_function:GO:0005509//calcium ion binding;
Unigene32872_All	926	352.425	48.7498	-2.85385	0.0332237	Down	0.000529708	PIK40553.1/6.8e-08/hypothetical protein BSL78_22597 [Apostichopus japonicus]	NA	NA	NA	NA	NA	NA
Unigene113768_All	1375	1.10111e-05	80.2406	22.7969	1.17814e-11	Up	3.21273e-14	NA	NA	NA	NA	NA	NA	NA
CL2253.Contig2_All	683	0.613667	806.829	10.3606	0.0334248	Up	0.000534227	XP_004361773.1/1.1e-07/actin [Cavenderia fasciculata] >EGG23922.1 actin [Cavenderia fasciculata]	FJ455438.1/0.0/Holothuria glaberrima actin isoform 1 mRNA, complete cds	sp|P02578|ACT1_ACACA/3.8e-10/Actin-1 OS=Acanthamoeba castellanii OX=5755 PE=1 SV=1	xla:100036902/1.3e-08/uncharacterized LOC100036902; K05692 actin beta/gamma 1	Hs22041223/6.1e-10/[Z] KOG0676 Actin and related proteins	NA	cellular_component:GO:0005856//cytoskeleton;GO:0005737//cytoplasm;molecular_function:GO:0005524//ATP binding;
Unigene114100_All	947	1.12254e-05	55.2621	22.2311	3.85915e-11	Up	1.35766e-13	NA	NA	NA	NA	NA	NA	NA
CL5239.Contig1_All	3624	0.217474	34.1755	7.29597	0.0328336	Up	0.00052032	XP_030838764.1/1.3e-219/sodium-coupled monocarboxylate transporter 1 [Strongylocentrotus purpuratus]	NA	sp|Q8N695|SC5A8_HUMAN/1.3e-152/Sodium-coupled monocarboxylate transporter 1 OS=Homo sapiens OX=9606 GN=SLC5A8 PE=1 SV=2	aplc:110979462/2.2e-211/sodium-coupled monocarboxylate transporter 1-like isoform X1; K14386 solute carrier family 5 (sodium-dependent multivitamin transporter), member 6	Hs10863879/1.3e-143/[P] KOG2349 Na+:iodide/myo-inositol/multivitamin symporters	PTHR11819:SF16/0.0/--	NA
Unigene61079_All	948	0.304249	26.7882	6.4602	0.00348299	Up	3.53037e-05	NA	NA	NA	NA	NA	NA	NA
CL4662.Contig1_All	3115	12.6421	162.552	3.68459	0.00436052	Up	4.54323e-05	NA	NA	NA	NA	NA	NA	NA
Unigene59176_All	1382	7.72387	196.054	4.66579	0.0400189	Up	0.000675883	PIK52854.1/1.3e-50/hypothetical protein BSL78_10287 [Apostichopus japonicus]	NA	NA	NA	NA	NA	NA
Unigene112999_All	636	1.07334e-05	39.2568	21.8024	4.90107e-11	Up	1.91649e-13	NA	NA	NA	NA	NA	NA	NA
Unigene106041_All	1978	0.574931	10.6338	4.20912	0.0264709	Up	0.000390717	NA	NA	NA	NA	NA	NA	NA
CL1249.Contig1_All	763	1.06284e-05	28.7363	21.3665	2.28656e-10	Up	1.15442e-12	NA	NA	NA	NA	NA	NA	NA
Unigene67949_All	507	1.62574	16.0999	3.30788	0.00840766	Up	9.68461e-05	NA	NA	NA	NA	NA	NA	NA
CL10254.Contig17_All	10233	13640.3	3967.33	-1.78164	0.0450893	Down	0.00079275	KAF5276885.1/2.6e-23/hypothetical protein FQA39_LY06436 [Lamprigera yunnana]	LR132042.1/0.0/Anabas testudineus genome assembly, chromosome: 18	sp|Q7M732|RTL1_MOUSE/2.6e-09/Retrotransposon-like protein 1 OS=Mus musculus OX=10090 GN=Rtl1 PE=2 SV=1	amex:103045246/3.2e-18/rpgr; X-linked retinitis pigmentosa GTPase regulator; K19607 X-linked retinitis pigmentosa GTPase regulator	SPBC3D6.14c/2.7e-08/[GO] KOG4157 beta-1,6-N-acetylglucosaminyltransferase, contains WSC domain	PTHR13434/7.2E-39/--	NA
Unigene71936_All	1930	47.3792	4.36932e-06	-23.3703	3.44993e-12	Down	7.36647e-15	XP_028715892.1/1.9e-07/LOW QUALITY PROTEIN: mucin-20 [Peromyscus leucopus]	NA	sp|Q05049|MUC1_XENLA/1.0e-07/Integumentary mucin C.1 (Fragment) OS=Xenopus laevis OX=8355 PE=2 SV=1	sfm:108931447/1.4e-07/mucin-2-like; K10955 mucin-2	CE07263/1.8e-06/[Q] KOG1285 Beta, beta-carotene 15,15'-dioxygenase and related enzymes	PS50853/11.14/Fibronectin type-III domain profile.	NA
CL4346.Contig1_All	1222	0.426347	131.786	8.27196	3.61868e-11	Up	1.25001e-13	NA	NA	NA	NA	NA	NA	NA
Unigene21997_All	1888	329.695	10.3712	-4.99048	0.027425	Down	0.000410445	XP_028407966.1/6.9e-31/uncharacterized protein LOC114530582 [Dendronephthya gigantea]	NA	NA	lcq:111682840/1.7e-10/uncharacterized protein LOC111682840; K17599 transmembrane protein 132	NA	NA	NA
Unigene113000_All	769	1.06339e-05	29.1784	21.3878	2.19631e-10	Up	1.09614e-12	NA	NA	NA	NA	NA	NA	NA
Unigene62000_All	1679	0.21211	8.60926	5.343	0.00161608	Up	1.49463e-05	XP_030829106.1/1.4e-120/mucin-17 isoform X10 [Strongylocentrotus purpuratus]	NA	sp|A2RUV0|NOTC1_XENTR/3.8e-75/Neurogenic locus notch homolog protein 1 OS=Xenopus tropicalis OX=8364 GN=notch1 PE=1 SV=2	aplc:110973761/1.8e-80/uncharacterized protein LOC110973761; K06813 cadherin 23	7290390/6.0e-67/[T] KOG1217 Fibrillins and related proteins containing Ca2+-binding EGF-like domains	PF00008/1.5E-8/EGF-like domain	NA
CL1567.Contig2_All	2010	11.969	159.087	3.73244	0.00186479	Up	1.74984e-05	NA	NA	NA	NA	NA	NA	NA
CL3261.Contig7_All	1307	893.589	5.37991	-7.37588	0.00148177	Down	1.36183e-05	NA	NA	NA	NA	NA	NA	NA
CL158.Contig7_All	1829	104.905	5.14848e-06	-24.2804	4.67471e-13	Down	6.31483e-16	CDW61304.1/1.6e-16/hypothetical protein TTRE_0000975501 [Trichuris trichiura]	LM523740.1/0.0/Parastrongyloides trichosuri genome assembly P_trichosuri_KNP ,scaffold PTRK_contig0000316	NA	NA	NA	NA	NA
CL4589.Contig2_All	2684	3.45806	179.714	5.6996	0.042007	Up	0.000721618	PIK52005.1/1.6e-179/putative zinc transporter ZIP12 [Apostichopus japonicus]	LR131477.1/0.0/Plasmodium falciparum genome assembly, chromosome: 12	sp|Q78IQ7|S39A4_MOUSE/1.2e-67/Zinc transporter ZIP4 OS=Mus musculus OX=10090 GN=Slc39a4 PE=1 SV=1	aplc:110981609/6.7e-117/zinc transporter ZIP12-like; K14718 solute carrier family 39 (zinc transporter), member 12	Hs20545152/2.8e-58/[P] KOG2693 Putative zinc transporter	PTHR12191/1.8E-155/--	cellular_component:GO:0016021//integral component of membrane;molecular_function:GO:0046873//metal ion transmembrane transporter activity;
Unigene113293_All	1378	1.43321e-05	98.5876	22.7137	1.40555e-11	Up	3.96848e-14	NA	AP022700.1/0.0/Plectropomus leopardus DNA, chromosome 1, nearly complete sequence	NA	NA	NA	NA	NA
CL4855.Contig2_All	1057	1.3431e-05	185.382	23.7184	1.5794e-12	Up	2.85436e-15	PIK39817.1/1.1e-33/putative proline-rich transmembrane protein 1 [Apostichopus japonicus]	NA	sp|O35449|PRRT1_MOUSE/1.5e-08/Proline-rich transmembrane protein 1 OS=Mus musculus OX=10090 GN=Prrt1 PE=1 SV=1	NA	NA	PTHR14948:SF15/1.6E-25/--	cellular_component:GO:0016021//integral component of membrane;
Unigene113971_All	566	1.07311e-05	39.3466	21.806	8.81042e-11	Up	3.92682e-13	NA	NA	NA	NA	NA	NA	NA
Unigene65812_All	691	34.0144	4.49741	-2.91898	0.0482565	Down	0.000870253	NA	NA	NA	NA	NA	NA	NA
Unigene50748_All	2439	541.998	73.4451	-2.88355	0.0444683	Down	0.000778199	NA	NA	NA	NA	NA	NA	NA
Unigene35936_All	1893	15.4968	792.484	5.67634	9.83168e-05	Up	7.73332e-07	XP_022098793.1/3.7e-16/metalloproteinase inhibitor 3-like [Acanthaster planci]	NA	sp|P20414|TIMP1_BOVIN/3.7e-10/Metalloproteinase inhibitor 1 OS=Bos taurus OX=9913 GN=TIMP1 PE=1 SV=1	myi:110448829/6.1e-16/metalloproteinase inhibitor 2-like; K22583 metalloproteinase inhibitor 2	Hs4507513/1.4e-08/[R] KOG4745 Metalloproteinase inhibitor TIMP and related proteins	PF00965/3.0E-31/Tissue inhibitor of metalloproteinase	cellular_component:GO:0005576//extracellular region;molecular_function:GO:0008191//metalloendopeptidase inhibitor activity;
CL3269.Contig2_All	1441	1.37458	1122.84	9.67395	2.17259e-05	Up	1.62646e-07	XP_022081732.1/4.2e-182/creatine kinase U-type, mitochondrial-like [Acanthaster planci]	XM_030064833.1/0.0/PREDICTED: Myripristis murdjan creatine kinase S-type, mitochondrial-like (LOC115368632), transcript variant X3, mRNA	sp|Q9TTK8|KCRU_BOVIN/4.9e-164/Creatine kinase U-type, mitochondrial OS=Bos taurus OX=9913 GN=CKMT1 PE=2 SV=1	aplc:110974421/4.9e-183/creatine kinase U-type, mitochondrial-like; K00933 creatine kinase [EC:2.7.3.2]	Hs10334859/1.7e-163/[C] KOG3581 Creatine kinases	PF00217/5.1E-97/ATP:guanido phosphotransferase, C-terminal catalytic domain	biological_process:GO:0046314//phosphocreatine biosynthetic process;molecular_function:GO:0005524//ATP binding;GO:0004111//creatine kinase activity;
Unigene70237_All	443	18.4105	1.00979	-4.18839	0.0258198	Down	0.000377656	NA	NA	NA	NA	NA	NA	NA
Unigene100089_All	1074	1.02905e-05	12.4071	20.2014	2.85358e-09	Up	1.84078e-11	NA	NA	NA	NA	NA	NA	NA
Unigene114812_All	1646	1.52005e-05	75.1565	22.2373	3.80394e-11	Up	1.3309e-13	PIK51598.1/1.9e-24/hypothetical protein BSL78_11522 [Apostichopus japonicus]	NA	NA	NA	NA	NA	cellular_component:GO:0016021//integral component of membrane;
CL10259.Contig15_All	2742	0.592685	37.8321	5.9962	0.000190054	Up	1.53402e-06	NA	NA	NA	NA	NA	NA	NA
Unigene115459_All	2799	1.19032e-05	756.428	25.9213	1.25935e-14	Up	6.07461e-18	NA	NA	NA	NA	NA	NA	NA
CL8402.Contig14_All	1296	946.421	143.492	-2.72151	0.0184678	Down	0.000248241	NA	NA	NA	NA	NA	NA	NA
CL1680.Contig3_All	412	1.12206e-05	129.213	23.4571	2.80929e-12	Up	5.72752e-15	NA	NA	NA	NA	NA	NA	NA
CL34.Contig7_All	9049	1.10373e-05	87.6028	22.9202	9.01547e-12	Up	2.33671e-14	XP_033633028.1/0.0e+00/fibrocystin-L-like [Asterias rubens]	XM_022238696.1/0.0/PREDICTED: Acanthaster planci fibrocystin-L-like (LOC110981271), mRNA	sp|Q86WI1|PKHL1_HUMAN/0.0e+00/Fibrocystin-L OS=Homo sapiens OX=9606 GN=PKHD1L1 PE=2 SV=2	pss:102443465/5.7e-261/PKHD1; fibrocystin; K19865 fibrocystin	NA	PF13229/5.4E-7/Right handed beta helix region	NA
Unigene112772_All	790	1.05957e-05	26.7469	21.2675	2.80441e-10	Up	1.46817e-12	NA	NA	NA	NA	NA	NA	NA
Unigene72407_All	386	22.8523	4.39303e-06	-22.3106	3.39979e-11	Down	1.15888e-13	NA	CT971493.5/0.0/Zebrafish DNA sequence from clone RP71-31A12, complete sequence	NA	NA	NA	NA	NA
Unigene113353_All	4430	2.3504	1995.39	9.72955	0.0475678	Up	0.000849266	XP_029380723.1/5.6e-15/centrosome-associated protein CEP250-like [Echeneis naucrates]	XM_018926049.2/0.0/PREDICTED: Serinus canaria solute carrier family 10 member 4 (SLC10A4), mRNA	sp|Q14789|GOGB1_HUMAN/1.5e-06/Golgin subfamily B member 1 OS=Homo sapiens OX=9606 GN=GOLGB1 PE=1 SV=2	shr:100929955/4.5e-09/NRK; nik-related protein kinase; K04407 mitogen-activated protein kinase kinase kinase kinase 4 [EC:2.7.11.1]	7292323/1.8e-06/[S] KOG4643 Uncharacterized coiled-coil protein	PF00769/2.2E-7/Ezrin/radixin/moesin family	NA
CL8297.Contig52_All	692	1.04388e-05	17.3615	20.6655	1.00859e-09	Up	6.20132e-12	NA	NA	NA	NA	NA	NA	NA
CL2168.Contig1_All	6676	5.30986	129.157	4.60431	0.000144277	Up	1.14691e-06	XP_022089670.1/5.4e-232/collagen alpha-1(XXII) chain-like isoform X2 [Acanthaster planci]	NA	sp|Q8NFW1|COMA1_HUMAN/2.3e-155/Collagen alpha-1(XXII) chain OS=Homo sapiens OX=9606 GN=COL22A1 PE=2 SV=2	ipu:108274549/6.6e-174/col22a1; collagen type XXII alpha 1 chain; K16630 collagen, type XXII, alpha	Hs18201915/5.0e-149/[W] KOG3544 Collagens (type IV and type XIII), and related proteins	PTHR24023/5.9E-165/--	NA
CL107.Contig3_All	813	189.579	4.73199e-06	-25.2558	5.51191e-14	Down	4.14763e-17	TNV71366.1/2.5e-38/hypothetical protein FGO68_gene16114 [Halteria grandinella]	LM523976.1/0.0/Parastrongyloides trichosuri genome assembly P_trichosuri_KNP ,scaffold PTRK_contig0000531	NA	NA	NA	NA	NA
CL10898.Contig3_All	4311	443.124	1778.05	2.00452	0.0182658	Up	0.00024435	PIK37262.1/1.5e-129/hypothetical protein BSL78_25893, partial [Apostichopus japonicus]	NA	sp|Q9EPQ7|STAR5_MOUSE/8.0e-37/StAR-related lipid transfer protein 5 OS=Mus musculus OX=10090 GN=Stard5 PE=1 SV=2	hai:109381443/4.3e-33/transmembrane channel-like protein 3; K21988 transmembrane channel-like protein	Hs21040261/1.6e-26/[I] KOG3845 MLN, STAR and related lipid-binding proteins	PF01852/2.7E-24/START domain	molecular_function:GO:0008289//lipid binding;
CL8002.Contig1_All	344	26.9909	4.248e-06	-22.5992	1.83597e-11	Down	5.53795e-14	NA	NA	NA	NA	NA	NA	NA
Unigene64140_All	1521	2.06583	31.7589	3.94237	0.0169597	Up	0.000223169	PIK58162.1/2.1e-70/hypothetical protein BSL78_04886 [Apostichopus japonicus]	CP027271.1/0.0/Lateolabrax maculatus chromosome Lm10	sp|Q8T6B4|ABCF4_DICDI/8.3e-21/ABC transporter F family member 4 OS=Dictyostelium discoideum OX=44689 GN=abcF4 PE=3 SV=1	sanh:107663889/2.7e-30/trichohyalin-like isoform X1; K19607 X-linked retinitis pigmentosa GTPase regulator	At1g20920/4.8e-15/[A] KOG0334 RNA helicase	NA	NA
Unigene1491_All	1972	0.217328	130.294	9.22768	0.0174812	Up	0.000231494	PIK39710.1/1.3e-88/putative extracellular serine/threonine protein kinase FAM20C [Apostichopus japonicus]	NA	sp|Q8IXL6|FA20C_HUMAN/4.8e-53/Extracellular serine/threonine protein kinase FAM20C OS=Homo sapiens OX=9606 GN=FAM20C PE=1 SV=2	aplc:110973801/1.0e-69/glycosaminoglycan xylosylkinase-like; K21958 extracellular serine/threonine protein kinase FAM20C [EC:2.7.11.1]	Hs22066321/3.8e-44/[S] KOG3829 Uncharacterized conserved protein	PTHR12450/2.3E-89/--	molecular_function:GO:0004674//protein serine/threonine kinase activity;
Unigene47775_All	1733	1.90442	94.7797	5.63715	0.00255193	Up	2.49965e-05	QED21353.1/2.1e-50/neuropeptide 38 [Holothuria leucospilota]	MN159195.1/0.0/Holothuria leucospilota neuropeptide 38 mRNA, complete cds	NA	NA	NA	NA	biological_process:GO:0007218//neuropeptide signaling pathway;
Unigene38232_All	1835	177.278	22.2662	-2.99308	0.0289003	Down	0.000440331	NA	NA	NA	NA	NA	NA	NA
CL7192.Contig2_All	2371	1.20583e-05	1215.77	26.5873	2.5489e-15	Up	8.52448e-19	NA	NA	NA	NA	NA	NA	NA
CL7260.Contig2_All	3058	1.15817e-05	384.403	24.9843	9.99948e-14	Up	8.875e-17	PIK38199.1/8.2e-135/hypothetical protein BSL78_24966 [Apostichopus japonicus]	NA	sp|Q86WI3|NLRC5_HUMAN/2.5e-08/Protein NLRC5 OS=Homo sapiens OX=9606 GN=NLRC5 PE=1 SV=3	pdam:113685390/2.1e-18/protein NLRC5-like; K22615 NLR family CARD domain containing 5	Hs22067216/1.8e-08/[S] KOG4308 LRR-containing protein	PTHR24106:SF101/2.4E-15/--	cellular_component:GO:0016021//integral component of membrane;
CL10536.Contig1_All	1313	124.911	28.4939	-2.13218	0.0157794	Down	0.000203936	PIK38565.1/4.6e-10/putative receptor-type tyrosine-protein phosphatase F [Apostichopus japonicus]	NA	sp|Q90610|NEO1_CHICK/5.7e-10/Neogenin (Fragment) OS=Gallus gallus OX=9031 PE=2 SV=1	amex:103047119/5.3e-11/LOW QUALITY PROTEIN: neogenin; K06766 neogenin	Hs18860896/3.4e-09/[T] KOG4228 Protein tyrosine phosphatase	PF00041/1.4E-6/Fibronectin type III domain	NA
CL936.Contig2_All	2946	2.4688e-05	25.6416	19.9862	4.41385e-09	Up	2.91257e-11	PIK56257.1/4.1e-22/hypothetical protein BSL78_06840 [Apostichopus japonicus]	NA	sp|Q86UE6|LRRT1_HUMAN/8.5e-14/Leucine-rich repeat transmembrane neuronal protein 1 OS=Homo sapiens OX=9606 GN=LRRTM1 PE=2 SV=2	eee:113590791/1.0e-14/lrrtm1; leucine-rich repeat transmembrane neuronal protein 1; K16665 leucine-rich repeat transmembrane neuronal protein 1/2	Hs7662102/1.1e-12/[R] KOG0619 FOG: Leucine rich repeat	PS51450/5.071/Leucine-rich repeat profile.	cellular_component:GO:0016021//integral component of membrane;
Unigene113417_All	839	2.65753e-05	40.894	20.5534	1.2651e-09	Up	7.85173e-12	NA	NA	NA	NA	NA	NA	NA
Unigene80945_All	1872	0.925864	51.9092	5.80905	0.00024176	Up	1.97936e-06	PIK44275.1/8.5e-175/hypothetical protein BSL78_18865 [Apostichopus japonicus]	NA	NA	NA	NA	NA	NA
CL107.Contig37_All	900	80.7927	4.51283e-06	-24.0937	6.91313e-13	Down	1.05394e-15	KAF4530867.1/1.2e-20/hypothetical protein B566_EDAN018907 [Ephemera danica]	KP792485.1/0.0/Planoglabratella opercularis isolate GO863-27 small subunit ribosomal RNA gene, partial sequence; plastid	NA	NA	NA	NA	NA
CL696.Contig1_All	444	1.04729e-05	20.2304	20.8814	6.10327e-10	Up	3.71335e-12	NA	CU302189.10/0.0/Pig DNA sequence from clone CH242-459L2 on chromosome 1, complete sequence	NA	NA	NA	NA	NA
CL3163.Contig2_All	4183	110.953	354.786	1.677	0.0471958	Up	0.000839894	PIK56177.1/6.0e-11/putative spondin-2-like [Apostichopus japonicus]	NA	NA	NA	NA	NA	NA
CL5834.Contig2_All	1472	144.984	17.1611	-3.07868	0.049919	Down	0.000915003	NA	NA	NA	NA	NA	NA	NA
Unigene53573_All	3284	1.7265	23.5002	3.76675	0.0113562	Up	0.000137967	XP_022084980.1/2.2e-165/arachidonate 5-lipoxygenase-like [Acanthaster planci]	NA	sp|P12527|LOX5_RAT/1.4e-70/Arachidonate 5-lipoxygenase OS=Rattus norvegicus OX=10116 GN=Alox5 PE=1 SV=3	aplc:110976201/2.5e-166/arachidonate 5-lipoxygenase-like; K00461 arachidonate 5-lipoxygenase [EC:1.13.11.34]	Hs4502057/3.9e-70/[I] TWOG0111 Lipoxygenase	PTHR11771:SF43/3.4E-243/--	molecular_function:GO:0016702//oxidoreductase activity, acting on single donors with incorporation of molecular oxygen, incorporation of two atoms of oxygen;GO:0046872//metal ion binding;GO:0020037//heme binding;GO:0004096//catalase activity;
Unigene11907_All	7672	363.781	3941.35	3.43755	0.0223019	Up	0.000314694	XP_030832781.1/0.0e+00/ras GTPase-activating-like protein IQGAP1 [Strongylocentrotus purpuratus]	XM_006885210.1/0.0/PREDICTED: Elephantulus edwardii IQ motif containing GTPase activating protein 1 (IQGAP1), mRNA	sp|P46940|IQGA1_HUMAN/0.0e+00/Ras GTPase-activating-like protein IQGAP1 OS=Homo sapiens OX=9606 GN=IQGAP1 PE=1 SV=1	spu:593982/0.0e+00/ras GTPase-activating-like protein IQGAP1; K16848 Ras GTPase-activating-like protein IQGAP1	Hs4506787/0.0e+00/[T] KOG2128 Ras GTPase-activating protein family - IQGAP	PS00509/-/Ras GTPase-activating proteins domain signature.	NA
CL7786.Contig8_All	1103	209.576	10.2381	-4.35545	0.00539168	Down	5.74937e-05	NA	NA	NA	NA	NA	NA	NA
CL6366.Contig2_All	539	0.757431	17.1127	4.49781	0.0411841	Up	0.000700329	NA	NA	NA	NA	NA	NA	NA
Unigene10873_All	1651	2.24206	132.7	5.88719	0.00146567	Up	1.34515e-05	NA	NA	NA	NA	NA	NA	NA
CL11707.Contig13_All	888	890.19	90.8534	-3.2925	0.0188519	Down	0.000255223	NA	NA	NA	NA	NA	NA	NA
CL107.Contig14_All	1035	1730.02	2.06465	-9.71068	0.047353	Down	0.000844213	TNV71366.1/6.6e-28/hypothetical protein FGO68_gene16114 [Halteria grandinella]	LM523522.1/0.0/Parastrongyloides trichosuri genome assembly P_trichosuri_KNP ,scaffold PTRK_contig0000165	NA	NA	NA	NA	NA
CL11612.Contig21_All	6667	343.02	3921.26	3.51495	0.0171639	Up	0.000226409	PIK36552.1/0.0e+00/hypothetical protein BSL78_26617 [Apostichopus japonicus]	XM_021486608.1/0.0/PREDICTED: Mizuhopecten yessoensis anoctamin-1-like (LOC110442806), mRNA	sp|A6QLE6|ANO4_BOVIN/8.8e-208/Anoctamin-4 OS=Bos taurus OX=9913 GN=ANO4 PE=2 SV=1	aplc:110973097/0.0e+00/anoctamin-4-like isoform X1; K19499 anoctamin-4	Hs13899227/6.7e-194/[S] KOG2514 Uncharacterized conserved protein	PTHR12308/0.0/--	cellular_component:GO:0016021//integral component of membrane;molecular_function:GO:0046983//protein dimerization activity;
CL7546.Contig2_All	2010	1.12412e-05	125.556	23.413	3.06932e-12	Up	6.43534e-15	XP_022093094.1/1.1e-07/uncharacterized protein LOC110980576 [Acanthaster planci]	NA	NA	aplc:110980576/1.3e-08/uncharacterized protein LOC110980576; K23091 kremen protein	NA	SM00321/0.0012/present in yeast cell wall integrity and stress response component proteins	NA
CL1321.Contig2_All	3260	50.4104	815.122	4.01522	0.0212504	Up	0.000297534	PIK62699.1/1.3e-165/putative solute carrier organic anion transporter family member 2A1 [Apostichopus japonicus]	NA	sp|Q9H2Y9|SO5A1_HUMAN/1.4e-81/Solute carrier organic anion transporter family member 5A1 OS=Homo sapiens OX=9606 GN=SLCO5A1 PE=2 SV=2	aplc:110987654/4.9e-98/solute carrier organic anion transporter family member 2A1-like isoform X1; K14353 solute carrier organic anion transporter family, member 3A	Hs13569932/1.3e-81/[Q] KOG3626 Organic anion transporter	PTHR11388:SF86/2.4E-172/--	biological_process:GO:0055085//transmembrane transport;cellular_component:GO:0016021//integral component of membrane;
CL2410.Contig1_All	1991	1.08483	480.895	8.79211	0.0383704	Up	0.000640884	NA	NA	NA	NA	NA	NA	NA
Unigene69746_All	2124	3.22779	35.3182	3.45179	0.0494734	Up	0.000903499	PIK41694.1/2.2e-142/putative excitatory amino acid transporter 1 [Apostichopus japonicus]	XM_029218735.1/0.0/PREDICTED: Monodon monoceros solute carrier family 1 member 3 (SLC1A3), mRNA	sp|O57321|EAA1_AMBTI/1.3e-93/Excitatory amino acid transporter 1 OS=Ambystoma tigrinum OX=8305 GN=SLC1A3 PE=1 SV=1	spu:576503/3.1e-109/excitatory amino acid transporter 1; K05614 solute carrier family 1 (glial high affinity glutamate transporter), member 3	Hs4759126/6.8e-92/[E] KOG3787 Glutamate/aspartate and neutral amino acid transporters	PR00173/1.02E-66/Glutamate-aspartate symporter signature	cellular_component:GO:0016021//integral component of membrane;molecular_function:GO:0015293//symporter activity;
Unigene113462_All	777	1.06614e-05	30.6253	21.4539	1.90886e-10	Up	9.33038e-13	NA	NA	NA	NA	NA	NA	NA
Unigene65478_All	1848	3.91442	55.1998	3.81779	0.0066532	Up	7.35409e-05	NA	NA	NA	NA	NA	NA	NA
CL3812.Contig2_All	5365	5.56	59.2235	3.41301	0.023479	Up	0.000335835	XP_015758992.1/4.2e-118/PREDICTED: RNA-directed DNA polymerase from mobile element jockey-like [Acropora digitifera]	NA	sp|Q9NYQ2|HAOX2_MOUSE/2.5e-48/Hydroxyacid oxidase 2 OS=Mus musculus OX=10090 GN=Hao2 PE=1 SV=1	spu:586372/1.9e-54/hydroxyacid oxidase 1; K11517 (S)-2-hydroxy-acid oxidase [EC:1.1.3.15]	Hs7706075/1.8e-48/[C] KOG0538 Glycolate oxidase	PTHR19446:SF301/6.3E-69/--	molecular_function:GO:0003964//RNA-directed DNA polymerase activity;
Unigene21462_All	2917	12.358	3597.77	8.18551	1.66317e-17	Up	1.81843e-21	NA	NA	NA	NA	NA	NA	NA
Unigene34808_All	1538	318.355	42.0801	-2.91943	0.00228186	Down	2.19109e-05	XP_012560377.1/2.1e-06/PREDICTED: salivary glue protein Sgs-3-like, partial [Hydra vulgaris]	NA	sp|P98088|MUC5A_HUMAN/9.9e-06/Mucin-5AC OS=Homo sapiens OX=9606 GN=MUC5AC PE=1 SV=4	NA	NA	NA	NA
Unigene29374_All	1228	4.19944	26.536	2.65969	0.0493743	Up	0.000900777	PAA65741.1/6.7e-19/hypothetical protein BOX15_Mlig032271g2 [Macrostomum lignano]	NA	sp|Q8IIG7|YPF05_PLAF7/9.4e-15/Uncharacterized protein PF11_0207 OS=Plasmodium falciparum (isolate 3D7) OX=36329 GN=PF11_0207 PE=1 SV=2	amex:103030856/4.0e-16/trichohyalin-like; K18626 trichohyalin	YDL058w/3.0e-15/[U] KOG0946 ER-Golgi vesicle-tethering protein p115	NA	biological_process:GO:0006886//intracellular protein transport;GO:0007165//signal transduction;cellular_component:GO:0016020//membrane;molecular_function:GO:0032440//2-alkenal reductase [NAD(P)+] activity;GO:0005484//SNAP receptor activity;
Unigene114566_All	743	1.08403e-05	52.1674	22.1983	4.11077e-11	Up	1.47526e-13	NA	NA	NA	NA	NA	NA	NA
CL11024.Contig11_All	1817	15.0643	119.644	2.98954	0.0335248	Up	0.00053688	NA	NA	NA	NA	NA	NA	NA
CL1889.Contig3_All	3971	493.591	2780.64	2.49403	0.00481548	Up	5.07971e-05	PIK57991.1/1.4e-65/putative phospholipase A2-like [Apostichopus japonicus]	NA	sp|Q3C2C1|PA22_ACAPL/9.7e-21/Phospholipase A2 AP-PLA2-II OS=Acanthaster planci OX=133434 PE=1 SV=1	aplc:110977408/2.2e-28/uncharacterized protein LOC110977408; K01047 secretory phospholipase A2 [EC:3.1.1.4]	Hs4505847/8.8e-16/[I] KOG4087 Phospholipase A2	PS00118/-/Phospholipase A2 histidine active site.	biological_process:GO:0016042//lipid catabolic process;GO:0050482//arachidonic acid secretion;GO:0006644//phospholipid metabolic process;cellular_component:GO:0005576//extracellular region;molecular_function:GO:0004623//phospholipase A2 activity;GO:0102567//phospholipase A2 activity (consuming 1,2-dipalmitoylphosphatidylcholine);GO:0005509//calcium ion binding;GO:0102568//phospholipase A2 activit…
Unigene32291_All	854	0.987876	89.7027	6.50468	0.00495093	Up	5.24244e-05	NA	NA	NA	NA	NA	NA	NA
CL9596.Contig2_All	2753	2231.51	587.319	-1.92581	0.006471	Down	7.10005e-05	PIK37581.1/2.1e-177/putative cysteine-rich with EGF-like domain protein 2 [Apostichopus japonicus]	NA	sp|Q7SXF6|CREL2_DANRE/3.6e-83/Cysteine-rich with EGF-like domain protein 2 OS=Danio rerio OX=7955 GN=creld2 PE=2 SV=2	pmaj:107210498/3.7e-70/interleukin-17 receptor C-like; K05166 interleukin 17 receptor C	Hs7661644/4.0e-76/[S] KOG4260 Uncharacterized conserved protein	PS01248/-/Laminin-type EGF-like (LE) domain signature.	molecular_function:GO:0005509//calcium ion binding;
CL7303.Contig2_All	1887	0.730603	106.947	7.1936	7.26723e-06	Up	5.30956e-08	PIK37014.1/3.4e-54/hypothetical protein BSL78_26155 [Apostichopus japonicus]	NA	sp|Q8N6F8|MET27_HUMAN/8.2e-10/Methyltransferase-like protein 27 OS=Homo sapiens OX=9606 GN=METTL27 PE=1 SV=2	spis:111331925/1.0e-07/dolichyl-diphosphooligosaccharide--protein glycosyltransferase subunit STT3B-like; K07151 dolichyl-diphosphooligosaccharide---protein glycosyltransferase [EC:2.4.99.18]	Hs18567986/5.8e-10/[R] KOG1541 Predicted protein carboxyl methylase	PTHR10108:SF726/3.2E-24/--	molecular_function:GO:0008168//methyltransferase activity;
Unigene107059_All	751	4.67128	37.4251	3.00211	0.0292305	Up	0.000447617	PIK54339.1/3.9e-38/putative alternative oxidase, mitochondrial-like [Apostichopus japonicus]	NA	sp|Q26710|AOX_TRYBB/1.1e-13/Alternative oxidase, mitochondrial OS=Trypanosoma brucei brucei OX=5702 GN=AOX PE=1 SV=2	NA	NA	PTHR31803:SF3/5.2E-33/--	cellular_component:GO:0016021//integral component of membrane;molecular_function:GO:0046872//metal ion binding;GO:0009916//alternative oxidase activity;
CL1738.Contig1_All	2920	1.08089e-05	46.5916	22.0394	1.82206e-11	Up	5.47257e-14	PIK52174.1/3.9e-33/putative sulfotransferase 1 family member D1-like isoform X1 [Apostichopus japonicus]	NA	sp|Q06520|ST2A1_HUMAN/1.9e-21/Bile salt sulfotransferase OS=Homo sapiens OX=9606 GN=SULT2A1 PE=1 SV=3	cmk:103182565/1.6e-23/amine sulfotransferase-like; K16949 amine sulfotransferase [EC:2.8.2.3]	Hs4507307/1.3e-21/[R] KOG1584 Sulfotransferase	PF00685/7.4E-38/Sulfotransferase domain	molecular_function:GO:0008146//sulfotransferase activity;
Unigene14901_All	7161	5414.26	779.869	-2.79546	0.00676071	Down	7.50492e-05	PIK53698.1/7.3e-17/putative receptor-type tyrosine-protein phosphatase T isoform X2 [Apostichopus japonicus]	NA	sp|Q8BYI9|TENR_MOUSE/7.1e-06/Tenascin-R OS=Mus musculus OX=10090 GN=Tnr PE=1 SV=2	aplc:110985201/2.9e-10/receptor-type tyrosine-protein phosphatase F-like; K05695 receptor-type tyrosine-protein phosphatase F [EC:3.1.3.48]	NA	PS50853/9.657/Fibronectin type-III domain profile.	cellular_component:GO:0016021//integral component of membrane;molecular_function:GO:0004725//protein tyrosine phosphatase activity;
Unigene80289_All	937	0.21721	32.1013	7.2074	0.0118382	Up	0.000144813	NA	NA	NA	NA	NA	NA	NA
CL11180.Contig46_All	1432	12614.1	804.162	-3.97141	0.00555858	Down	5.94728e-05	PIK61575.1/1.5e-30/putative twitchin-like [Apostichopus japonicus]	NA	sp|Q9UMZ3|PTPRQ_HUMAN/6.8e-09/Phosphatidylinositol phosphatase PTPRQ OS=Homo sapiens OX=9606 GN=PTPRQ PE=1 SV=2	xco:114139662/2.1e-13/receptor-type tyrosine-protein phosphatase F-like; K05695 receptor-type tyrosine-protein phosphatase F [EC:3.1.3.48]	Hs4505375/9.2e-08/[T] KOG4221 Receptor mediating netrin-dependent axon guidance	PTHR10489/1.2E-18/--	NA
Unigene44444_All	2526	29.3717	182.115	2.63235	0.00536763	Up	5.71337e-05	XP_022094206.1/1.6e-88/protein YIPF3-like isoform X3 [Acanthaster planci]	NA	sp|Q6TUD4|YIPF3_RAT/2.0e-72/Protein YIPF3 OS=Rattus norvegicus OX=10116 GN=Yipf3 PE=2 SV=1	aplc:110981172/3.2e-89/protein YIPF3-like isoform X1; K22941 protein YIPF3	Hs7661642/1.2e-71/[S] KOG3114 Uncharacterized conserved protein	PTHR15627:SF14/1.1E-76/--	NA
Unigene43261_All	6978	57.3978	300.796	2.38972	0.0173408	Up	0.0002293	PIK37168.1/3.7e-13/putative integrin alpha-6 isoform X2 [Apostichopus japonicus]	NA	NA	NA	NA	NA	biological_process:GO:0007229//integrin-mediated signaling pathway;cellular_component:GO:0016021//integral component of membrane;
CL11077.Contig3_All	2726	5.35864	106.833	4.31735	0.000306001	Up	2.54665e-06	XP_033645676.1/8.8e-72/troponin I-like isoform X1 [Asterias rubens]	NA	sp|Q7M3Y3|TNNI_CHLNI/2.4e-34/Troponin I OS=Chlamys nipponensis akazara OX=6571 PE=1 SV=2	tut:107367043/6.3e-30/golgin subfamily A member 6-like protein 22; K18626 trichohyalin	At2g18540/1.5e-27/[W] LSE0345 A 12S cruciferin seed storage protein/vicilin-like seed storage protein	PF00992/4.8E-21/Troponin	cellular_component:GO:0005861//troponin complex;
CL2052.Contig2_All	2573	9.04321	191.16	4.4018	0.0437259	Up	0.000762114	PIK59032.1/1.8e-143/putative CMP-N-acetylneuraminate-beta-1,4-galactoside alpha-2,3-sialyltransferase isoform X1 [Apostichopus japonicus]	NA	sp|P61132|SIAT6_PANTR/9.3e-57/CMP-N-acetylneuraminate-beta-1,4-galactoside alpha-2,3-sialyltransferase OS=Pan troglodytes OX=9598 GN=ST3GAL3 PE=2 SV=1	spu:754196/2.4e-79/CMP-N-acetylneuraminate-beta-1,4-galactoside alpha-2,3-sialyltransferase; K03792 neolactotetraosylceramide alpha-2,3-sialyltransferase (sialyltransferase 10) [EC:2.4.99.6]	Hs5454060/6.6e-57/[G] KOG2692 Sialyltransferase	PTHR13713:SF6/3.2E-103/--	biological_process:GO:0006486//protein glycosylation;cellular_component:GO:0005794//Golgi apparatus;GO:0016021//integral component of membrane;molecular_function:GO:0008373//sialyltransferase activity;
CL10598.Contig1_All	656	1022.03	160.414	-2.67156	0.00457422	Down	4.77766e-05	NA	NA	NA	NA	NA	NA	NA
Unigene115922_All	649	1.07104e-05	37.1361	21.7254	1.03356e-10	Up	4.79272e-13	NA	NA	NA	NA	NA	NA	NA
Unigene7609_All	3075	37831.4	4328.55	-3.12763	0.0197097	Down	0.000270005	PIK44919.1/2.1e-85/putative ficolin-2-like [Apostichopus japonicus]	NA	sp|P19477|FIBA_APOPA/4.4e-45/Fibrinogen-like protein A OS=Apostichopus parvimensis OX=1902835 PE=2 SV=1	pdam:113673506/1.9e-51/uncharacterized protein LOC113673506; K06252 tenascin	Hs20536645_2/5.2e-40/[R] KOG2579 Ficolin and related extracellular proteins	PF12714/1.2E-7/TILa domain	NA
Unigene72394_All	457	35.2681	4.3183e-06	-22.9614	8.44487e-12	Down	2.16166e-14	NA	HQ728961.1/0.0/Glyphidrilus sp. SUT 28S large subunit ribosomal RNA gene, partial sequence	NA	NA	NA	NA	NA
Unigene19732_All	1208	117.416	22.1558	-2.40587	0.0234327	Down	0.000335023	NA	NA	NA	NA	NA	NA	NA
Unigene71875_All	639	325.247	0.119552	-11.4097	0.0118553	Down	0.000145323	TNV71366.1/3.3e-30/hypothetical protein FGO68_gene16114 [Halteria grandinella]	LM523976.1/0.0/Parastrongyloides trichosuri genome assembly P_trichosuri_KNP ,scaffold PTRK_contig0000531	NA	NA	NA	NA	NA
Unigene46572_All	3000	35.5168	235.497	2.72913	0.0146605	Up	0.00018754	PIK62121.1/4.2e-59/putative visual pigment-like receptor peropsin-like [Apostichopus japonicus]	NA	sp|O14718|OPSX_HUMAN/6.0e-15/Visual pigment-like receptor peropsin OS=Homo sapiens OX=9606 GN=RRH PE=1 SV=1	sko:100378557/7.9e-18/visual pigment-like receptor peropsin-like; K04253 visual pigment-like receptor peropsin	Hs5730019/4.3e-15/[R] KOG3656 FOG: 7 transmembrane receptor	PTHR24240/8.5E-22/--	biological_process:GO:0007601//visual perception;cellular_component:GO:0016021//integral component of membrane;molecular_function:GO:0004930//G protein-coupled receptor activity;
CL107.Contig23_All	487	470.361	4.95322e-06	-26.5008	2.96531e-15	Down	1.10614e-18	VDN04528.1/6.5e-26/unnamed protein product, partial [Onchocerca ochengi]	JN975069.1/0.0/Caenorhabditis elegans 16S ribosomal RNA gene, partial sequence	NA	NA	NA	NA	NA
Unigene113934_All	728	1.05065e-05	20.3365	20.8844	6.06711e-10	Up	3.68744e-12	NA	NA	NA	NA	NA	NA	NA
Unigene113501_All	1307	1.12647e-05	141.029	23.5777	2.14843e-12	Up	4.1591e-15	NA	NA	NA	NA	NA	NA	NA
Unigene113788_All	1133	1.46454e-05	74.4933	22.2782	3.49751e-11	Up	1.20119e-13	NA	NA	NA	NA	NA	NA	NA
Unigene34933_All	1198	0.304634	20.3742	6.06352	0.00906839	Up	0.000105682	NA	NA	NA	NA	NA	NA	NA
CL9143.Contig3_All	1328	81.385	1702.69	4.38691	2.70275e-05	Up	2.03204e-07	NA	NA	NA	NA	NA	NA	NA
Unigene115167_All	717	1.05482e-05	23.6522	21.0965	3.95952e-10	Up	2.21805e-12	NA	NA	NA	NA	NA	NA	NA
Unigene114000_All	558	1.05391e-05	22.989	21.0568	4.30743e-10	Up	2.44065e-12	NA	NA	NA	NA	NA	NA	NA
CL1300.Contig3_All	2810	22.0883	773.206	5.1295	0.00209372	Up	1.99563e-05	XP_030217064.1/1.1e-37/mucin-2-like, partial [Gadus morhua]	NA	sp|P98088|MUC5A_HUMAN/1.4e-29/Mucin-5AC OS=Homo sapiens OX=9606 GN=MUC5AC PE=1 SV=4	mjv:108409804/1.9e-34/LOW QUALITY PROTEIN: mucin-2-like; K10955 mucin-2	Hs22056571/3.6e-24/[S] LSE0569 H Uncharacterized protein	NA	NA
Unigene72359_All	313	18.1739	4.12681e-06	-22.0703	5.32164e-11	Down	2.14328e-13	NA	NA	NA	NA	NA	NA	NA
Unigene46328_All	1919	12.337	434.266	5.13751	0.00616471	Up	6.70848e-05	NA	NA	NA	NA	NA	NA	NA
CL8539.Contig1_All	1780	1.12089e-05	105.219	23.1622	5.27126e-12	Up	1.2442e-14	NA	NA	NA	NA	NA	NA	NA
Unigene63421_All	296	0.302633	19.7906	6.0311	0.00238793	Up	2.31137e-05	NA	NA	NA	NA	NA	NA	NA
Unigene112974_All	730	1.21469e-05	83.7774	22.7175	1.39738e-11	Up	3.9364e-14	NA	NA	NA	NA	NA	NA	NA
Unigene66592_All	1019	0.42922	33.6286	6.29183	0.0274029	Up	0.000409938	NA	NA	NA	NA	NA	NA	NA
Unigene88621_All	1638	0.556318	10.195	4.1958	0.0406849	Up	0.000690248	PIK46643.1/6.1e-161/putative neuronal acetylcholine receptor subunit alpha-4-like [Apostichopus japonicus]	LR597442.1/0.0/Salarias fasciatus genome assembly, chromosome: 7	sp|P26153|ACHB4_CHICK/9.8e-52/Neuronal acetylcholine receptor subunit beta-4 (Fragment) OS=Gallus gallus OX=9031 GN=CHRNB4 PE=1 SV=1	xla:108718306/8.3e-54/neuronal acetylcholine receptor subunit alpha-2-like; K04804 nicotinic acetylcholine receptor alpha-2	7292497/1.6e-43/[T] KOG3645 Acetylcholine receptor	PF02932/2.6E-66/Neurotransmitter-gated ion-channel transmembrane region	cellular_component:GO:0016021//integral component of membrane;GO:0045211//postsynaptic membrane;molecular_function:GO:0004888//transmembrane signaling receptor activity;GO:0022848//acetylcholine-gated cation-selective channel activity;
Unigene65290_All	5566	55.8325	1001.21	4.1645	0.000256675	Up	2.10312e-06	PIK60967.1/1.5e-275/putative titin [Apostichopus japonicus]	AL713888.10/0.0/Human DNA sequence from clone RP11-524O24 on chromosome 10, complete sequence	sp|P11799|MYLK_CHICK/5.5e-30/Myosin light chain kinase, smooth muscle OS=Gallus gallus OX=9031 GN=Mylk PE=1 SV=2	spu:590007/5.0e-82/titin; K12567 titin [EC:2.7.11.1]	Hs16950617/2.0e-26/[Z] KOG0613 Projectin/twitchin and related proteins	PS50835/15.635/Ig-like domain profile.	NA
CL1283.Contig2_All	4259	1.22725e-05	2328.75	27.4996	2.5196e-16	Up	5.34758e-20	NA	NA	NA	NA	NA	NA	NA
CL1609.Contig1_All	3333	7.74933	398.753	5.68528	0.0131708	Up	0.00016518	PIK37294.1/4.4e-182/putative angiotensin-converting enzyme [Apostichopus japonicus]	NA	sp|P09470|ACE_MOUSE/3.8e-135/Angiotensin-converting enzyme OS=Mus musculus OX=10090 GN=Ace PE=1 SV=3	mdo:100025797/2.2e-138/ACE; angiotensin I converting enzyme; K01283 peptidyl-dipeptidase A [EC:3.4.15.1]	Hs4503273/6.2e-132/[E] KOG3690 Angiotensin I-converting enzymes - M2 family peptidases	PR00791/5.2E-81/Peptidyl-dipeptidase A (M2) metalloprotease family signature	cellular_component:GO:0016020//membrane;molecular_function:GO:0004180//carboxypeptidase activity;GO:0008241//peptidyl-dipeptidase activity;GO:0046872//metal ion binding;GO:0008237//metallopeptidase activity;
Unigene112782_All	1457	43.1527	1448.84	5.0693	0.0276029	Up	0.000413935	PIK56800.1/3.5e-83/scavenger receptor cysteine-rich protein precursor [Apostichopus japonicus]	NA	NA	NA	NA	NA	NA
Unigene114804_All	1447	0.220679	249.359	10.1421	0.0406849	Up	0.000690533	PIK51910.1/2.9e-66/putative ectonucleotide pyrophosphatase/phosphodiesterase family member 7-like [Apostichopus japonicus]	NA	sp|Q6UWV6|ENPP7_HUMAN/1.9e-27/Ectonucleotide pyrophosphatase/phosphodiesterase family member 7 OS=Homo sapiens OX=9606 GN=ENPP7 PE=1 SV=3	spu:577518/1.1e-49/ectonucleotide pyrophosphatase/phosphodiesterase family member 7-like; K12354 ectonucleotide pyrophosphatase/phosphodiesterase family member 7 [EC:3.1.4.12]	Hs22062681/2.4e-27/[R] KOG2645 Type I phosphodiesterase/nucleotide pyrophosphatase	PF01663/3.0E-7/Type I phosphodiesterase / nucleotide pyrophosphatase	molecular_function:GO:0003824//catalytic activity;
Unigene57033_All	3596	9.12654	167.697	4.19965	0.000937559	Up	8.27905e-06	XP_022096431.1/4.7e-97/secreted frizzled-related protein 5-like isoform X2 [Acanthaster planci]	NA	sp|Q9WU66|SFRP5_MOUSE/5.6e-60/Secreted frizzled-related protein 5 OS=Mus musculus OX=10090 GN=Sfrp5 PE=2 SV=1	aplc:110982377/5.1e-96/secreted frizzled-related protein 5-like isoform X1; K02222 secreted frizzled-related protein 5	Hs4506897/9.0e-60/[T] KOG3577 Smoothened and related G-protein-coupled receptors	SM00643/0.0083/Netrin C-terminal Domain	biological_process:GO:0030510//regulation of BMP signaling pathway;GO:0090090//negative regulation of canonical Wnt signaling pathway;GO:0060070//canonical Wnt signaling pathway;GO:0007275//multicellular organism development;cellular_component:GO:0005615//extracellular space;molecular_function:GO:0017147//Wnt-protein binding;
Unigene50775_All	6439	10432.7	2239.21	-2.22005	0.02947	Down	0.000452422	NA	HM189188.1/0.0/Apostichopus japonicus clone E02_M0717528_1S13_M13R microsatellite sequence	NA	NA	NA	NA	NA
Unigene81413_All	296	0.209703	5.01171	4.57889	0.0121552	Up	0.000150079	NA	NA	NA	NA	NA	NA	NA
Unigene110065_All	1843	0.425616	60.8013	7.15841	0.00215144	Up	2.05479e-05	PIK39969.1/1.9e-54/putative hyalin [Apostichopus japonicus]	NA	sp|O76536|HYAL_STRPU/1.0e-20/Hyalin (Fragment) OS=Strongylocentrotus purpuratus OX=7668 PE=2 SV=1	aplc:110973056/7.0e-25/hyalin-like; K17495 CUB and sushi domain-containing protein	Hs20556542/1.4e-08/[S] LSE0569 H Uncharacterized protein	PS50825/13.911/HYR domain profile.	molecular_function:GO:0005509//calcium ion binding;
Unigene97533_All	1754	1.07984e-05	48.354	22.0944	4.90107e-11	Up	1.91497e-13	NA	NA	NA	NA	NA	NA	NA
Unigene16859_All	507	169.19	16.3051	-3.37524	0.0162683	Down	0.000211874	NA	NA	NA	NA	NA	NA	NA
CL1813.Contig2_All	1622	49.1145	3219.57	6.03458	8.05898e-11	Up	3.50426e-13	PIK56344.1/2.2e-94/putative SPARC-like isoform X2 [Apostichopus japonicus]	NA	NA	epa:110240840/2.2e-06/uncharacterized protein LOC110240840; K06254 agrin	NA	SM00280/4.7E-6/Kazal type serine protease inhibitors	biological_process:GO:0048856//anatomical structure development;cellular_component:GO:0005615//extracellular space;molecular_function:GO:0005518//collagen binding;GO:0005509//calcium ion binding;GO:0050840//extracellular matrix binding;
Unigene10051_All	4727	243.576	55.6517	-2.12987	0.026015	Down	0.000382315	XP_022098071.1/4.3e-58/hyalin-like isoform X1 [Acanthaster planci]	NA	sp|O88572|LRP6_MOUSE/4.0e-37/Low-density lipoprotein receptor-related protein 6 OS=Mus musculus OX=10090 GN=Lrp6 PE=1 SV=1	adf:107358151/1.2e-44/low-density lipoprotein receptor-related protein 4-like; K03068 low density lipoprotein receptor-related protein 5/6	Hs4505017/6.3e-37/[T] KOG1215 Low-density lipoprotein receptors containing Ca2+-binding EGF-like domains	PS50825/25.012/HYR domain profile.	NA
Unigene115149_All	757	1.05482e-05	23.6522	21.0965	3.95952e-10	Up	2.21805e-12	NA	NA	NA	NA	NA	NA	NA
CL7970.Contig1_All	2810	1.87824	75.5392	5.32977	0.00279259	Up	2.75155e-05	NA	LR792551.1/0.0/Pseudochaenichthys georgianus genome assembly, chromosome: 6	NA	NA	NA	NA	NA
Unigene104731_All	630	39.2677	1.8008	-4.44663	0.0428374	Down	0.000740842	XP_001615556.1/3.7e-13/60S ribosomal protein L41, putative [Plasmodium vivax] >XP_002259446.1 60S ribosomal protein L41, putative [Plasmodium knowlesi strain H] >XP_002585442.1 60S ribosomal protein L41 [Plasmodium falciparum 3D7] >XP_004222662.1 60S ribosomal protein L41 [Plasmodium cynomolgi strain B] >XP_016653547.1 60S ribosomal protein L41, putative [Plasmodium chabaudi chabaudi] >XP_0186413…	NA	NA	slal:111660079/2.4e-09/ubiquitin-like; K02977 small subunit ribosomal protein S27Ae	NA	NA	biological_process:GO:0006412//translation;cellular_component:GO:0005840//ribosome;molecular_function:GO:0003735//structural constituent of ribosome;
CL4224.Contig1_All	853	1.08375e-05	52.6095	22.2109	4.01906e-11	Up	1.42942e-13	NA	NA	NA	NA	NA	NA	NA
Unigene19293_All	2142	56.2086	2.61349	-4.42674	0.0108682	Down	0.000130451	NA	NA	NA	NA	NA	NA	NA
Unigene72301_All	856	3428.44	0.971379	-11.7852	0.00556365	Down	5.95779e-05	VDD97762.1/2.6e-09/unnamed protein product [Enterobius vermicularis]	LM523522.1/0.0/Parastrongyloides trichosuri genome assembly P_trichosuri_KNP ,scaffold PTRK_contig0000165	NA	NA	NA	NA	NA
CL8491.Contig3_All	1690	6.613	201.223	4.92735	5.59602e-05	Up	4.29729e-07	NA	NA	NA	NA	NA	NA	NA
Unigene21788_All	2223	1548.59	40.5688	-5.25444	0.0159907	Down	0.000207166	NA	LR633946.1/0.0/Gadus morhua genome assembly, chromosome: 4	NA	NA	NA	NA	NA
Unigene91335_All	632	0.209425	5.05632	4.59358	0.0448276	Up	0.000786506	PIK43071.1/1.6e-104/putative tripartite motif-containing protein 2 [Apostichopus japonicus]	NA	sp|E1BD59|TRI56_BOVIN/7.2e-19/E3 ubiquitin-protein ligase TRIM56 OS=Bos taurus OX=9913 GN=TRIM56 PE=2 SV=1	aplc:110988421/2.6e-56/E3 ubiquitin-protein ligase TRIM71-like; K11997 tripartite motif-containing protein 2/3	7291019/1.0e-19/[O] KOG2177 Predicted E3 ubiquitin ligase	SM00336/2.0E-4/B-Box-type zinc finger	molecular_function:GO:0008270//zinc ion binding;
Unigene72563_All	372	9.49356	0.290161	-5.03202	0.0415715	Down	0.000709324	NA	NA	NA	NA	NA	NA	NA
CL5885.Contig1_All	753	1.10248e-05	86.8721	22.9097	9.2399e-12	Up	2.40082e-14	NA	NA	NA	NA	NA	NA	NA
Unigene72399_All	566	314.534	4.85597e-06	-25.9489	1.18284e-14	Down	5.62948e-18	NA	LM523522.1/0.0/Parastrongyloides trichosuri genome assembly P_trichosuri_KNP ,scaffold PTRK_contig0000165	NA	NA	NA	NA	NA
Unigene84465_All	1817	0.216916	19.7548	6.50892	3.31054e-05	Up	2.50604e-07	AWM30280.1/5.7e-43/np25 precursor [Apostichopus japonicus]	NA	NA	NA	NA	NA	NA
Unigene5294_All	5197	6090.3	231.024	-4.7204	0.00797784	Down	9.10742e-05	PIK57715.1/4.9e-55/Fibrinogen-like protein A [Apostichopus japonicus]	NA	sp|Q6AX44|FBCDA_XENLA/8.4e-49/Fibrinogen C domain-containing protein 1-A OS=Xenopus laevis OX=8355 GN=fibcd1-a PE=2 SV=1	amil:114959720/7.0e-54/basement membrane-specific heparan sulfate proteoglycan core protein-like; K06252 tenascin	Hs10863949/9.6e-47/[R] KOG2579 Ficolin and related extracellular proteins	SM00186/7.2E-94/Fibrinogen-related domains (FReDs)	NA
CL3317.Contig1_All	1426	3.58297	65.4069	4.19021	0.00093877	Up	8.29579e-06	PIK37281.1/1.8e-87/putative retinol dehydrogenase 8 [Apostichopus japonicus]	NA	sp|Q9N126|RDH8_BOVIN/6.1e-42/Retinol dehydrogenase 8 OS=Bos taurus OX=9913 GN=RDH8 PE=1 SV=1	spis:111339392/2.5e-54/retinol dehydrogenase 8-like; K11150 retinol dehydrogenase 8 [EC:1.1.1.-]	At5g10050/3.5e-23/[Q] KOG1209 1-Acyl dihydroxyacetone phosphate reductase and related dehydrogenases	PTHR24322:SF294/4.6E-84/--	cellular_component:GO:0016021//integral component of membrane;molecular_function:GO:0016491//oxidoreductase activity;
CL2273.Contig1_All	1906	1.13929e-05	230.349	24.2692	4.72592e-13	Up	6.44368e-16	XP_032224261.1/1.8e-10/uncharacterized protein LOC5499760, partial [Nematostella vectensis]	NA	NA	NA	NA	NA	NA
CL6961.Contig10_All	1486	200.708	37.8744	-2.40581	0.048935	Down	0.000886266	NA	NA	NA	NA	NA	NA	NA
CL1650.Contig1_All	798	243.371	39.8899	-2.60906	0.0328521	Down	0.000520949	NA	NA	NA	NA	NA	NA	NA
Unigene116050_All	1155	1.39837e-05	64.7672	22.1431	4.52562e-11	Up	1.68817e-13	PIK51573.1/8.7e-45/hypothetical protein BSL78_11535 [Apostichopus japonicus]	NA	NA	NA	NA	NA	cellular_component:GO:0016021//integral component of membrane;
Unigene42870_All	796	0.303023	23.0559	6.24957	0.00958228	Up	0.000112903	NA	NA	NA	NA	NA	NA	NA
Unigene114561_All	2281	1.18131e-05	374.569	24.9183	1.15307e-13	Up	1.06789e-16	PIK62375.1/4.9e-84/hypothetical protein BSL78_00694 [Apostichopus japonicus]	NA	sp|Q64690|SIA8D_CRIGR/3.0e-27/CMP-N-acetylneuraminate-poly-alpha-2,8-sialyltransferase OS=Cricetulus griseus OX=10029 GN=ST8SIA4 PE=1 SV=1	aplc:110981874/2.2e-36/alpha-2,8-sialyltransferase 8B-like; K06612 alpha-N-acetyl-neuraminate alpha-2,8-sialyltransferase (sialyltransferase 8B) [EC:2.4.99.-]	Hs5031999/4.1e-26/[G] KOG2692 Sialyltransferase	PTHR11987/5.7E-57/--	biological_process:GO:0006486//protein glycosylation;cellular_component:GO:0005794//Golgi apparatus;GO:0016021//integral component of membrane;molecular_function:GO:0008373//sialyltransferase activity;
CL7655.Contig3_All	2313	13.3189	1928.58	7.17792	0.0306117	Up	0.000474281	XP_021346951.1/3.9e-36/uncharacterized protein LOC110446237 [Mizuhopecten yessoensis]	LR699104.1/0.0/Asterias rubens genome assembly, chromosome: 13	sp|P20825|POL2_DROME/3.2e-16/Retrovirus-related Pol polyprotein from transposon 297 OS=Drosophila melanogaster OX=7227 GN=pol PE=4 SV=1	bpec:110168995/2.6e-16/uncharacterized protein LOC110168995; K02602 cytoplasmic polyadenylation element-binding protein	7292616/1.6e-17/[R] KOG0017 FOG: Transposon-encoded proteins with TYA, reverse transcriptase, integrase domains in various combinations	NA	NA
CL11144.Contig34_All	2770	344.753	0.247016	-10.4467	0.032121	Down	0.000504551	NA	NA	NA	NA	NA	NA	NA
CL936.Contig3_All	2791	1.08101e-05	48.6307	22.1011	4.87216e-11	Up	1.88325e-13	PIK56257.1/3.9e-22/hypothetical protein BSL78_06840 [Apostichopus japonicus]	NA	sp|Q86UE6|LRRT1_HUMAN/8.1e-14/Leucine-rich repeat transmembrane neuronal protein 1 OS=Homo sapiens OX=9606 GN=LRRTM1 PE=2 SV=2	eee:113590791/9.9e-15/lrrtm1; leucine-rich repeat transmembrane neuronal protein 1; K16665 leucine-rich repeat transmembrane neuronal protein 1/2	Hs7662102/1.1e-12/[R] KOG0619 FOG: Leucine rich repeat	PS51450/5.071/Leucine-rich repeat profile.	cellular_component:GO:0016021//integral component of membrane;
CL7705.Contig1_All	980	0.306035	29.6179	6.59663	0.001885	Up	1.77243e-05	NA	NA	NA	NA	NA	NA	NA
CL11705.Contig6_All	621	268.407	0.314204	-9.7385	0.0481395	Down	0.000866903	VDD97762.1/1.9e-09/unnamed protein product [Enterobius vermicularis]	LM523522.1/0.0/Parastrongyloides trichosuri genome assembly P_trichosuri_KNP ,scaffold PTRK_contig0000165	NA	NA	NA	NA	NA
CL4651.Contig2_All	1222	3.1956	210.005	6.0382	0.0300041	Up	0.000462552	PIK62652.1/6.0e-28/ankyrin [Apostichopus japonicus]	NA	NA	NA	NA	NA	NA
Unigene59297_All	1346	0.212537	7.30124	5.10235	0.0402631	Up	0.000681174	NA	NA	NA	NA	NA	NA	NA
Unigene62189_All	2213	525.338	26.462	-4.31125	0.0229482	Down	0.000325881	NA	NA	NA	NA	NA	NA	NA
Unigene39179_All	2747	1240.97	166.47	-2.89814	0.0438739	Down	0.000765258	NA	NA	NA	NA	NA	NA	NA
Unigene72348_All	417	24.8316	4.20593e-06	-22.4932	2.31882e-11	Down	7.27776e-14	TNV71366.1/9.8e-23/hypothetical protein FGO68_gene16114 [Halteria grandinella]	LM523976.1/0.0/Parastrongyloides trichosuri genome assembly P_trichosuri_KNP ,scaffold PTRK_contig0000531	NA	NA	NA	NA	NA
Unigene72349_All	1115	1654.32	0.845202	-10.9347	0.0157206	Down	0.000202922	CBY13234.1/1.3e-26/unnamed protein product, partial [Oikopleura dioica]	CU179746.6/0.0/Zebrafish DNA sequence from clone RP71-42C1, complete sequence	NA	NA	NA	NA	NA
CL1575.Contig3_All	593	3.0036e-05	35.3677	20.1673	2.95768e-09	Up	1.91554e-11	NA	NA	NA	NA	NA	NA	NA
Unigene71870_All	1384	5376.1	1.3006	-12.0132	0.00386557	Down	3.96042e-05	VDD97764.1/2.3e-28/unnamed protein product [Enterobius vermicularis]	LM523522.1/0.0/Parastrongyloides trichosuri genome assembly P_trichosuri_KNP ,scaffold PTRK_contig0000165	NA	NA	NA	NA	NA
CL1558.Contig1_All	2168	0.426477	233.683	9.09787	0.000413297	Up	3.50605e-06	NA	NA	NA	NA	NA	NA	NA
CL6761.Contig5_All	1702	12308.7	3089.99	-1.994	0.0358373	Down	0.000589125	XP_033643298.1/1.8e-38/selenoprotein F-like [Asterias rubens]	NA	sp|Q802F3|SEP15_DANRE/3.5e-36/Selenoprotein F OS=Danio rerio OX=7955 GN=selenof PE=2 SV=2	NA	Hs4759096/9.5e-36/[R] KOG3384 Selenoprotein	NA	NA
CL1727.Contig5_All	914	0.582934	9.11441	3.96675	0.0284945	Up	0.000431766	NA	NA	NA	NA	NA	NA	NA
CL107.Contig30_All	344	141.612	4.65037e-06	-24.86	1.32325e-13	Down	1.26806e-16	CBY13234.1/1.4e-11/unnamed protein product, partial [Oikopleura dioica]	LM523557.1/0.0/Parastrongyloides trichosuri genome assembly P_trichosuri_KNP ,scaffold PTRK_scaffold0000211	NA	NA	NA	NA	NA
Unigene28015_All	4211	280.902	1628.96	2.53581	0.0427818	Up	0.000739032	NA	KY609179.1/0.0/Holothuria forskali tensilin mRNA, complete cds	NA	NA	NA	NA	NA
CL1555.Contig7_All	1114	0.421661	8.04464	4.25387	0.0265611	Up	0.000393244	XP_019623052.1/6.3e-93/PREDICTED: fibrillin-2-like [Branchiostoma belcheri]	NA	sp|Q61555|FBN2_MOUSE/9.9e-56/Fibrillin-2 OS=Mus musculus OX=10090 GN=Fbn2 PE=1 SV=2	dgt:114528893/5.6e-86/fibrillin-3-like; K23342 fibrillin 2/3	Hs4503667/3.2e-56/[T] KOG1217 Fibrillins and related proteins containing Ca2+-binding EGF-like domains	PS01187/-/Calcium-binding EGF-like domain signature.	NA
CL5346.Contig1_All	933	1.07585e-05	40.6729	21.8502	8.07182e-11	Up	3.51976e-13	NA	NA	NA	NA	NA	NA	NA
Unigene104004_All	689	2361.48	5.72895	-8.68721	0.00121146	Down	1.09003e-05	XP_003088200.1/1.2e-46/hypothetical protein CRE_03576 [Caenorhabditis remanei] >EFO92753.1 hypothetical protein CRE_03576 [Caenorhabditis remanei]	CU179746.6/0.0/Zebrafish DNA sequence from clone RP71-42C1, complete sequence	NA	NA	NA	NA	NA
CL2801.Contig1_All	675	2.19847	25.3413	3.52692	0.0187069	Up	0.000252297	NA	NA	NA	NA	NA	NA	NA
Unigene82150_All	415	0.211417	7.31226	5.11215	0.0277018	Up	0.00041619	NA	NA	NA	NA	NA	NA	NA
Unigene6194_All	1883	1.05152e-05	20.7943	20.9153	5.71948e-10	Up	3.42466e-12	PIK53521.1/6.4e-154/hypothetical protein BSL78_09542 [Apostichopus japonicus]	NA	sp|O35657|NEUR1_MOUSE/2.7e-74/Sialidase-1 OS=Mus musculus OX=10090 GN=Neu1 PE=1 SV=1	aplc:110977935/3.1e-84/sialidase-1-like; K01186 sialidase-1 [EC:3.2.1.18]	NA	PTHR10628/4.3E-127/--	biological_process:GO:0009313//oligosaccharide catabolic process;GO:0006689//ganglioside catabolic process;cellular_component:GO:0016020//membrane;GO:0043231//intracellular membrane-bounded organelle;GO:0005764//lysosome;GO:0005737//cytoplasm;molecular_function:GO:0004308//exo-alpha-sialidase activity;
Unigene96189_All	384	0.570097	7.2723	3.67313	0.0484848	Up	0.000875306	XP_022089333.1/4.2e-36/uncharacterized protein LOC110978553 [Acanthaster planci]	NA	NA	NA	NA	NA	NA
Unigene113540_All	1069	1.63778e-05	75.5986	22.1382	4.55317e-11	Up	1.70565e-13	NA	NA	NA	NA	NA	NA	NA
Unigene84273_All	4298	0.214348	10.8103	5.65631	0.00352475	Up	3.5795e-05	NA	NA	NA	lco:104934494/4.5e-06/growth factor receptor-bound protein 2; K07366 GRB2-related adaptor protein 2	NA	PF00017/1.5E-7/SH2 domain	NA
Unigene28565_All	3896	2.94917	149.441	5.66312	0.0300684	Up	0.000463766	PIK49641.1/3.1e-94/putative angiopoietin-related protein 1 [Apostichopus japonicus]	NA	sp|O95841|ANGL1_HUMAN/3.1e-48/Angiopoietin-related protein 1 OS=Homo sapiens OX=9606 GN=ANGPTL1 PE=2 SV=1	aplc:110978382/5.7e-85/microfibril-associated glycoprotein 4-like; K10104 ficolin	Hs4757752/2.2e-48/[R] KOG2579 Ficolin and related extracellular proteins	PS51406/57.668/Fibrinogen C-terminal domain profile.	NA
Unigene113929_All	966	1.40047e-05	65.6514	22.1605	4.41788e-11	Up	1.61608e-13	NA	NA	NA	NA	NA	NA	NA
Unigene114823_All	1726	0.188904	112.332	9.2159	0.00325812	Up	3.26891e-05	NA	NA	NA	NA	NA	NA	NA
CL434.Contig37_All	600	36.02	3.29937	-3.44854	0.0334248	Down	0.000534331	NA	NA	NA	NA	NA	NA	NA
Unigene114802_All	662	1.05412e-05	23.2101	21.0703	4.18886e-10	Up	2.36269e-12	NA	NA	NA	NA	NA	NA	NA
CL11077.Contig1_All	2198	1.21177e-05	124.506	23.2926	1.13331e-15	Up	3.27999e-19	XP_022088269.1/4.0e-67/troponin I-like isoform X2 [Acanthaster planci]	NA	sp|Q7M3Y3|TNNI_CHLNI/2.5e-34/Troponin I OS=Chlamys nipponensis akazara OX=6571 PE=1 SV=2	nmel:110396410/3.7e-25/RP1L1; retinitis pigmentosa 1-like 1 protein; K19538 retinitis pigmentosa 1	At2g18540/7.5e-25/[W] LSE0345 A 12S cruciferin seed storage protein/vicilin-like seed storage protein	PTHR13738:SF8/1.5E-39/--	cellular_component:GO:0005861//troponin complex;
Unigene116327_All	1018	1.24561e-05	295.1	24.4978	2.91182e-13	Up	3.43789e-16	NA	NA	NA	NA	NA	NA	NA
CL4203.Contig2_All	4468	16.0629	224.261	3.80338	0.0288384	Up	0.000438831	NA	NA	NA	NA	NA	NA	NA
Unigene71373_All	488	23.7973	1.27165	-4.22602	0.0251819	Down	0.000365272	NA	NA	NA	NA	NA	NA	NA
Unigene72409_All	232	40.4863	4.32828e-06	-23.1571	5.43759e-12	Down	1.29396e-14	KZR99951.1/3.0e-21/Uncharacterized protein APZ42_003968 [Daphnia magna]	LM523557.1/0.0/Parastrongyloides trichosuri genome assembly P_trichosuri_KNP ,scaffold PTRK_scaffold0000211	NA	NA	NA	NA	NA
Unigene113877_All	3309	2.07092e-05	653.641	24.9117	1.16507e-13	Up	1.08651e-16	PIK41129.1/3.6e-160/putative NLR family CARD domain-containing protein 4 [Apostichopus japonicus]	NA	NA	aplc:110987358/1.6e-24/uncharacterized protein LOC110987358 isoform X1; K20865 NACHT, LRR and PYD domains-containing protein 12	NA	PTHR25480/1.1E-22/--	cellular_component:GO:0016021//integral component of membrane;
CL6540.Contig2_All	1562	1.11142e-05	110.966	23.2512	4.36579e-12	Up	9.85556e-15	PIK62252.1/2.2e-51/hypothetical protein BSL78_00775 [Apostichopus japonicus]	NA	NA	NA	NA	NA	cellular_component:GO:0016021//integral component of membrane;
Unigene72891_All	236	55.0614	4.41265e-06	-23.5729	2.19718e-12	Down	4.29587e-15	NA	NA	NA	NA	NA	NA	NA
CL4651.Contig4_All	2631	34.7407	2756.32	6.30997	0.0134044	Up	0.000168455	PIK62652.1/5.8e-28/ankyrin [Apostichopus japonicus]	NA	NA	NA	NA	NA	NA
Unigene113755_All	885	2.43175e-05	147.66	22.5338	2.0505e-11	Up	6.26042e-14	PIK52580.1/5.3e-42/putative sodium-dependent phosphate transport protein 2B [Apostichopus japonicus]	NA	sp|Q27960|NPT2B_BOVIN/2.4e-28/Sodium-dependent phosphate transport protein 2B OS=Bos taurus OX=9913 GN=SLC34A2 PE=1 SV=1	cmy:102944146/1.3e-29/SLC34A2; solute carrier family 34 member 2; K14683 solute carrier family 34 (sodium-dependent phosphate cotransporter)	Hs4506985/6.5e-28/[P] TWOG0054 Sodium phosphate cotransporter	PTHR10010/3.6E-51/--	biological_process:GO:0044341//sodium-dependent phosphate transport;cellular_component:GO:0016021//integral component of membrane;molecular_function:GO:0015114//phosphate ion transmembrane transporter activity;GO:0005436//sodium:phosphate symporter activity;
Unigene113151_All	886	1.08655e-05	52.5012	22.2042	4.06529e-11	Up	1.45363e-13	NA	NA	NA	NA	NA	NA	NA
Unigene35934_All	3769	18.3295	338.512	4.20697	0.0480156	Up	0.000863129	PIK38959.1/1.4e-179/putative NACHT, LRR and PYD domains-containing protein 3-like [Apostichopus japonicus]	NA	NA	amil:114955706/9.0e-11/NLR family CARD domain-containing protein 3-like; K22614 NLR family CARD domain-containing protein 3	NA	PF00791/5.0E-8/ZU5 domain	NA
CL6554.Contig4_All	8191	0.216531	19.5688	6.49784	0.00449083	Up	4.68478e-05	PIK60094.1/0.0e+00/putative cadherin EGF LAG seven-pass G-type receptor 2 isoform X3, partial [Apostichopus japonicus]	NA	sp|Q9HCU4|CELR2_HUMAN/0.0e+00/Cadherin EGF LAG seven-pass G-type receptor 2 OS=Homo sapiens OX=9606 GN=CELSR2 PE=1 SV=1	sko:100369058/0.0e+00/CELSR2; cadherin, EGF LAG seven-pass G-type receptor 2 (flamingo homolog, Drosophila); K04600 cadherin EGF LAG seven-pass G-type receptor 1	Hs13325064/0.0e+00/[T] KOG4289 Cadherin EGF LAG seven-pass G-type receptor	PS50026/14.541/EGF-like domain profile.	biological_process:GO:0007166//cell surface receptor signaling pathway;cellular_component:GO:0016021//integral component of membrane;molecular_function:GO:0005509//calcium ion binding;GO:0004930//G protein-coupled receptor activity;
Unigene57182_All	809	0.695418	31.7949	5.51477	0.0105384	Up	0.000125999	NA	NA	NA	NA	NA	NA	NA
Unigene114914_All	1496	1.12731e-05	166.45	23.8157	1.2586e-12	Up	2.20175e-15	NA	NA	NA	NA	NA	NA	NA
Unigene115574_All	457	1.07932e-05	42.7816	21.9184	7.01596e-11	Up	2.97072e-13	NA	NA	NA	NA	NA	NA	NA
Unigene31928_All	3393	5.87829	550.38	6.54889	0.00579121	Up	6.24245e-05	PIK41863.1/5.0e-64/putative chondroadherin-like protein isoform X1 [Apostichopus japonicus]	NA	sp|O94898|LRIG2_HUMAN/6.6e-26/Leucine-rich repeats and immunoglobulin-like domains protein 2 OS=Homo sapiens OX=9606 GN=LRIG2 PE=2 SV=3	ncc:104963149/1.4e-26/leucine-rich repeat-containing protein 15-like isoform X1; K13023 carboxypeptidase N regulatory subunit	Hs7662320_1/4.7e-26/[T] KOG4194 Membrane glycoprotein LIG-1	PF13855/1.7E-14/Leucine rich repeat	cellular_component:GO:0016021//integral component of membrane;
Unigene67057_All	290	95.8727	1212.71	3.66097	0.00365937	Up	3.72326e-05	NA	NA	NA	NA	NA	NA	NA
CL2322.Contig3_All	4026	31.5961	389.518	3.62387	0.0488133	Up	0.000883119	PIK61364.1/6.9e-206/putative integrin beta-1-A [Apostichopus japonicus]	NA	sp|P07228|ITB1_CHICK/2.4e-168/Integrin beta-1 OS=Gallus gallus OX=9031 GN=ITGB1 PE=1 SV=1	aplc:110973352/1.2e-197/integrin beta-1-B-like; K05719 integrin beta 1	Hs19743819/2.8e-163/[TW] KOG1226 Integrin beta subunit (N-terminal portion of extracellular region)	PS00022/-/EGF-like domain signature 1.	biological_process:GO:0007155//cell adhesion;GO:0007229//integrin-mediated signaling pathway;cellular_component:GO:0016021//integral component of membrane;
Unigene25848_All	3209	41.4381	309.675	2.90172	0.0102719	Up	0.000122416	PIK36905.1/7.8e-168/pol-like protein [Apostichopus japonicus]	NA	sp|O00370|LORF2_HUMAN/9.8e-72/LINE-1 retrotransposable element ORF2 protein OS=Homo sapiens OX=9606 PE=1 SV=1	sko:102809967/1.8e-68/ATP-binding cassette sub-family A member 1-like; K05641 ATP-binding cassette, subfamily A (ABC1), member 1	At2g28980/1.0e-59/[R] KOG1075 FOG: Reverse transcriptase	PTHR19446:SF295/1.3E-82/--	NA
CL7499.Contig3_All	2679	7007.84	1029.77	-2.76665	0.0274288	Down	0.000410677	PIK48632.1/7.4e-71/putative trafficking protein particle complex subunit 1 [Apostichopus japonicus]	NA	sp|Q5NCF2|TPPC1_MOUSE/2.8e-48/Trafficking protein particle complex subunit 1 OS=Mus musculus OX=10090 GN=Trappc1 PE=1 SV=1	aplc:110981731/7.2e-55/trafficking protein particle complex subunit 1-like; K20300 trafficking protein particle complex subunit 1	Hs10864021/1.3e-47/[U] KOG3368 Transport protein particle (TRAPP) complex subunit	PTHR23249/1.3E-66/--	biological_process:GO:0006888//endoplasmic reticulum to Golgi vesicle-mediated transport;cellular_component:GO:0005783//endoplasmic reticulum;GO:0005794//Golgi apparatus;GO:0030008//TRAPP complex;
CL11289.Contig6_All	1678	1.06901e-05	36.1846	21.6907	1.43469e-11	Up	4.07841e-14	PIK44292.1/1.0e-78/hypothetical protein BSL78_18882 [Apostichopus japonicus]	NA	NA	NA	NA	PS50835/7.486/Ig-like domain profile.	cellular_component:GO:0016021//integral component of membrane;
CL5885.Contig2_All	1006	1.12053e-05	127.545	23.4403	2.90928e-12	Up	5.98753e-15	NA	NA	NA	NA	NA	NA	NA
Unigene116017_All	1266	1.14648e-05	283.163	24.5579	2.62598e-13	Up	2.91331e-16	NA	NA	NA	NA	NA	NA	NA
CL107.Contig24_All	203	47.5421	4.38323e-06	-23.3707	3.44993e-12	Down	7.35861e-15	NA	LM523522.1/0.0/Parastrongyloides trichosuri genome assembly P_trichosuri_KNP ,scaffold PTRK_contig0000165	NA	NA	NA	NA	NA
[truncated: 1,479 more rows]

## Sheet: PF_CON vs HF_CON
GeneID	Length	CON_PF-Expression	CON_HF-Expression	log2FoldChange(CON_HF/CON_CF)	Padj	Up/Down-Regulation	Pvalue	Nr	Nt	SwissProt	KEGG	KOG	InterPro	GO
[truncated: 179 more rows]

[truncated: 1 more sheets: PF_LPS vs HF_LPS]
