# Supplementary material for: Carotenoid-based immune response in sea cucumbers relies on newly identified coelomocytes—the carotenocytes
Source: Front Immunol. 2025 Nov 6;16:1668167. doi: 10.3389/fimmu.2025.1668167 (PMC12631484; doi:10.3389/fimmu.2025.1668167)
Supplement: Supplementary Table 9 — Results of the STRING Mapping on the proteome of Apostichopus japonicus. [file Table9.xlsx]

## Sheet: HF_RNA-seq
Table. S9. Results of the STRING Mapping on the proteome of Apostichopus japonicus. A string analysis was done on genes up-regulated in hydrovascular and perivisceral fluid samples and identified by RNA-sequencing (RNA-seq) and mass-spectrometry (MS) analyses. For each analysis, the following information is provided: the name of the genes, the corresponding string name, the identity with the matc…
#queryIndex	queryItem	stringId	identity	bitscore	preferredName	String annotation	Nr annotation
3	CL10027.Contig4_All	307972.A0A2G8JFX8	60.2	265	BSL78_28531	Putative galactosylceramide sulfotransferase-like.	XP_033102782.1/2.9e-94/galactosylceramide sulfotransferase-like [Anneissia japonica] >XP_033102864.1 galactosylceramide sulfotransferase-like [Anneissia japonica]
4	CL1003.Contig1_All	307972.A0A2G8JJ31	61.8	379	BSL78_27420	Calponin-homology (CH) domain-containing protein.	PIK35752.1/4.6e-172/hypothetical protein BSL78_27420 [Apostichopus japonicus]
5	CL1003.Contig5_All	307972.A0A2G8JJ31	68.8	303.1	BSL78_27420	Calponin-homology (CH) domain-containing protein.	PIK35752.1/1.8e-189/hypothetical protein BSL78_27420 [Apostichopus japonicus]
7	CL10142.Contig6_All	307972.A0A2G8LQ68	25.2	99.8	BSL78_00682	CLCA domain-containing protein.	NP_001100919.1/3.8e-31/calcium-activated chloride channel regulator 1 precursor [Rattus norvegicus] >EDL82389.1 chloride channel calcium activated 3 (predicted) [Rattus norvegicus]
8	CL10394.Contig20_All	307972.A0A2G8L7W4	33.6	297.4	BSL78_06731	Uncharacterized protein; Belongs to the G-protein coupled receptor 2 family.	PIK56357.1/6.5e-85/hypothetical protein BSL78_06731 [Apostichopus japonicus]
9	CL10394.Contig4_All	307972.A0A2G8L7W4	34.2	251.1	BSL78_06731	Uncharacterized protein; Belongs to the G-protein coupled receptor 2 family.	PIK49188.1/2.2e-71/putative G-protein coupled receptor [Apostichopus japonicus]
10	CL10394.Contig6_All	307972.A0A2G8L7W4	34.2	251.1	BSL78_06731	Uncharacterized protein; Belongs to the G-protein coupled receptor 2 family.	PIK49188.1/2.3e-71/putative G-protein coupled receptor [Apostichopus japonicus]
11	CL10435.Contig1_All	307972.A0A2G8L0A3	92.4	927.2	BSL78_09406	Putative fizzy-related protein-like.	PIK53694.1/3.7e-268/putative fizzy-related protein-like [Apostichopus japonicus]
12	CL10495.Contig2_All	307972.A0A2G8L049	65.2	137.1	BSL78_09510	Putative metalloproteinase inhibitor 1.	ALL53534.1/5.6e-62/tissue inhibitor of matrix metalloproteinase [Apostichopus japonicus]
13	CL10512.Contig13_All	307972.A0A2G8L261	74.1	529.6	BSL78_08772	Putative semaphorin-5A isoform X2.	XP_022082646.1/6.7e-241/semaphorin-5A-like isoform X4 [Acanthaster planci]
16	CL1056.Contig2_All	307972.A0A2G8L2X0	77.9	125.9	BSL78_08487	Eukaryotic initiation factor 4G.	PIK54598.1/1.3e-35/eukaryotic initiation factor 4G [Apostichopus japonicus]
17	CL10607.Contig1_All	307972.A0A2G8KY30	40.5	779.2	BSL78_10241	Uncharacterized protein.	PIK52891.1/1.4e-173/hypothetical protein BSL78_10241 [Apostichopus japonicus]
18	CL10607.Contig4_All	307972.A0A2G8KYA8	59	258.5	BSL78_10240	Uncharacterized protein.	XP_015924595.1/8.6e-17/uncharacterized protein LOC107452600, partial [Parasteatoda tepidariorum]
19	CL10607.Contig5_All	307972.A0A2G8KY30	40.4	774.6	BSL78_10241	Uncharacterized protein.	PIK52891.1/1.9e-172/hypothetical protein BSL78_10241 [Apostichopus japonicus]
20	CL10607.Contig6_All	307972.A0A2G8KY30	37.4	657.1	BSL78_10241	Uncharacterized protein.	PIK52891.1/2.7e-173/hypothetical protein BSL78_10241 [Apostichopus japonicus]
21	CL1067.Contig2_All	307972.A0A2G8KB86	49.8	540	BSL78_17917	Putative zinc transporter ZIP12.	PIK45219.1/2.8e-178/putative zinc transporter ZIP12 [Apostichopus japonicus]
23	CL10713.Contig6_All	307972.A0A2G8KQN7	91.8	441.8	BSL78_12830	Putative four and a half LIM domains protein 2-like isoform X2.	XP_030850860.1/1.4e-254/prickle planar cell polarity protein 3-B-like [Strongylocentrotus purpuratus] >XP_030851677.1 prickle planar cell polarity protein 3-B-like [Strongylocentrotus purpuratus]
24	CL10721.Contig5_All	307972.A0A2G8KZZ1	69.9	278.1	BSL78_09504	Putative metalloproteinase inhibitor 3 isoform X2.	PIK53586.1/2.5e-71/putative metalloproteinase inhibitor 3 isoform X2 [Apostichopus japonicus]
26	CL10777.Contig2_All	307972.A0A2G8LG96	92.9	293.5	BSL78_03779	Putative transcription factor AP-4.	PIK59269.1/2.5e-80/putative transcription factor AP-4 [Apostichopus japonicus]
28	CL10862.Contig1_All	307972.A0A2G8KV50	74.1	1131.7	BSL78_11248	Putative lethal(2) giant larvae protein-like 2.	PIK51871.1/0.0e+00/putative lethal(2) giant larvae protein-like 2, partial [Apostichopus japonicus]
29	CL10890.Contig3_All	307972.A0A2G8L6E3	81.7	515.4	BHMT1	Putative betaine--homocysteine S-methyltransferase 1-like.	AYK02797.1/2.8e-152/betaine-homocysteine methyltransferase 1 [Apostichopus japonicus] >PIK55833.1 putative betaine--homocysteine S-methyltransferase 1-like [Apostichopus japonicus]
30	CL10898.Contig3_All	307972.A0A2G8JNC0	79.9	469.9	BSL78_25893	START domain-containing protein.	PIK37262.1/1.5e-129/hypothetical protein BSL78_25893, partial [Apostichopus japonicus]
31	CL10900.Contig2_All	307972.A0A2G8LPA5	90	439.9	BSL78_01075	PHB domain-containing protein.	ATU79808.1/5.9e-127/stomatin [Apostichopus japonicus]
32	CL10928.Contig10_All	307972.A0A2G8JKC4	65	1012.3	BSL78_26984	Putative latrophilin-2 isoform X9; Belongs to the G-protein coupled receptor 2 family.	PIK36185.1/0.0e+00/putative latrophilin-2 isoform X9 [Apostichopus japonicus]
33	CL10928.Contig9_All	307972.A0A2G8JKC4	72	779.2	BSL78_26984	Putative latrophilin-2 isoform X9; Belongs to the G-protein coupled receptor 2 family.	PIK36185.1/1.5e-308/putative latrophilin-2 isoform X9 [Apostichopus japonicus]
34	CL10967.Contig1_All	307972.A0A2G8LEK3	72.9	1109	BSL78_04447	Lysyl oxidase-like 2.	PIK58673.1/0.0e+00/lysyl oxidase-like 2 [Apostichopus japonicus]
35	CL10982.Contig4_All	307972.A0A2G8KWU0	75.2	717.2	BSL78_10631	Putative matrix metalloproteinase-14.	PIK52473.1/1.1e-202/putative matrix metalloproteinase-14 [Apostichopus japonicus]
36	CL11024.Contig13_All	307972.A0A2G8KI94	55	583.6	BSL78_15437	Putative glutamyl-tRNA(Gln) amidotransferase subunit A, chloroplastic/mitochondrial.	PIK47695.1/2.5e-162/putative glutamyl-tRNA(Gln) amidotransferase subunit A, chloroplastic/mitochondrial [Apostichopus japonicus]
37	CL11067.Contig4_All	307972.A0A2G8JLT1	69.7	325.9	BSL78_26465	Putative alpha-1D adrenergic receptor-like; Belongs to the G-protein coupled receptor 1 family.	PIK36693.1/4.2e-91/putative alpha-1D adrenergic receptor-like [Apostichopus japonicus]
39	CL11077.Contig1_All	307972.A0A2G8L449	67.1	98.6	BSL78_08091	Putative troponin I.	XP_022088269.1/4.0e-67/troponin I-like isoform X2 [Acanthaster planci]
40	CL11077.Contig2_All	307972.A0A2G8L449	67.1	98.6	BSL78_08091	Putative troponin I.	PIK55043.1/7.6e-76/putative troponin I [Apostichopus japonicus]
41	CL11077.Contig3_All	307972.A0A2G8L449	67.1	98.6	BSL78_08091	Putative troponin I.	XP_033645676.1/8.8e-72/troponin I-like isoform X1 [Asterias rubens]
42	CL1109.Contig18_All	307972.A0A2G8LCA3	33.2	184.1	BSL78_05162	Putative tyrosine-protein kinase.	PIK57881.1/1.1e-42/putative tyrosine-protein kinase [Apostichopus japonicus]
43	CL11164.Contig5_All	307972.A0A2G8K016	84.5	830.1	BSL78_21833	Putative nitric oxide synthase, brain isoform X2.	AMW91774.1/0.0e+00/NOS [Apostichopus japonicus]
44	CL11184.Contig1_All	307972.A0A2G8KLV5	64.4	456.4	BSL78_14190	Integrase catalytic domain-containing protein.	XP_030835526.1/1.2e-149/uncharacterized protein LOC115921699 [Strongylocentrotus purpuratus]
45	CL11184.Contig3_All	307972.A0A2G8KLV5	64.1	444.9	BSL78_14190	Integrase catalytic domain-containing protein.	XP_030835526.1/2.7e-154/uncharacterized protein LOC115921699 [Strongylocentrotus purpuratus]
47	CL11201.Contig20_All	307972.A0A2G8KP04	35	258.1	BSL78_13371	Putative interferon-induced very large GTPase 1-like.	PIK49746.1/4.1e-66/putative interferon-induced very large GTPase 1-like [Apostichopus japonicus]
48	CL11289.Contig6_All	307972.A0A2G8K8H5	37.2	303.9	BSL78_18882	Ig-like domain-containing protein.	PIK44292.1/1.0e-78/hypothetical protein BSL78_18882 [Apostichopus japonicus]
49	CL11311.Contig1_All	307972.A0A2G8L2S8	42	1011.5	BSL78_08542	Uncharacterized protein.	XP_032047131.1/9.5e-148/deleted in malignant brain tumors 1 protein-like [Aythya fuligula]
50	CL11311.Contig3_All	307972.A0A2G8L2S8	43.4	496.9	BSL78_08542	Uncharacterized protein.	PIK54569.1/2.8e-102/hypothetical protein BSL78_08542 [Apostichopus japonicus]
51	CL11403.Contig13_All	307972.A0A2G8KEV5	51.5	92	BSL78_16615	Uncharacterized protein.	XP_028607586.1/1.7e-19/sarcoplasmic reticulum histidine-rich calcium-binding protein [Podarcis muralis]
52	CL1142.Contig5_All	307972.A0A2G8KLP9	86.5	1487.6	BSL78_14202	Putative glutamate receptor 3.	PIK48933.1/0.0e+00/putative glutamate receptor 3, partial [Apostichopus japonicus]
53	CL11524.Contig1_All	307972.A0A2G8KLI9	43.9	133.7	BSL78_14245	Uncharacterized protein.	PIK48879.1/2.4e-28/hypothetical protein BSL78_14245 [Apostichopus japonicus]
54	CL11563.Contig3_All	307972.A0A2G8JQE5	85.1	350.1	BSL78_25188	Protein kinase domain-containing protein.	XP_033125404.1/8.4e-248/serine/threonine-protein kinase 10-like isoform X1 [Anneissia japonica]
56	CL11612.Contig21_All	307972.A0A2G8JLB7	88.2	1082.8	BSL78_26617	Anoctamin.	PIK36552.1/0.0e+00/hypothetical protein BSL78_26617 [Apostichopus japonicus]
57	CL1165.Contig1_All	307972.A0A2G8L491	42.9	294.7	BSL78_08033	Ig-like domain-containing protein.	PIK55083.1/3.8e-94/hypothetical protein BSL78_08033 [Apostichopus japonicus]
58	CL1165.Contig2_All	307972.A0A2G8L491	42.9	294.7	BSL78_08033	Ig-like domain-containing protein.	PIK55083.1/4.3e-94/hypothetical protein BSL78_08033 [Apostichopus japonicus]
59	CL1168.Contig1_All	307972.A0A2G8LPJ6	87	310.5	BSL78_00876	Uncharacterized protein.	PIK62154.1/1.1e-87/hypothetical protein BSL78_00876 [Apostichopus japonicus]
60	CL11713.Contig6_All	307972.A0A2G8KNX4	98	474.2	BSL78_13475	PHB domain-containing protein.	PIK49648.1/2.2e-134/hypothetical protein BSL78_13475, partial [Apostichopus japonicus]
61	CL11775.Contig11_All	307972.A0A2G8LGY0	31	129.8	BSL78_03573	Uncharacterized protein.	KAF4099013.1/1.7e-23/hypothetical protein G5714_021043 [Onychostoma macrolepis]
63	CL11808.Contig15_All	307972.A0A2G8KCY0	56.1	196.1	BSL78_17267	Putative fibrillin-1 isoform X3.	PIK45867.1/0.0e+00/putative fibrillin-1 isoform X1 [Apostichopus japonicus]
64	CL11811.Contig6_All	307972.A0A2G8KGA7	44.6	632.5	BSL78_16116	Putative NACHT, LRR and PYD domains-containing protein 10-like.	PIK47026.1/1.8e-183/putative NACHT, LRR and PYD domains-containing protein 10-like [Apostichopus japonicus]
65	CL11861.Contig2_All	307972.A0A2G8JS41	72.8	311.2	BSL78_24623	Uncharacterized protein.	PIK38530.1/4.0e-103/hypothetical protein BSL78_24623 [Apostichopus japonicus]
66	CL11899.Contig3_All	307972.A0A2G8KPW4	35.8	220.3	BSL78_13063	Uncharacterized protein.	XP_030832073.1/6.2e-73/uncharacterized protein LOC578978 isoform X12 [Strongylocentrotus purpuratus]
67	CL11899.Contig5_All	307972.A0A2G8JFW2	34.8	108.6	BSL78_28561	Putative hyalin.	XP_022110480.1/1.2e-28/hyalin-like, partial [Acanthaster planci]
68	CL11925.Contig8_All	307972.A0A2G8LDW7	70.9	1024.2	BSL78_04638	Uncharacterized protein; Belongs to the peptidase M24B family.	PIK58417.1/3.0e-294/hypothetical protein BSL78_04638 [Apostichopus japonicus]
69	CL1217.Contig3_All	307972.A0A2G8KGA1	41.2	69.7	BSL78_16113	Uncharacterized protein.	PIK33853.1/5.5e-13/hypothetical protein BSL78_29324 [Apostichopus japonicus]
73	CL1228.Contig2_All	307972.A0A2G8L0I4	87.5	795.8	BSL78_09391	Putative slit-like 2 protein.	XP_022086572.1/0.0e+00/slit homolog 2 protein-like isoform X1 [Acanthaster planci]
74	CL1239.Contig1_All	307972.A0A2G8LMN1	72.4	596.7	BSL78_01620	Putative sphingosine-1-phosphate phosphatase 2.	PIK61495.1/2.5e-172/putative sphingosine-1-phosphate phosphatase 2 [Apostichopus japonicus]
75	CL1239.Contig2_All	307972.A0A2G8LMN1	67.7	538.9	BSL78_01620	Putative sphingosine-1-phosphate phosphatase 2.	PIK61495.1/4.5e-156/putative sphingosine-1-phosphate phosphatase 2 [Apostichopus japonicus]
77	CL1249.Contig3_All	307972.A0A2G8LL77	33.9	61.2	BSL78_02068	Uncharacterized protein.	PIK61057.1/2.0e-09/putative hemicentin-1-like isoform X3 [Apostichopus japonicus]
78	CL1249.Contig4_All	307972.A0A2G8LL77	33.9	61.2	BSL78_02068	Uncharacterized protein.	PIK61057.1/1.9e-09/putative hemicentin-1-like isoform X3 [Apostichopus japonicus]
79	CL1274.Contig4_All	307972.A0A2G8JJL6	79.3	1875.5	BSL78_27221	Putative peroxidasin-like.	PIK35946.1/0.0e+00/putative peroxidasin-like, partial [Apostichopus japonicus]
84	CL1287.Contig2_All	307972.A0A2G8JWR5	39.7	406	BSL78_22928	Uncharacterized protein.	PIK48379.1/8.2e-137/Kazal-type serine proteinase inhibitor 1 [Apostichopus japonicus]
85	CL1300.Contig1_All	307972.A0A2G8KGZ9	41.7	209.1	BSL78_15898	Uncharacterized protein.	XP_030217064.1/1.6e-42/mucin-2-like, partial [Gadus morhua]
86	CL1300.Contig2_All	307972.A0A2G8KGZ9	41.6	209.9	BSL78_15898	Uncharacterized protein.	XP_030217064.1/9.3e-49/mucin-2-like, partial [Gadus morhua]
87	CL1300.Contig3_All	307972.A0A2G8KGZ9	41.8	216.9	BSL78_15898	Uncharacterized protein.	XP_030217064.1/1.1e-37/mucin-2-like, partial [Gadus morhua]
88	CL1300.Contig6_All	307972.A0A2G8KGZ9	43.5	162.2	BSL78_15898	Uncharacterized protein.	PIK47250.1/7.6e-65/hypothetical protein BSL78_15898 [Apostichopus japonicus]
89	CL1304.Contig5_All	307972.A0A2G8KPU9	52.7	1724.9	BSL78_13129	Uncharacterized protein.	PIK49997.1/0.0e+00/hypothetical protein BSL78_13129, partial [Apostichopus japonicus]
92	CL1319.Contig6_All	307972.A0A2G8JVZ8	79.9	567.8	BSL78_23248	Putative secreted frizzled-related protein 3-like.	PIK39899.1/1.0e-161/putative secreted frizzled-related protein 3-like [Apostichopus japonicus]
93	CL1321.Contig1_All	307972.A0A2G8LR22	63.5	579.7	BSL78_00394	Putative solute carrier organic anion transporter family member 2A1.	PIK62699.1/9.4e-166/putative solute carrier organic anion transporter family member 2A1 [Apostichopus japonicus]
94	CL1321.Contig2_All	307972.A0A2G8LR22	63.3	579.7	BSL78_00394	Putative solute carrier organic anion transporter family member 2A1.	PIK62699.1/1.3e-165/putative solute carrier organic anion transporter family member 2A1 [Apostichopus japonicus]
95	CL1365.Contig1_All	307972.A0A2G8K2Y5	47.7	1160.2	BSL78_20797	Putative deleted in malignant brain tumors 1 protein-like isoform X1; Belongs to the peptidase S1 family.	XP_030853316.1/0.0e+00/uncharacterized protein LOC115929142 [Strongylocentrotus purpuratus]
96	CL1365.Contig2_All	307972.A0A2G8KPC6	44.8	1322	BSL78_13269	Putative scavenger receptor cysteine-rich protein type 12 isoform X1.	XP_030853316.1/0.0e+00/uncharacterized protein LOC115929142 [Strongylocentrotus purpuratus]
97	CL1385.Contig1_All	307972.A0A2G8JNN3	68.7	581.6	BSL78_25822	Uncharacterized protein.	PIK37347.1/1.9e-175/hypothetical protein BSL78_25822 [Apostichopus japonicus]
98	CL1453.Contig4_All	307972.A0A2G8KLK3	96	187.2	BSL78_14326	Putative peroxisome proliferator-activated receptor alpha.	PIK48830.1/1.3e-45/putative peroxisome proliferator-activated receptor alpha, partial [Apostichopus japonicus]
99	CL1508.Contig1_All	307972.A0A2G8LIB5	73.9	501.9	BSL78_03072	FoxA.	PIK59993.1/2.4e-216/FoxA [Apostichopus japonicus]
100	CL1508.Contig3_All	307972.A0A2G8LIB5	73.9	501.9	BSL78_03072	FoxA.	PIK59993.1/2.2e-216/FoxA [Apostichopus japonicus]
102	CL1555.Contig7_All	307972.A0A2G8JKC2	50	75.5	BSL78_26981	Putative fibrillin-1-like.	XP_019623052.1/6.3e-93/PREDICTED: fibrillin-2-like [Branchiostoma belcheri]
103	CL1558.Contig3_All	307972.A0A2G8KK09	39.7	497.7	BSL78_14791	Putative deleted in malignant brain tumors 1 protein-like.	PIK48342.1/2.5e-136/putative deleted in malignant brain tumors 1 protein-like [Apostichopus japonicus]
105	CL1597.Contig1_All	307972.A0A2G8KNF8	27.3	58.9	BSL78_13567	Integrin beta; Belongs to the integrin beta chain family.	XP_011131045.1/3.2e-15/integrin beta [Gregarina niphandrodes] >EZG57653.1 integrin beta [Gregarina niphandrodes]
106	CL1609.Contig1_All	307972.A0A2G8JIJ0	57.4	695.3	BSL78_27640	Angiotensin-converting enzyme.	PIK37294.1/4.4e-182/putative angiotensin-converting enzyme [Apostichopus japonicus]
107	CL1609.Contig2_All	307972.A0A2G8JIJ0	63	790	BSL78_27640	Angiotensin-converting enzyme.	PIK35538.1/9.2e-223/putative angiotensin-converting enzyme isoform X3 [Apostichopus japonicus]
108	CL1695.Contig1_All	307972.A0A2G8LAF6	48.8	184.5	BSL78_05894	Putative magnesium transporter NIPA2 isoform X2.	PIK57195.1/3.4e-47/putative magnesium transporter NIPA2 isoform X2 [Apostichopus japonicus]
109	CL1715.Contig2_All	307972.A0A2G8L929	30.6	73.9	BSL78_06340	Uncharacterized protein.	XP_034336018.1/1.5e-45/uncharacterized protein LOC109617665 isoform X2 [Crassostrea gigas]
111	CL173.Contig100_All	307972.A0A2G8L4V8	46	515	BSL78_07830	Uncharacterized protein.	PIK55235.1/5.5e-234/hypothetical protein BSL78_07830, partial [Apostichopus japonicus]
112	CL1738.Contig1_All	307972.A0A2G8K1Q8	35.4	118.2	BSL78_21259	Putative sulfotransferase 1 family member D1-like isoform X1.	PIK52174.1/3.9e-33/putative sulfotransferase 1 family member D1-like isoform X1 [Apostichopus japonicus]
113	CL1800.Contig6_All	307972.A0A2G8JN35	54.4	572	BSL78_26018	Neurabin-1.	PIK37147.1/3.9e-185/Neurabin-1, partial [Apostichopus japonicus]
114	CL1813.Contig1_All	307972.A0A2G8L7W8	76.3	341.7	BSL78_06718	Putative SPARC-like isoform X2.	PIK56344.1/9.9e-95/putative SPARC-like isoform X2 [Apostichopus japonicus]
115	CL1813.Contig2_All	307972.A0A2G8L7W8	75.8	339.3	BSL78_06718	Putative SPARC-like isoform X2.	PIK56344.1/2.2e-94/putative SPARC-like isoform X2 [Apostichopus japonicus]
116	CL1889.Contig2_All	307972.A0A2G8LCL3	66.1	265	BSL78_05079	Phospholipase A(2).	PIK57991.1/1.3e-66/putative phospholipase A2-like [Apostichopus japonicus]
117	CL1889.Contig3_All	307972.A0A2G8LCL3	65.5	261.9	BSL78_05079	Phospholipase A(2).	PIK57991.1/1.4e-65/putative phospholipase A2-like [Apostichopus japonicus]
118	CL1906.Contig1_All	307972.A0A2G8KHA7	49.1	371.3	BSL78_15744	Uncharacterized protein.	PIK47383.1/4.5e-121/hypothetical protein BSL78_15744 [Apostichopus japonicus]
119	CL1908.Contig1_All	307972.A0A2G8KGB3	60.1	245.4	BSL78_16102	Alx1.	BAU71486.1/4.0e-97/aristaless-like homeobox protein [Holothuria leucospilota]
120	CL1908.Contig2_All	307972.A0A2G8KGB3	91.2	419.9	BSL78_16102	Alx1.	BAU71486.1/8.4e-218/aristaless-like homeobox protein [Holothuria leucospilota]
121	CL1919.Contig1_All	307972.A0A2G8K4M9	34.2	102.1	BSL78_20180	NACHT domain-containing protein.	PIK47793.1/2.9e-19/hypothetical protein BSL78_15336 [Apostichopus japonicus]
122	CL1919.Contig4_All	307972.A0A2G8K4M9	36	102.1	BSL78_20180	NACHT domain-containing protein.	PIK42970.1/7.0e-18/hypothetical protein BSL78_20180 [Apostichopus japonicus]
123	CL1937.Contig14_All	307972.A0A2G8JK56	49.8	203.8	BSL78_27035	Putative serine/threonine-protein kinase/endoribonuclease ire-1-like.	XP_022104265.1/2.2e-98/uncharacterized protein LOC110986593 isoform X1 [Acanthaster planci] >XP_022104266.1 uncharacterized protein LOC110986593 isoform X1 [Acanthaster planci]
124	CL1959.Contig1_All	307972.A0A2G8JZT0	84	876.7	BSL78_21912	Phosphoinositide phospholipase C.	PIK41235.1/0.0e+00/hypothetical protein BSL78_21913 [Apostichopus japonicus]
125	CL1959.Contig3_All	307972.A0A2G8JZP7	82.3	889.8	BSL78_21914	Ras-GEF domain-containing protein.	PIK41235.1/0.0e+00/hypothetical protein BSL78_21913 [Apostichopus japonicus]
126	CL196.Contig1_All	307972.A0A2G8JZJ2	41.5	396.7	BSL78_22023	Putative NLR family CARD domain-containing protein 4.	PIK41129.1/6.9e-109/putative NLR family CARD domain-containing protein 4 [Apostichopus japonicus]
127	CL1970.Contig2_All	307972.A0A2G8LPV9	87.4	1175.2	BSL78_00724	Putative neuroendocrine convertase 2; Belongs to the peptidase S8 family.	PIK62293.1/0.0e+00/putative neuroendocrine convertase 2 [Apostichopus japonicus]
128	CL1973.Contig1_All	307972.A0A2G8KD27	80.1	325.5	BSL78_17246	Putative poly(RC)-binding protein 3.	XP_030828956.1/1.8e-114/poly(rC)-binding protein 3 isoform X3 [Strongylocentrotus purpuratus] >XP_030828957.1 poly(rC)-binding protein 3 isoform X3 [Strongylocentrotus purpuratus]
130	CL203.Contig8_All	307972.A0A2G8L4T7	78.9	218.4	BSL78_07796	Putative UDP-glucuronosyltransferase 2C1 isoform X2.	PIK55277.1/2.3e-59/putative UDP-glucuronosyltransferase 2C1 isoform X2 [Apostichopus japonicus]
131	CL2047.Contig1_All	307972.A0A2G8KH89	67.3	837	BSL78_15758	Putative acyl-CoA synthetase family member 2, mitochondrial-like.	PIK47371.1/3.4e-237/putative acyl-CoA synthetase family member 2, mitochondrial-like [Apostichopus japonicus]
133	CL2052.Contig2_All	307972.A0A2G8LFM1	65.2	511.9	BSL78_04059	Putative CMP-N-acetylneuraminate-beta-1,4-galactoside alpha-2,3-sialyltransferase isoform X1; Belongs to the glycosyltransferase 29 family.	PIK59032.1/1.8e-143/putative CMP-N-acetylneuraminate-beta-1,4-galactoside alpha-2,3-sialyltransferase isoform X1 [Apostichopus japonicus]
135	CL2098.Contig3_All	307972.A0A2G8KT01	64.9	462.6	BSL78_12034	Putative transmembrane and coiled-coil domain-containing protein 4.	PIK51085.1/1.2e-129/putative transmembrane and coiled-coil domain-containing protein 4 [Apostichopus japonicus]
136	CL2113.Contig2_All	307972.A0A2G8K0H6	67.8	404.1	BSL78_21669	Putative retinol dehydrogenase 12.	PIK41483.1/1.5e-110/putative retinol dehydrogenase 12 [Apostichopus japonicus]
137	CL2113.Contig4_All	307972.A0A2G8K0H6	68.1	407.5	BSL78_21669	Putative retinol dehydrogenase 12.	PIK41483.1/2.8e-111/putative retinol dehydrogenase 12 [Apostichopus japonicus]
138	CL2134.Contig4_All	307972.A0A2G8LFK3	81.6	771.5	BSL78_04063	Putative 25-hydroxyvitamin D-1 alpha hydroxylase, mitochondrial; Belongs to the cytochrome P450 family.	PIK59036.1/1.4e-217/putative 25-hydroxyvitamin D-1 alpha hydroxylase, mitochondrial [Apostichopus japonicus]
139	CL2148.Contig3_All	307972.A0A2G8KZX8	40.8	323.2	BSL78_09579	Putative deleted in malignant brain tumors 1 protein.	XP_022100561.1/3.4e-75/deleted in malignant brain tumors 1 protein-like [Acanthaster planci]
140	CL2168.Contig1_All	307972.A0A2G8L590	73.5	354.4	BSL78_07650	Putative collagen alpha-1(IX) chain.	XP_022089670.1/5.4e-232/collagen alpha-1(XXII) chain-like isoform X2 [Acanthaster planci]
141	CL2168.Contig2_All	307972.A0A2G8L590	73.5	354.4	BSL78_07650	Putative collagen alpha-1(IX) chain.	XP_022089670.1/5.5e-232/collagen alpha-1(XXII) chain-like isoform X2 [Acanthaster planci]
142	CL2176.Contig4_All	307972.A0A2G8LE74	46.6	479.9	BSL78_04541	Putative laminin-like protein epi-1.	XP_030838005.1/2.9e-170/laminin subunit alpha isoform X2 [Strongylocentrotus purpuratus]
143	CL2176.Contig6_All	307972.A0A2G8JIK3	87.5	634.8	BSL78_27595	Putative laminin subunit alpha-like.	XP_022089410.1/1.7e-306/laminin subunit alpha-like isoform X1 [Acanthaster planci]
144	CL2195.Contig2_All	307972.A0A2G8KA43	53.6	549.7	BSL78_18280	Uncharacterized protein; Belongs to the peptidase S1 family.	PIK44857.1/9.3e-153/hypothetical protein BSL78_18280 [Apostichopus japonicus]
147	CL2222.Contig4_All	307972.A0A2G8KJ04	72.3	260.8	BSL78_15163	Putative sialidase-1.	PIK47955.1/2.0e-67/putative sialidase-1 [Apostichopus japonicus]
149	CL2284.Contig1_All	307972.A0A2G8L5I7	58.2	219.2	BSL78_07592	Putative sugar transporter SWEET1; Belongs to the SWEET sugar transporter family.	PIK55511.1/5.9e-57/putative sugar transporter SWEET1 [Apostichopus japonicus]
150	CL2322.Contig1_All	307972.A0A2G8LMA7	44.3	583.9	BSL78_01722	Integrin beta; Belongs to the integrin beta chain family.	PIK61364.1/1.7e-185/putative integrin beta-1-A [Apostichopus japonicus]
151	CL2322.Contig3_All	307972.A0A2G8LMA7	41.7	633.6	BSL78_01722	Integrin beta; Belongs to the integrin beta chain family.	PIK61364.1/6.9e-206/putative integrin beta-1-A [Apostichopus japonicus]
152	CL2384.Contig1_All	307972.A0A2G8KFG1	62.5	520	BSL78_16405	Uncharacterized protein.	PIK46741.1/1.7e-263/hypothetical protein BSL78_16405, partial [Apostichopus japonicus]
153	CL2423.Contig2_All	307972.A0A2G8L5A9	54.5	183	BSL78_07607	CUB domain-containing protein.	PIK55447.1/3.7e-42/hypothetical protein BSL78_07607, partial [Apostichopus japonicus]
157	CL2567.Contig1_All	307972.A0A2G8KN27	72.4	678.7	BSL78_13689	Putative delphilin isoform X5.	PIK49426.1/1.2e-212/putative delphilin isoform X5 [Apostichopus japonicus]
158	CL2572.Contig2_All	307972.A0A2G8L286	75.7	235	BSL78_08747	Putative heme transporter hrg1-A-like.	PIK54371.1/3.1e-62/putative heme transporter hrg1-A-like [Apostichopus japonicus]
159	CL2617.Contig2_All	307972.A0A2G8LC55	60.8	626.3	BSL78_05215	Putative calcium-activated chloride channel regulator 1-like.	PIK57832.1/7.8e-182/putative calcium-activated chloride channel regulator 1-like [Apostichopus japonicus]
164	CL2691.Contig1_All	307972.A0A2G8JQC4	37.1	360.9	BSL78_25206	Uncharacterized protein.	XP_030828651.1/3.2e-148/macrophage mannose receptor 1 [Strongylocentrotus purpuratus]
165	CL2693.Contig2_All	307972.A0A2G8L2S8	58	397.5	BSL78_08542	Uncharacterized protein.	PIK54569.1/1.1e-108/hypothetical protein BSL78_08542 [Apostichopus japonicus]
166	CL2716.Contig2_All	307972.A0A2G8KRM2	79	463.8	BSL78_12502	Uncharacterized protein.	PIK50656.1/7.0e-129/hypothetical protein BSL78_12502 [Apostichopus japonicus]
167	CL2842.Contig3_All	307972.A0A2G8K0X3	46.9	383.3	BSL78_21535	Uncharacterized protein.	PIK41619.1/1.8e-101/hypothetical protein BSL78_21535 [Apostichopus japonicus]
171	CL2957.Contig2_All	307972.A0A2G8L7W4	61.6	317.4	BSL78_06731	Uncharacterized protein; Belongs to the G-protein coupled receptor 2 family.	PIK56357.1/2.0e-90/hypothetical protein BSL78_06731 [Apostichopus japonicus]
172	CL3014.Contig1_All	307972.A0A2G8LMC4	59.7	229.9	BSL78_01720	Putative roundabout-like 1 isoform X2.	XP_033641391.1/1.2e-229/roundabout homolog 1-like isoform X4 [Asterias rubens]
173	CL3031.Contig3_All	307972.A0A2G8LPQ2	70.5	103.6	BSL78_00833	Putative ly6/PLAUR domain-containing protein 6.	XP_030846702.1/5.8e-38/ly6/PLAUR domain-containing protein 6-like [Strongylocentrotus purpuratus] >XP_030846703.1 ly6/PLAUR domain-containing protein 6-like [Strongylocentrotus purpuratus]
174	CL3048.Contig3_All	307972.A0A2G8JUM6	40.5	454.9	BSL78_23692	Uncharacterized protein.	PIK39464.1/1.8e-123/hypothetical protein BSL78_23692 [Apostichopus japonicus]
176	CL3156.Contig1_All	307972.A0A2G8L370	62.6	351.3	BSL78_08401	Putative organic cation transporter protein-like.	PIK54706.1/4.6e-96/putative organic cation transporter protein-like [Apostichopus japonicus]
177	CL3175.Contig2_All	307972.A0A2G8JI69	93.2	837.8	BSL78_27771	Putative tektin-3.	PIK35408.1/1.5e-281/putative tektin-3 [Apostichopus japonicus]
180	CL3218.Contig4_All	307972.A0A2G8JVF9	42.1	318.2	BSL78_23442	Putative extracellular serine/threonine protein kinase FAM20C.	PIK39710.1/9.9e-83/putative extracellular serine/threonine protein kinase FAM20C [Apostichopus japonicus]
181	CL3232.Contig1_All	307972.A0A2G8JXL8	91.4	1194.5	BSL78_22636	Putative myosin heavy chain, striated muscle isoform X5; Belongs to the TRAFAC class myosin-kinesin ATPase superfamily. Myosin family.	PIK40516.1/0.0e+00/putative myosin heavy chain, striated muscle isoform X5 [Apostichopus japonicus]
182	CL3232.Contig3_All	307972.A0A2G8KZ07	47.7	172.2	BSL78_09828	Putative myosin heavy chain, striated muscle isoform X8.	PIK40516.1/0.0e+00/putative myosin heavy chain, striated muscle isoform X5 [Apostichopus japonicus]
183	CL3232.Contig5_All	307972.A0A2G8KZ07	48.9	166.8	BSL78_09828	Putative myosin heavy chain, striated muscle isoform X8.	PIK40516.1/0.0e+00/putative myosin heavy chain, striated muscle isoform X5 [Apostichopus japonicus]
184	CL3256.Contig2_All	307972.A0A2G8K4E3	77.2	234.6	BSL78_20290	Putative DNA damage-inducible transcript 4-like protein.	PIK42874.1/7.1e-60/putative DNA damage-inducible transcript 4-like protein [Apostichopus japonicus]
185	CL3256.Contig3_All	307972.A0A2G8K4E3	69.1	252.3	BSL78_20290	Putative DNA damage-inducible transcript 4-like protein.	PIK42874.1/2.7e-65/putative DNA damage-inducible transcript 4-like protein [Apostichopus japonicus]
186	CL3269.Contig2_All	307972.A0A2G8LAG4	66.8	519.2	BSL78_05828	Putative creatine kinase, flagellar isoform X1; Belongs to the ATP:guanido phosphotransferase family.	XP_022081732.1/4.2e-182/creatine kinase U-type, mitochondrial-like [Acanthaster planci]
187	CL3305.Contig1_All	307972.A0A2G8L333	66	350.5	BSL78_08435	Uncharacterized protein.	PIK54658.1/2.8e-94/hypothetical protein BSL78_08435, partial [Apostichopus japonicus]
188	CL3305.Contig2_All	307972.A0A2G8L333	65.7	351.7	BSL78_08435	Uncharacterized protein.	PIK54658.1/1.8e-94/hypothetical protein BSL78_08435, partial [Apostichopus japonicus]
189	CL3317.Contig1_All	307972.A0A2G8JND6	60.4	328.6	BSL78_25881	Putative retinol dehydrogenase 8; Belongs to the short-chain dehydrogenases/reductases (SDR) family.	PIK37281.1/1.8e-87/putative retinol dehydrogenase 8 [Apostichopus japonicus]
190	CL3349.Contig3_All	307972.A0A2G8L0S6	60.6	743.8	BSL78_09194	Carboxylic ester hydrolase; Belongs to the type-B carboxylesterase/lipase family.	PIK53876.1/2.1e-211/putative acetylcholinesterase [Apostichopus japonicus]
191	CL3356.Contig2_All	307972.A0A2G8LBZ1	35	152.9	BSL78_05295	Uncharacterized protein.	PIK57769.1/1.0e-46/hypothetical protein BSL78_05295 [Apostichopus japonicus]
193	CL3381.Contig1_All	307972.A0A2G8JWW6	67.6	396	BSL78_22929	SCP domain-containing protein; Belongs to the CRISP family.	PIK40232.1/1.9e-116/hypothetical protein BSL78_22929 [Apostichopus japonicus]
194	CL34.Contig7_All	307972.A0A2G8JZD7	67.9	2178.3	BSL78_22061	Putative fibrocystin-L.	XP_033633028.1/0.0e+00/fibrocystin-L-like [Asterias rubens]
196	CL3428.Contig2_All	307972.A0A2G8KQR7	33.8	92.8	BSL78_12771	Ig-like domain-containing protein.	KDR12442.1/3.9e-30/Ribosome-binding protein 1 [Zootermopsis nevadensis]
197	CL3439.Contig1_All	307972.A0A2G8LL04	73.5	2405.2	BSL78_02112	Putative muscle M-line assembly protein unc-89.	PIK60937.1/0.0e+00/putative muscle M-line assembly protein unc-89 [Apostichopus japonicus]
198	CL3439.Contig2_All	307972.A0A2G8LL04	81.4	1114.4	BSL78_02112	Putative muscle M-line assembly protein unc-89.	PIK60937.1/0.0e+00/putative muscle M-line assembly protein unc-89 [Apostichopus japonicus]
199	CL3439.Contig3_All	307972.A0A2G8LL04	75.7	2582.7	BSL78_02112	Putative muscle M-line assembly protein unc-89.	PIK60937.1/0.0e+00/putative muscle M-line assembly protein unc-89 [Apostichopus japonicus]
200	CL3439.Contig4_All	307972.A0A2G8LL04	73.6	2449.1	BSL78_02112	Putative muscle M-line assembly protein unc-89.	PIK60937.1/0.0e+00/putative muscle M-line assembly protein unc-89 [Apostichopus japonicus]
201	CL348.Contig7_All	307972.A0A2G8L1S8	85.7	61.6	BSL78_08886	Uncharacterized protein.	XP_001424686.1/4.8e-44/hypothetical protein [Paramecium tetraurelia strain d4-2] >CAK57288.1 unnamed protein product [Paramecium tetraurelia]
202	CL3593.Contig3_All	307972.A0A2G8LL34	40	701.8	BSL78_02128	Putative muscle M-line assembly protein unc-89.	XP_022102924.1/1.2e-203/titin-like [Acanthaster planci]
203	CL3593.Contig4_All	307972.A0A2G8LL34	84.6	1253	BSL78_02128	Putative muscle M-line assembly protein unc-89.	PIK60953.1/0.0e+00/putative muscle M-line assembly protein unc-89 [Apostichopus japonicus]
206	CL3756.Contig2_All	307972.A0A2G8LIK0	60.5	557.4	BSL78_03053	Putative carboxypeptidase B.	PIK60055.1/7.1e-155/putative carboxypeptidase B [Apostichopus japonicus]
208	CL3812.Contig2_All	307972.A0A2G8LJN3	38.9	336.3	BSL78_02575	Putative RNA-directed DNA polymerase from mobile element jockey-like.	XP_015758992.1/4.2e-118/PREDICTED: RNA-directed DNA polymerase from mobile element jockey-like [Acropora digitifera]
209	CL3837.Contig3_All	307972.A0A2G8LKF8	37.3	219.9	BSL78_02310	TKL protein kinase.	PIK60746.1/7.2e-56/TKL protein kinase [Apostichopus japonicus]
210	CL3872.Contig4_All	307972.A0A2G8LBR6	59	989.9	BSL78_05409	ZP domain-containing protein.	PIK51836.1/2.0e-255/hypothetical protein BSL78_11254 [Apostichopus japonicus]
211	CL3917.Contig5_All	307972.A0A2G8KK62	45.9	161.4	BSL78_14749	Uncharacterized protein.	PIK48389.1/5.9e-38/hypothetical protein BSL78_14749 [Apostichopus japonicus]
212	CL3925.Contig1_All	307972.A0A2G8K254	51.8	127.1	BSL78_21094	Uncharacterized protein.	PIK33473.1/4.9e-28/hypothetical protein BSL78_29711 [Apostichopus japonicus]
213	CL3925.Contig2_All	307972.A0A2G8JGL1	41.2	192.6	BSL78_28304	Uncharacterized protein.	PIK34872.1/1.6e-57/hypothetical protein BSL78_28304 [Apostichopus japonicus]
214	CL3973.Contig1_All	307972.A0A2G8JCB3	61.4	429.9	BSL78_29802	Pox-neuro.	PIK33385.1/1.8e-126/pox-neuro [Apostichopus japonicus]
216	CL4066.Contig1_All	307972.A0A2G8KK93	55.5	416.8	BSL78_14720	Putative receptor-type tyrosine-protein phosphatase epsilon.	PIK48419.1/1.1e-113/putative receptor-type tyrosine-protein phosphatase epsilon [Apostichopus japonicus]
217	CL4120.Contig1_All	307972.A0A2G8K8H5	34.4	276.6	BSL78_18882	Ig-like domain-containing protein.	PIK44292.1/2.6e-70/hypothetical protein BSL78_18882 [Apostichopus japonicus]
218	CL4120.Contig3_All	307972.A0A2G8K8H5	34.2	273.5	BSL78_18882	Ig-like domain-containing protein.	PIK44292.1/3.6e-69/hypothetical protein BSL78_18882 [Apostichopus japonicus]
219	CL4144.Contig1_All	307972.A0A2G8L0H1	33.1	183	BSL78_09426	Uncharacterized protein; Belongs to the G-protein coupled receptor 2 family.	XP_022097327.1/6.3e-89/adhesion G-protein coupled receptor D1-like isoform X2 [Acanthaster planci]
220	CL416.Contig4_All	307972.A0A2G8JMF9	53.3	132.9	BSL78_26209	S-antigen protein.	RXG56665.1/3.9e-47/HIRA-interacting protein 3 [Armadillidium vulgare]
222	CL4195.Contig5_All	307972.A0A2G8L462	75	719.2	BSL78_08102	Putative soluble guanylate cyclase 88E isoform X2; Belongs to the adenylyl cyclase class-4/guanylyl cyclase family.	PIK55054.1/1.4e-212/putative soluble guanylate cyclase 88E isoform X2 [Apostichopus japonicus]
224	CL4259.Contig1_All	307972.A0A2G8LKV3	36.9	84.3	BSL78_02232	Uncharacterized protein.	QED10742.1/3.9e-23/MIF [Apostichopus japonicus]
225	CL427.Contig5_All	307972.A0A2G8KAJ5	83.6	825.5	BSL78_18113	EF-hand domain-containing protein.	PIK45021.1/2.7e-238/hypothetical protein BSL78_18113 [Apostichopus japonicus]
227	CL429.Contig5_All	307972.A0A2G8KU75	76.9	579.3	BSL78_11619	Putative organic cation transporter protein isoform X2.	PIK51480.1/2.1e-165/putative organic cation transporter protein isoform X2 [Apostichopus japonicus]
228	CL4305.Contig4_All	307972.A0A2G8LGW3	40.8	274.6	BSL78_03606	Uncharacterized protein.	XP_020515750.2/1.6e-24/LOW QUALITY PROTEIN: nascent polypeptide-associated complex subunit alpha, muscle-specific form-like [Labrus bergylta]
230	CL4363.Contig1_All	307972.A0A2G8LB01	42.9	519.6	BSL78_05670	Uncharacterized protein.	XP_033126304.1/1.3e-159/uncharacterized protein K02A2.6-like [Anneissia japonica]
232	CL4436.Contig2_All	307972.A0A2G8JWG9	73.4	1083.9	BSL78_23044	Uncharacterized protein.	PIK40106.1/0.0e+00/hypothetical protein BSL78_23044, partial [Apostichopus japonicus]
234	CL4502.Contig1_All	307972.A0A2G8L005	46.4	282.7	BSL78_09507	Putative metalloproteinase inhibitor 1-like.	PIK53589.1/2.4e-72/putative metalloproteinase inhibitor 1-like [Apostichopus japonicus]
235	CL4519.Contig1_All	307972.A0A2G8L0B7	26.3	311.2	BSL78_09410	Putative receptor-type tyrosine-protein phosphatase T isoform X2.	XP_022081953.1/6.4e-213/U4/U6 small nuclear ribonucleoprotein Prp3-like [Acanthaster planci] >XP_022081954.1 U4/U6 small nuclear ribonucleoprotein Prp3-like [Acanthaster planci] >XP_022081955.1 U4/U6 small nuclear ribonucleoprotein Prp3-like [Acanthaster planci]
236	CL4519.Contig21_All	307972.A0A2G8L0B7	26	305.4	BSL78_09410	Putative receptor-type tyrosine-protein phosphatase T isoform X2.	XP_033636701.1/3.4e-103/receptor-type tyrosine-protein phosphatase T-like [Asterias rubens]
237	CL4561.Contig1_All	307972.A0A2G8LBY1	65.7	110.9	BSL78_05402	Tetraspanin.	PIK57670.1/6.2e-21/hypothetical protein BSL78_05402 [Apostichopus japonicus]
238	CL4561.Contig2_All	307972.A0A2G8LBY1	65.7	110.9	BSL78_05402	Tetraspanin.	PIK57670.1/7.0e-21/hypothetical protein BSL78_05402 [Apostichopus japonicus]
239	CL4589.Contig2_All	307972.A0A2G8KVL8	60	467.6	BSL78_11078	Putative zinc transporter ZIP12.	PIK52005.1/1.6e-179/putative zinc transporter ZIP12 [Apostichopus japonicus]
240	CL4593.Contig2_All	307972.A0A2G8KVH8	68.2	203.8	BSL78_11089	Uncharacterized protein.	PIK52016.1/5.0e-51/hypothetical protein BSL78_11089 [Apostichopus japonicus]
242	CL4649.Contig4_All	307972.A0A2G8KK86	53.2	650.6	BSL78_14714	Putative receptor-type tyrosine-protein phosphatase alpha.	PIK48413.1/1.6e-195/putative receptor-type tyrosine-protein phosphatase alpha [Apostichopus japonicus]
243	CL4651.Contig2_All	307972.A0A2G8LQZ7	28.1	131.3	BSL78_00444	Ankyrin.	PIK62652.1/6.0e-28/ankyrin [Apostichopus japonicus]
244	CL4651.Contig4_All	307972.A0A2G8LQZ7	26.2	129.8	BSL78_00444	Ankyrin.	PIK62652.1/5.8e-28/ankyrin [Apostichopus japonicus]
245	CL4662.Contig2_All	307972.A0A2G8LG31	57.8	203.8	BSL78_03844	Ig-like domain-containing protein.	PIK59205.1/2.8e-59/hypothetical protein BSL78_03844, partial [Apostichopus japonicus]
246	CL4667.Contig2_All	307972.A0A2G8LKG4	31.9	184.5	BSL78_02312	NACHT domain-containing protein.	PIK60748.1/2.5e-51/hypothetical protein BSL78_02312 [Apostichopus japonicus]
250	CL4712.Contig1_All	307972.A0A2G8KWA4	89.2	1628.6	BSL78_10927	Putative filamin-B.	XP_030827866.1/0.0e+00/filamin-B isoform X1 [Strongylocentrotus purpuratus] >XP_030827868.1 filamin-B isoform X1 [Strongylocentrotus purpuratus]
251	CL4723.Contig1_All	307972.A0A2G8JFD3	39.8	73.2	BSL78_28735	Uncharacterized protein.	PIK34443.1/6.3e-12/hypothetical protein BSL78_28735 [Apostichopus japonicus]
252	CL4731.Contig3_All	307972.A0A2G8JPZ5	50.8	412.1	BSL78_25366	Bone morphogenetic protein 3/3b.	PIK37799.1/4.7e-130/bone morphogenetic protein 3/3b [Apostichopus japonicus]
253	CL4750.Contig1_All	307972.A0A2G8LNX2	61.9	221.1	BSL78_01096	Putative echinoidin isoform X1.	PIK61953.1/1.3e-54/putative echinoidin isoform X1 [Apostichopus japonicus]
254	CL4750.Contig2_All	307972.A0A2G8LNX2	61.9	221.1	BSL78_01096	Putative echinoidin isoform X1.	PIK61953.1/1.2e-54/putative echinoidin isoform X1 [Apostichopus japonicus]
255	CL4768.Contig1_All	307972.A0A2G8KV65	56	657.1	BSL78_11324	Putative receptor-type tyrosine-protein phosphatase F isoform X1.	PIK51800.1/2.1e-187/putative receptor-type tyrosine-protein phosphatase F isoform X1 [Apostichopus japonicus]
257	CL4848.Contig1_All	307972.A0A2G8LMX2	73.6	505.4	BSL78_01417	Putative sucrase-isomaltase, intestinal; Belongs to the glycosyl hydrolase 31 family.	PIK61599.1/5.9e-137/putative sucrase-isomaltase, intestinal [Apostichopus japonicus]
258	CL4855.Contig1_All	307972.A0A2G8JVL6	57.9	134.4	BSL78_23336	Putative proline-rich transmembrane protein 1.	PIK39817.1/1.8e-33/putative proline-rich transmembrane protein 1 [Apostichopus japonicus]
259	CL4855.Contig2_All	307972.A0A2G8JVL6	61.5	140.2	BSL78_23336	Putative proline-rich transmembrane protein 1.	PIK39817.1/1.1e-33/putative proline-rich transmembrane protein 1 [Apostichopus japonicus]
260	CL4900.Contig1_All	307972.A0A2G8LBZ1	45.7	521.9	BSL78_05295	Uncharacterized protein.	PIK57769.1/1.2e-206/hypothetical protein BSL78_05295 [Apostichopus japonicus]
263	CL5021.Contig2_All	307972.A0A2G8LRM9	44.9	159.8	BSL78_00148	Putative ladderlectin-like.	PIK62913.1/2.4e-35/putative ladderlectin-like [Apostichopus japonicus]
264	CL5045.Contig1_All	307972.A0A2G8KX75	39.8	110.2	BSL78_10497	Putative receptor-type tyrosine-protein phosphatase F.	PIK52616.1/1.1e-21/putative receptor-type tyrosine-protein phosphatase F [Apostichopus japonicus]
265	CL5071.Contig2_All	307972.A0A2G8JWU9	80.4	922.5	BSL78_22947	Frizzled7; Belongs to the G-protein coupled receptor Fz/Smo family.	PIK40213.1/3.9e-267/Frizzled7 [Apostichopus japonicus]
269	CL5158.Contig1_All	307972.A0A2G8KPR3	53.6	219.2	BSL78_13108	Putative uronyl 2-sulfotransferase.	PIK50003.1/5.3e-54/putative uronyl 2-sulfotransferase [Apostichopus japonicus]
270	CL5169.Contig5_All	307972.A0A2G8KRI3	71.7	2482.2	BSL78_12572	Putative IgGFc-binding protein.	PIK50540.1/0.0e+00/putative IgGFc-binding protein [Apostichopus japonicus]
274	CL5197.Contig2_All	307972.A0A2G8KJC1	59.1	635.2	BSL78_15027	Putative FH1/FH2 domain-containing protein 3.	XP_030831600.1/5.6e-223/FH1/FH2 domain-containing protein 3 isoform X1 [Strongylocentrotus purpuratus]
275	CL5197.Contig6_All	307972.A0A2G8KJC1	62.4	963.8	BSL78_15027	Putative FH1/FH2 domain-containing protein 3.	XP_029445701.1/3.0e-275/FH1/FH2 domain-containing protein 3 isoform X7 [Rhinatrema bivittatum]
276	CL5197.Contig7_All	307972.A0A2G8KJC1	60.4	946	BSL78_15027	Putative FH1/FH2 domain-containing protein 3.	XP_025066786.1/1.6e-276/FH1/FH2 domain-containing protein 3 isoform X13 [Alligator sinensis]
277	CL5239.Contig1_All	307972.A0A2G8JK05	79.5	549.3	BSL78_27091	Putative sodium-coupled monocarboxylate transporter 1; Belongs to the sodium:solute symporter (SSF) (TC 2.A.21) family.	XP_030838764.1/1.3e-219/sodium-coupled monocarboxylate transporter 1 [Strongylocentrotus purpuratus]
278	CL5239.Contig2_All	307972.A0A2G8JK05	80.1	549.7	BSL78_27091	Putative sodium-coupled monocarboxylate transporter 1; Belongs to the sodium:solute symporter (SSF) (TC 2.A.21) family.	XP_030838764.1/3.5e-220/sodium-coupled monocarboxylate transporter 1 [Strongylocentrotus purpuratus]
279	CL5244.Contig4_All	307972.A0A2G8KLV2	58.2	1065.8	BSL78_14199	Putative glutamate receptor 2.	PIK48930.1/0.0e+00/putative glutamate receptor 2 [Apostichopus japonicus]
280	CL5256.Contig2_All	307972.A0A2G8KNL6	82.2	554.7	BSL78_13540	Putative calcitonin gene-related peptide type 1 receptor isoform X3; Belongs to the G-protein coupled receptor 2 family.	PIK49604.1/1.3e-160/putative calcitonin gene-related peptide type 1 receptor isoform X3, partial [Apostichopus japonicus]
282	CL5333.Contig2_All	307972.A0A2G8KGX4	61.4	979.9	BSL78_15899	Uncharacterized protein.	XP_022104410.1/0.0e+00/low-density lipoprotein receptor-related protein 2-like isoform X2 [Acanthaster planci]
283	CL5498.Contig1_All	307972.A0A2G8JDW2	71.7	2191.4	BSL78_29246	Uncharacterized protein.	XP_033634593.1/0.0e+00/protein unc-13 homolog B-like [Asterias rubens]
284	CL5598.Contig2_All	307972.A0A2G8KWQ5	46.4	261.5	BSL78_10648	Putative gamma-aminobutyric acid receptor subunit gamma-2 isoform X2; Belongs to the ligand-gated ion channel (TC 1.A.9) family.	PIK52444.1/5.9e-70/putative gamma-aminobutyric acid receptor subunit gamma-2 isoform X2 [Apostichopus japonicus]
285	CL5611.Contig2_All	307972.A0A2G8KDU2	38.3	147.9	BSL78_16963	Uncharacterized protein.	PIK46171.1/1.2e-40/hypothetical protein BSL78_16963 [Apostichopus japonicus]
286	CL5637.Contig1_All	307972.A0A2G8LP04	35.9	137.5	BSL78_01125	Putative hyalin-like isoform X1.	XP_033627989.1/6.1e-53/neurogenic locus notch homolog protein 1-like isoform X8 [Asterias rubens]
287	CL5637.Contig2_All	307972.A0A2G8LP04	36.1	137.1	BSL78_01125	Putative hyalin-like isoform X1.	ELU11161.1/2.3e-66/hypothetical protein CAPTEDRAFT_202300 [Capitella teleta]
288	CL5637.Contig3_All	307972.A0A2G8LP04	36.1	136	BSL78_01125	Putative hyalin-like isoform X1.	XP_022101104.1/2.0e-124/fibropellin-1-like isoform X4 [Acanthaster planci]
289	CL5643.Contig2_All	307972.A0A2G8LPE1	89.6	297.7	BSL78_00861	NR LBD domain-containing protein.	PIK62139.1/8.3e-78/hypothetical protein BSL78_00861, partial [Apostichopus japonicus]
296	CL5893.Contig1_All	307972.A0A2G8KNZ0	55.4	255	BSL78_13399	Uncharacterized protein.	PIK45993.1/2.5e-76/hypothetical protein BSL78_17145 [Apostichopus japonicus]
297	CL5937.Contig2_All	307972.A0A2G8L6K7	61.5	515.4	BSL78_07212	PA2c domain-containing protein.	PIK55878.1/1.7e-154/hypothetical protein BSL78_07212 [Apostichopus japonicus]
299	CL6067.Contig1_All	307972.A0A2G8KBC1	48.5	174.5	BSL78_17841	MYND-type domain-containing protein.	PIK37523.1/3.8e-64/hypothetical protein BSL78_25636 [Apostichopus japonicus]
302	CL6179.Contig1_All	307972.A0A2G8JR40	46.7	577.4	BSL78_24966	Uncharacterized protein.	PIK45555.1/2.0e-153/hypothetical protein BSL78_17594 [Apostichopus japonicus]
303	CL6179.Contig2_All	307972.A0A2G8JR40	45.7	574.3	BSL78_24966	Uncharacterized protein.	PIK36060.1/8.6e-155/hypothetical protein BSL78_27106 [Apostichopus japonicus]
304	CL6306.Contig2_All	307972.A0A2G8JJ54	51.6	71.6	BSL78_27394	Putative homeobox protein PKNOX1 isoform X2.	XP_780940.2/7.7e-46/homeobox protein TGIF2 isoform X1 [Strongylocentrotus purpuratus]
307	CL6364.Contig1_All	307972.A0A2G8JNV3	42	406	BSL78_25726	Putative cytochrome P450 1A1.	XP_030845671.1/5.4e-176/cytochrome P450 1A1-like [Strongylocentrotus purpuratus]
308	CL6374.Contig1_All	307972.A0A2G8KXF6	55.3	107.1	BSL78_10438	EF-hand domain-containing protein.	PIK52671.1/3.5e-20/hypothetical protein BSL78_10438 [Apostichopus japonicus]
309	CL6374.Contig3_All	307972.A0A2G8KXF6	57.1	108.2	BSL78_10438	EF-hand domain-containing protein.	PIK52671.1/1.4e-20/hypothetical protein BSL78_10438 [Apostichopus japonicus]
310	CL640.Contig2_All	307972.A0A2G8LGC4	59.9	333.2	BSL78_03814	Putative sodium/potassium/calcium exchanger 3-like; Belongs to the Ca(2+):cation antiporter (CaCA) (TC 2.A.19) family.	XP_031573967.1/1.1e-116/sodium/potassium/calcium exchanger 4-like [Actinia tenebrosa]
311	CL6418.Contig2_All	307972.A0A2G8KQP5	46.5	130.2	BSL78_12786	Kazal-type proteinase inhibitor.	PIK50326.1/6.2e-26/kazal-type proteinase inhibitor [Apostichopus japonicus]
312	CL6458.Contig1_All	307972.A0A2G8KQP7	81	132.9	BSL78_12794	Putative alpha-crystallin B chain-like isoform X2; Belongs to the small heat shock protein (HSP20) family.	XP_784059.3/1.0e-30/alpha-crystallin B chain isoform X2 [Strongylocentrotus purpuratus]
313	CL6458.Contig2_All	307972.A0A2G8KQP7	81	132.9	BSL78_12794	Putative alpha-crystallin B chain-like isoform X2; Belongs to the small heat shock protein (HSP20) family.	XP_784059.3/1.1e-30/alpha-crystallin B chain isoform X2 [Strongylocentrotus purpuratus]
314	CL6500.Contig1_All	307972.A0A2G8LLW4	68.1	1438.7	BSL78_01798	Putative rho GTPase-activating protein 20 isoform X7.	PIK61239.1/0.0e+00/putative rho GTPase-activating protein 20 isoform X7 [Apostichopus japonicus]
315	CL6540.Contig2_All	307972.A0A2G8LPV6	52.4	213	BSL78_00775	NACHT domain-containing protein.	PIK62252.1/2.2e-51/hypothetical protein BSL78_00775 [Apostichopus japonicus]
316	CL6554.Contig4_All	307972.A0A2G8LIL5	64.9	2209.9	BSL78_02999	Putative cadherin EGF LAG seven-pass G-type receptor 2 isoform X3; Belongs to the G-protein coupled receptor 2 family.	PIK60094.1/0.0e+00/putative cadherin EGF LAG seven-pass G-type receptor 2 isoform X3, partial [Apostichopus japonicus]
321	CL6638.Contig1_All	307972.A0A2G8JZR2	59.8	1017.3	BSL78_21890	Putative CUB and sushi domain-containing protein 2.	PIK41251.1/9.7e-274/putative CUB and sushi domain-containing protein 2 [Apostichopus japonicus]
322	CL6690.Contig2_All	307972.A0A2G8JRK4	65.4	1222.6	BSL78_24823	Putative protocadherin Fat 4.	XP_022091608.1/0.0e+00/protocadherin Fat 4-like isoform X1 [Acanthaster planci]
323	CL6735.Contig3_All	307972.A0A2G8LL98	73.9	576.6	BSL78_02115	Putative muscle M-line assembly protein unc-89.	PIK60940.1/2.1e-168/putative muscle M-line assembly protein unc-89 [Apostichopus japonicus]
325	CL6833.Contig1_All	307972.A0A2G8KXW4	53.6	356.7	BSL78_10287	Uncharacterized protein.	PIK52854.1/2.0e-96/hypothetical protein BSL78_10287 [Apostichopus japonicus]
326	CL6833.Contig2_All	307972.A0A2G8KXW4	53.9	359.4	BSL78_10287	Uncharacterized protein.	PIK52854.1/1.4e-97/hypothetical protein BSL78_10287 [Apostichopus japonicus]
328	CL6953.Contig9_All	307972.A0A2G8JW52	39.5	62.8	BSL78_23204	Uncharacterized protein.	PIK39948.1/1.9e-11/hypothetical protein BSL78_23203 [Apostichopus japonicus]
330	CL7027.Contig3_All	307972.A0A2G8JD34	65.9	540.4	BSL78_29563	Uncharacterized protein.	PIK33619.1/5.8e-151/hypothetical protein BSL78_29563 [Apostichopus japonicus]
331	CL709.Contig2_All	307972.A0A2G8JSR9	48.8	165.2	BSL78_24337	Putative sushi, von Willebrand factor type A.	PIK38817.1/7.5e-40/putative sushi, von Willebrand factor type A, partial [Apostichopus japonicus]
332	CL714.Contig1_All	307972.A0A2G8K9A6	72.6	354	BSL78_18609	Aldo_ket_red domain-containing protein.	PIK44545.1/2.0e-93/hypothetical protein BSL78_18609 [Apostichopus japonicus]
333	CL7154.Contig1_All	307972.A0A2G8L9T2	71.4	206.8	BSL78_06085	Microsomal GST3.	PIK56994.1/2.1e-49/microsomal GST3 [Apostichopus japonicus]
334	CL7255.Contig1_All	307972.A0A2G8JZA6	40.3	366.7	BSL78_22080	Uncharacterized protein.	PIK41072.1/1.6e-90/hypothetical protein BSL78_22080 [Apostichopus japonicus]
335	CL7260.Contig2_All	307972.A0A2G8JUM6	34.2	437.2	BSL78_23692	Uncharacterized protein.	PIK38199.1/8.2e-135/hypothetical protein BSL78_24966 [Apostichopus japonicus]
336	CL730.Contig10_All	307972.A0A2G8LPI6	73	465.3	BSL78_00942	Uncharacterized protein.	PIK62122.1/7.9e-194/hypothetical protein BSL78_00942 [Apostichopus japonicus]
337	CL730.Contig7_All	307972.A0A2G8LPI6	71.6	408.3	BSL78_00942	Uncharacterized protein.	PIK62122.1/3.0e-176/hypothetical protein BSL78_00942 [Apostichopus japonicus]
338	CL7303.Contig1_All	307972.A0A2G8JMM8	47.8	115.5	BSL78_26155	Methyltransf_11 domain-containing protein.	PIK37014.1/2.9e-33/hypothetical protein BSL78_26155 [Apostichopus japonicus]
339	CL7303.Contig2_All	307972.A0A2G8JMM8	64.5	188.3	BSL78_26155	Methyltransf_11 domain-containing protein.	PIK37014.1/3.4e-54/hypothetical protein BSL78_26155 [Apostichopus japonicus]
340	CL731.Contig3_All	307972.A0A2G8JZW6	45.8	63.2	BSL78_21898	THAP-type domain-containing protein.	KAF0708383.1/5.6e-09/THAP domain-containing protein 1-like isoform X2 [Aphis craccivora]
342	CL7377.Contig2_All	307972.A0A2G8KB34	55.2	560.1	BSL78_17954	Cyclic nucleotide-binding domain-containing protein.	PIK45195.1/6.7e-159/hypothetical protein BSL78_17954 [Apostichopus japonicus]
343	CL7377.Contig3_All	307972.A0A2G8KB34	55	558.9	BSL78_17954	Cyclic nucleotide-binding domain-containing protein.	PIK45195.1/1.5e-158/hypothetical protein BSL78_17954 [Apostichopus japonicus]
348	CL7429.Contig1_All	307972.A0A2G8L7Q2	65.6	92	BSL78_06825	Uncharacterized protein.	PIK56297.1/1.0e-21/hypothetical protein BSL78_06825, partial [Apostichopus japonicus]
350	CL7449.Contig1_All	307972.A0A2G8LPY9	55.3	718.8	BSL78_00722	Putative transforming growth factor-beta-induced protein ig-h3-like.	PIK62291.1/4.2e-217/putative transforming growth factor-beta-induced protein ig-h3-like [Apostichopus japonicus]
355	CL7563.Contig1_All	307972.A0A2G8JFZ8	80.4	798.9	BSL78_28548	Uncharacterized protein.	PIK34629.1/3.0e-230/hypothetical protein BSL78_28548, partial [Apostichopus japonicus]
356	CL7563.Contig5_All	307972.A0A2G8JFZ8	80.4	798.9	BSL78_28548	Uncharacterized protein.	PIK34629.1/3.0e-230/hypothetical protein BSL78_28548, partial [Apostichopus japonicus]
357	CL7600.Contig2_All	307972.A0A2G8L7E0	68.4	1275.4	BSL78_06904	Putative thrombospondin-1.	PIK56166.1/0.0e+00/putative thrombospondin-1 [Apostichopus japonicus]
358	CL7681.Contig14_All	307972.A0A2G8L3Q9	90.7	291.6	BSL78_08245	Zinc finger protein Ap-Zic.	XP_030837642.1/7.6e-214/zinc finger protein ZIC 1 [Strongylocentrotus purpuratus]
360	CL7729.Contig1_All	307972.A0A2G8JS41	71.7	308.9	BSL78_24623	Uncharacterized protein.	PIK38530.1/1.3e-103/hypothetical protein BSL78_24623 [Apostichopus japonicus]
361	CL7763.Contig3_All	307972.A0A2G8JY52	45.7	550.1	BSL78_22467	Putative inverted formin-2.	XP_030836614.1/5.7e-305/inverted formin-2 isoform X2 [Strongylocentrotus purpuratus]
362	CL7770.Contig2_All	307972.A0A2G8LR78	46.4	947.2	BSL78_00303	Putative xanthine dehydrogenase/oxidase.	XP_022086121.1/0.0e+00/xanthine dehydrogenase/oxidase-like isoform X1 [Acanthaster planci]
363	CL7770.Contig3_All	307972.A0A2G8LJD0	59	946	BSL78_02724	FAD-binding PCMH-type domain-containing protein.	XP_022086121.1/0.0e+00/xanthine dehydrogenase/oxidase-like isoform X1 [Acanthaster planci]
364	CL7782.Contig2_All	307972.A0A2G8K9K9	75.2	216.1	BSL78_18487	Putative cellular retinoic acid-binding protein 1-like; Belongs to the calycin superfamily. Fatty-acid binding protein (FABP) family.	PIK44655.1/1.1e-52/putative cellular retinoic acid-binding protein 1-like [Apostichopus japonicus]
365	CL7792.Contig1_All	307972.A0A2G8JPJ7	54.6	131.3	BSL78_25511	Transposable element Tcb2 transposase.	XP_021326769.1/4.9e-49/uncharacterized protein LOC101885269 [Danio rerio]
366	CL7806.Contig5_All	307972.A0A2G8KUV3	64.2	1194.1	BSL78_11320	Putative epithelial chloride channel protein-like.	PIK51796.1/3.4e-300/putative epithelial chloride channel protein-like [Apostichopus japonicus]
368	CL7898.Contig2_All	307972.A0A2G8LMJ7	71.9	877.5	BSL78_01699	Putative cartilage oligomeric matrix protein.	PIK61400.1/0.0e+00/putative cartilage oligomeric matrix protein [Apostichopus japonicus]
369	CL7952.Contig1_All	307972.A0A2G8KGK7	53.8	576.6	BSL78_16005	Transporter; Belongs to the sodium:neurotransmitter symporter (SNF) (TC 2.A.22) family.	PIK47109.1/7.2e-165/putative sodium- and chloride-dependent neutral and basic amino acid transporter B(0+) isoform X1 [Apostichopus japonicus]
372	CL8057.Contig2_All	307972.A0A2G8JV29	69.8	553.5	BSL78_23561	Putative neutral and basic amino acid transport protein rBAT.	PIK39598.1/1.6e-154/putative neutral and basic amino acid transport protein rBAT [Apostichopus japonicus]
373	CL817.Contig1_All	307972.A0A2G8KIW2	28.6	373.2	BSL78_15209	Ig-like domain-containing protein.	PIK47799.1/7.0e-81/hypothetical protein BSL78_15342 [Apostichopus japonicus]
374	CL8176.Contig1_All	307972.A0A2G8KXW4	52.4	361.7	BSL78_10287	Uncharacterized protein.	PIK61898.1/8.3e-100/hypothetical protein BSL78_01229 [Apostichopus japonicus]
375	CL8183.Contig2_All	307972.A0A2G8JGX4	58.9	321.2	BSL78_28150	Putative metalloproteinase inhibitor 1-like.	PIK35024.1/2.1e-85/putative metalloproteinase inhibitor 1-like [Apostichopus japonicus]
376	CL8186.Contig5_All	307972.A0A2G8JLY3	83.8	307.8	BSL78_26424	GpcrRhopsn4 domain-containing protein.	XP_022101995.1/1.8e-113/integral membrane protein GPR180-like isoform X1 [Acanthaster planci]
377	CL8203.Contig1_All	307972.A0A2G8KN89	53.6	414.5	BSL78_13665	Putative AT-rich interactive domain-containing protein 5B isoform X3.	PIK49472.1/1.3e-138/putative AT-rich interactive domain-containing protein 5B isoform X3 [Apostichopus japonicus]
379	CL8347.Contig10_All	307972.A0A2G8KGH9	75.9	815.5	BSL78_16031	FERM domain-containing protein.	PIK47104.1/1.2e-275/hypothetical protein BSL78_16031 [Apostichopus japonicus]
380	CL8424.Contig7_All	307972.A0A2G8KQX7	63.3	491.1	BSL78_12753	Putative F-box only protein 32.	PIK50387.1/5.7e-135/putative F-box only protein 32 [Apostichopus japonicus]
382	CL848.Contig1_All	307972.A0A2G8K5P5	53.6	380.6	BSL78_19810	Metalloendopeptidase.	ADX20707.1/1.4e-177/astacin [Apostichopus japonicus]
383	CL8562.Contig6_All	307972.A0A2G8KWF8	81.6	224.2	BSL78_10798	Palmitoyltransferase; Belongs to the DHHC palmitoyltransferase family.	PIK52305.1/3.1e-64/putative palmitoyltransferase ZDHHC2 isoform X2 [Apostichopus japonicus]
384	CL8563.Contig2_All	307972.A0A2G8JN42	35.9	141.4	BSL78_26029	Uncharacterized protein.	PIK37138.1/2.6e-31/hypothetical protein BSL78_26029 [Apostichopus japonicus]
388	CL8643.Contig1_All	307972.A0A2G8KNN3	57.8	402.9	BSL78_13578	Putative low-density lipoprotein receptor-related protein 2.	PIK49560.1/3.5e-234/putative low-density lipoprotein receptor-related protein 2 [Apostichopus japonicus]
389	CL8643.Contig2_All	307972.A0A2G8KNN3	57.2	422.9	BSL78_13578	Putative low-density lipoprotein receptor-related protein 2.	PIK49560.1/3.5e-149/putative low-density lipoprotein receptor-related protein 2 [Apostichopus japonicus]
390	CL8723.Contig4_All	307972.A0A2G8L9G5	88.5	598.2	BSL78_06171	Putative cytochrome P450 2U1; Belongs to the cytochrome P450 family.	XP_786956.3/4.0e-187/cytochrome P450 2U1 [Strongylocentrotus purpuratus]
391	CL8726.Contig4_All	307972.A0A2G8K0P5	82.1	218.8	BSL78_21628	Reverse transcriptase domain-containing protein.	PIK41525.1/4.6e-53/hypothetical protein BSL78_21628 [Apostichopus japonicus]
392	CL8756.Contig3_All	307972.A0A2G8L528	42.8	756.1	BSL78_07736	Uncharacterized protein; Belongs to the G-protein coupled receptor 2 family.	PIK55366.1/1.5e-204/hypothetical protein BSL78_07736 [Apostichopus japonicus]
393	CL8756.Contig4_All	307972.A0A2G8L528	50.9	503.4	BSL78_07736	Uncharacterized protein; Belongs to the G-protein coupled receptor 2 family.	PIK55366.1/4.6e-138/hypothetical protein BSL78_07736 [Apostichopus japonicus]
394	CL8756.Contig7_All	307972.A0A2G8L528	42.8	756.1	BSL78_07736	Uncharacterized protein; Belongs to the G-protein coupled receptor 2 family.	PIK55366.1/1.4e-215/hypothetical protein BSL78_07736 [Apostichopus japonicus]
395	CL876.Contig1_All	307972.A0A2G8L1S9	35.3	117.5	BSL78_08887	Putative WSC domain-containing protein 2.	XP_033645596.1/3.8e-39/WSC domain-containing protein 2-like isoform X2 [Asterias rubens]
396	CL8772.Contig1_All	307972.A0A2G8K4V2	87.7	1230.3	BSL78_20101	Putative cilia-and flagella-associated protein 57.	XP_022105499.1/0.0e+00/cilia- and flagella-associated protein 57-like [Acanthaster planci]
397	CL8823.Contig2_All	307972.A0A2G8LFB2	58.5	315.8	BSL78_04150	Uncharacterized protein; Belongs to the GST superfamily.	PIK58933.1/8.4e-86/hypothetical protein BSL78_04150 [Apostichopus japonicus]
400	CL8909.Contig34_All	307972.A0A2G8K0R0	94.4	640.6	BSL78_21571	Tubulin alpha chain; Tubulin is the major constituent of microtubules. It binds two moles of GTP, one at an exchangeable site on the beta chain and one at a non-exchangeable site on the alpha chain.	XP_034959794.1/2.4e-179/tubulin alpha-1A chain-like [Zootoca vivipara]
401	CL8909.Contig7_All	307972.A0A2G8K0Q6	90.4	439.1	BSL78_21570	Tubulin alpha chain; Tubulin is the major constituent of microtubules. It binds two moles of GTP, one at an exchangeable site on the beta chain and one at a non-exchangeable site on the alpha chain.	XP_022081904.1/5.1e-121/tubulin alpha chain-like [Acanthaster planci]
403	CL892.Contig2_All	307972.A0A2G8JJH1	50.7	265.8	BSL78_27314	Putative solute carrier family 35 member G1.	PIK35859.1/3.1e-74/putative solute carrier family 35 member G1 [Apostichopus japonicus]
404	CL8924.Contig17_All	307972.A0A2G8KQG3	83.4	835.5	BSL78_12923	Putative synaptic vesicle 2-related protein-like.	PIK50217.1/4.6e-248/putative synaptic vesicle 2-related protein-like [Apostichopus japonicus]
407	CL9015.Contig2_All	307972.A0A2G8L109	72.3	261.9	BSL78_09175	Putative histone-lysine N-methyltransferase 2D.	PIK53953.1/6.5e-69/putative histone-lysine N-methyltransferase 2D [Apostichopus japonicus]
408	CL9015.Contig4_All	307972.A0A2G8L109	71.7	260.8	BSL78_09175	Putative histone-lysine N-methyltransferase 2D.	PIK53953.1/4.2e-68/putative histone-lysine N-methyltransferase 2D [Apostichopus japonicus]
409	CL9021.Contig4_All	307972.A0A2G8LBN7	49.3	562	BSL78_05422	Uncharacterized protein; Belongs to the G-protein coupled receptor 2 family.	PIK57647.1/4.9e-173/hypothetical protein BSL78_05422, partial [Apostichopus japonicus]
410	CL913.Contig1_All	307972.A0A2G8KX19	28.7	197.2	BSL78_10544	Uncharacterized protein.	PIK52554.1/9.8e-50/hypothetical protein BSL78_10544 [Apostichopus japonicus]
411	CL913.Contig6_All	307972.A0A2G8KX19	28.7	197.2	BSL78_10544	Uncharacterized protein.	PIK52554.1/9.8e-50/hypothetical protein BSL78_10544 [Apostichopus japonicus]
412	CL9163.Contig1_All	307972.A0A2G8LFA8	34.3	276.6	BSL78_04149	Putative 72 kDa type IV collagenase.	XP_002738586.1/1.0e-84/PREDICTED: matrix metalloproteinase-24-like [Saccoglossus kowalevskii]
413	CL9163.Contig2_All	307972.A0A2G8KPR9	50.9	126.7	BSL78_13111	Putative A-kinase anchor protein 9-like.	PIK38651.1/2.0e-137/putative A-kinase anchor protein 9 isoform X4 [Apostichopus japonicus]
414	CL9192.Contig3_All	307972.A0A2G8KX15	46	461.8	BSL78_10546	Putative NLR family CARD domain-containing protein 4.	PIK52556.1/4.2e-143/putative NLR family CARD domain-containing protein 4 [Apostichopus japonicus]
415	CL926.Contig3_All	307972.A0A2G8JNV3	93	810.8	BSL78_25726	Putative cytochrome P450 1A1.	PIK37444.1/2.0e-229/putative cytochrome P450 1A1 [Apostichopus japonicus]
416	CL9276.Contig2_All	307972.A0A2G8KJ19	33.5	248.8	BSL78_15149	NACHT domain-containing protein.	PIK48001.1/3.1e-63/hypothetical protein BSL78_15149 [Apostichopus japonicus]
419	CL9280.Contig5_All	307972.A0A2G8KJ71	42.9	248.1	BSL78_15086	Pol-like protein.	KXJ07943.1/1.1e-88/Transposon TX1 uncharacterized 149 kDa protein [Exaiptasia diaphana]
420	CL9280.Contig6_All	307972.A0A2G8KJ71	42.9	248.1	BSL78_15086	Pol-like protein.	KXJ07943.1/1.8e-88/Transposon TX1 uncharacterized 149 kDa protein [Exaiptasia diaphana]
421	CL9280.Contig7_All	307972.A0A2G8KJ71	42.9	248.1	BSL78_15086	Pol-like protein.	KXJ07943.1/1.2e-88/Transposon TX1 uncharacterized 149 kDa protein [Exaiptasia diaphana]
422	CL936.Contig1_All	307972.A0A2G8L7K5	44	82.4	BSL78_06840	Uncharacterized protein.	PIK56257.1/4.9e-22/hypothetical protein BSL78_06840 [Apostichopus japonicus]
423	CL936.Contig2_All	307972.A0A2G8L7K5	44	82.4	BSL78_06840	Uncharacterized protein.	PIK56257.1/4.1e-22/hypothetical protein BSL78_06840 [Apostichopus japonicus]
424	CL936.Contig3_All	307972.A0A2G8L7K5	44	82.4	BSL78_06840	Uncharacterized protein.	PIK56257.1/3.9e-22/hypothetical protein BSL78_06840 [Apostichopus japonicus]
425	CL936.Contig4_All	307972.A0A2G8L7K5	44	82.4	BSL78_06840	Uncharacterized protein.	PIK56257.1/4.7e-22/hypothetical protein BSL78_06840 [Apostichopus japonicus]
426	CL9364.Contig1_All	307972.A0A2G8JV85	47.1	2538.5	BSL78_23481	Putative apolipophorins-like.	PIK39676.1/0.0e+00/putative apolipophorins-like [Apostichopus japonicus]
427	CL9364.Contig2_All	307972.A0A2G8JV85	47.4	2545.4	BSL78_23481	Putative apolipophorins-like.	PIK39676.1/0.0e+00/putative apolipophorins-like [Apostichopus japonicus]
428	CL9418.Contig4_All	307972.A0A2G8KRY6	43.9	526.9	BSL78_12359	Putative glutamate--cysteine ligase catalytic subunit isoform X2.	XP_003723283.1/9.4e-164/glutamate--cysteine ligase catalytic subunit [Strongylocentrotus purpuratus]
429	CL9420.Contig1_All	307972.A0A2G8L4V8	66.2	214.9	BSL78_07830	Uncharacterized protein.	PIK55235.1/2.9e-76/hypothetical protein BSL78_07830, partial [Apostichopus japonicus]
430	CL944.Contig4_All	307972.A0A2G8KEJ5	58.1	921	BSL78_16707	Uncharacterized protein.	PIK46421.1/8.2e-271/hypothetical protein BSL78_16707 [Apostichopus japonicus]
431	CL9462.Contig1_All	307972.A0A2G8KSX1	38.1	78.2	BSL78_12110	Putative deleted in malignant brain tumors 1 protein-like isoform X3.	XP_035164659.1/1.1e-12/deleted in malignant brain tumors 1 protein-like [Oxyura jamaicensis]
433	CL9482.Contig5_All	307972.A0A2G8JND1	65.2	155.2	BSL78_25903	Uncharacterized protein.	PIK37272.1/7.0e-39/hypothetical protein BSL78_25903 [Apostichopus japonicus]
435	CL9534.Contig1_All	307972.A0A2G8JEU4	25.6	229.6	BSL78_28903	Uncharacterized protein.	PIK34270.1/4.2e-61/hypothetical protein BSL78_28903, partial [Apostichopus japonicus]
436	CL9577.Contig9_All	307972.A0A2G8LKE5	75.9	1106.7	BSL78_02415	Uncharacterized protein.	PIK60640.1/0.0e+00/hypothetical protein BSL78_02415 [Apostichopus japonicus]
437	CL9621.Contig5_All	307972.A0A2G8K1N1	46.8	290	BSL78_21266	Uncharacterized protein.	PIK41869.1/2.8e-110/hypothetical protein BSL78_21266 [Apostichopus japonicus]
438	CL9640.Contig1_All	307972.A0A2G8KC48	38.1	350.1	BSL78_17592	Protein kinase domain-containing protein.	PIK45553.1/2.7e-98/hypothetical protein BSL78_17592 [Apostichopus japonicus]
439	CL9640.Contig2_All	307972.A0A2G8KC48	44.2	336.3	BSL78_17592	Protein kinase domain-containing protein.	PIK45553.1/1.2e-89/hypothetical protein BSL78_17592 [Apostichopus japonicus]
440	CL9640.Contig4_All	307972.A0A2G8KC48	51.8	326.2	BSL78_17592	Protein kinase domain-containing protein.	PIK45553.1/3.1e-86/hypothetical protein BSL78_17592 [Apostichopus japonicus]
441	CL9640.Contig7_All	307972.A0A2G8KC48	49.4	337.8	BSL78_17592	Protein kinase domain-containing protein.	PIK45553.1/2.5e-88/hypothetical protein BSL78_17592 [Apostichopus japonicus]
442	CL9640.Contig9_All	307972.A0A2G8KC48	44.2	336.3	BSL78_17592	Protein kinase domain-containing protein.	PIK45553.1/1.6e-89/hypothetical protein BSL78_17592 [Apostichopus japonicus]
444	CL9673.Contig6_All	307972.A0A2G8KFS2	68.8	398.3	BSL78_16268	Putative abl interactor 2 isoform X2.	PIK46851.1/2.8e-159/putative abl interactor 2 isoform X2 [Apostichopus japonicus]
445	CL97.Contig3_All	307972.A0A2G8JR14	39.2	597.4	BSL78_24993	Putative scavenger receptor cysteine-rich protein type 12 isoform X1.	XP_030844129.1/5.5e-210/LOW QUALITY PROTEIN: deleted in malignant brain tumors 1 protein-like [Strongylocentrotus purpuratus]
446	CL9730.Contig47_All	307972.A0A2G8LE58	48.2	491.1	BSL78_04547	Putative techylectin-5B-like.	PIK58523.1/1.7e-147/putative techylectin-5B-like [Apostichopus japonicus]
447	CL9794.Contig1_All	307972.A0A2G8LJN2	74.7	422.9	BSL78_02568	Uncharacterized protein; Belongs to the MIP/aquaporin (TC 1.A.8) family.	PIK60459.1/1.0e-116/hypothetical protein BSL78_02568 [Apostichopus japonicus]
448	CL9794.Contig2_All	307972.A0A2G8LJN2	74.7	422.9	BSL78_02568	Uncharacterized protein; Belongs to the MIP/aquaporin (TC 1.A.8) family.	PIK60459.1/6.8e-117/hypothetical protein BSL78_02568 [Apostichopus japonicus]
449	CL9794.Contig3_All	307972.A0A2G8LJN2	74.7	422.9	BSL78_02568	Uncharacterized protein; Belongs to the MIP/aquaporin (TC 1.A.8) family.	PIK60459.1/6.5e-117/hypothetical protein BSL78_02568 [Apostichopus japonicus]
450	CL9794.Contig4_All	307972.A0A2G8LJN2	74.7	422.9	BSL78_02568	Uncharacterized protein; Belongs to the MIP/aquaporin (TC 1.A.8) family.	PIK60459.1/4.6e-117/hypothetical protein BSL78_02568 [Apostichopus japonicus]
451	CL9815.Contig16_All	307972.A0A2G8KPD3	60.1	413.3	BSL78_13240	Putative galactosylceramide sulfotransferase-like.	PIK49869.1/2.8e-111/putative galactosylceramide sulfotransferase-like [Apostichopus japonicus]
452	CL9829.Contig4_All	307972.A0A2G8K236	84.2	482.6	BSL78_21063	Putative dehydrogenase/reductase SDR family member 4-like.	PIK42067.1/2.5e-133/putative dehydrogenase/reductase SDR family member 4-like [Apostichopus japonicus]
453	CL9877.Contig6_All	307972.A0A2G8KU18	25.4	215.7	BSL78_11669	Putative A disintegrin and metalloproteinase with thrombospondin motifs 9.	XP_013422037.1/1.1e-150/ADAMTS-like protein 4 isoform X3 [Lingula anatina]
454	CL9877.Contig8_All	307972.A0A2G8KX48	57.8	419.1	BSL78_10526	AB hydrolase-1 domain-containing protein.	PIK52584.1/3.0e-112/hypothetical protein BSL78_10526 [Apostichopus japonicus]
456	CL9888.Contig1_All	307972.A0A2G8LML2	85.5	769.6	BSL78_01623	Putative radial spoke head protein 4-like A-like.	PIK38778.1/0.0e+00/putative radial spoke head protein 4-like A-like [Apostichopus japonicus]
457	CL990.Contig2_All	307972.A0A2G8KT50	55.9	236.1	BSL78_11991	Uncharacterized protein.	PIK51110.1/5.8e-93/hypothetical protein BSL78_11991 [Apostichopus japonicus]
458	CL9901.Contig5_All	307972.A0A2G8JYC4	50	65.5	BSL78_22390	Uncharacterized protein.	PIK42212.1/3.6e-215/hypothetical protein BSL78_20924 [Apostichopus japonicus]
459	CL9956.Contig5_All	307972.A0A2G8JDB8	60.1	384.4	BSL78_29450	Putative P-selectin-like.	PIK33734.1/3.4e-115/putative P-selectin-like [Apostichopus japonicus]
460	CL9982.Contig1_All	307972.A0A2G8LPF3	43.8	310.5	BSL78_00975	Putative fibrinogen C domain-containing protein 1-like.	CDQ79119.1/2.8e-23/unnamed protein product [Oncorhynchus mykiss]
463	Unigene100328_All	307972.A0A2G8KFJ3	46.5	287.7	BSL78_16360	Putative WSC domain-containing protein 1.	PIK46762.1/1.8e-73/putative WSC domain-containing protein 1 [Apostichopus japonicus]
464	Unigene100378_All	307972.A0A2G8KE93	77.2	944.5	BSL78_16847	Heat shock cognate 70; Belongs to the heat shock protein 70 family.	ABS52704.1/0.0e+00/heat shock protein 70 [Fasciola hepatica] >THD28020.1 Major heat shock 70 kDa protein Bbb [Fasciola hepatica]
465	Unigene100515_All	307972.A0A2G8JL82	69	663.7	BSL78_26676	Heat shock protein 90-alpha 3.	XP_009172981.1/1.9e-301/hypothetical protein T265_08810 [Opisthorchis viverrini] >KER23276.1 hypothetical protein T265_08810 [Opisthorchis viverrini] >OON14937.1 Hsp90 protein [Opisthorchis viverrini]
467	Unigene101333_All	307972.A0A2G8L260	31.2	99.8	BSL78_08754	NACHT domain-containing protein.	PIK48001.1/7.3e-20/hypothetical protein BSL78_15149 [Apostichopus japonicus]
468	Unigene102256_All	307972.A0A2G8L9Y8	80.2	753.8	BSL78_06040	Elongation factor 1-alpha; This protein promotes the GTP-dependent binding of aminoacyl- tRNA to the A-site of ribosomes during protein biosynthesis.	OON16001.1/1.6e-242/translation elongation factor EF-1, subunit alpha, partial [Opisthorchis viverrini]
469	Unigene10288_All	307972.A0A2G8JFQ9	58.9	756.5	BSL78_28583	Putative enzymatic polyprotein.	XP_030835526.1/0.0e+00/uncharacterized protein LOC115921699 [Strongylocentrotus purpuratus]
470	Unigene10422_All	307972.A0A2G8KEV4	30.1	55.5	BSL78_16614	Uncharacterized protein.	XP_028607586.1/1.8e-15/sarcoplasmic reticulum histidine-rich calcium-binding protein [Podarcis muralis]
472	Unigene105553_All	307972.A0A2G8L360	73.6	478.8	BSL78_08391	Putative serine protease 23-like.	PIK54696.1/2.8e-137/putative serine protease 23-like [Apostichopus japonicus]
474	Unigene105724_All	307972.A0A2G8LH99	78.6	311.2	BSL78_03478	Putative tctex1 domain-containing protein 1-like.	PIK59623.1/3.2e-84/putative tctex1 domain-containing protein 1-like [Apostichopus japonicus]
476	Unigene107014_All	307972.A0A2G8JMA2	67.3	275.8	BSL78_26277	Putative homeobox protein GBX-2.	PIK36896.1/3.4e-95/putative homeobox protein GBX-2, partial [Apostichopus japonicus]
477	Unigene107059_All	307972.A0A2G8L250	51.2	165.6	BSL78_08767	Putative alternative oxidase, mitochondrial-like.	PIK54339.1/3.9e-38/putative alternative oxidase, mitochondrial-like [Apostichopus japonicus]
478	Unigene107629_All	307972.A0A2G8L0W4	33.1	64.7	BSL78_09199	Uncharacterized protein.	PIK53881.1/2.1e-24/hypothetical protein BSL78_09199 [Apostichopus japonicus]
479	Unigene108048_All	307972.A0A2G8L2R8	55.3	234.2	BSL78_08532	Uncharacterized protein.	PIK61898.1/4.1e-65/hypothetical protein BSL78_01229 [Apostichopus japonicus]
480	Unigene108182_All	307972.A0A2G8LBE2	77	185.3	BSL78_05494	Uncharacterized protein.	PIK57586.1/7.8e-45/hypothetical protein BSL78_05494 [Apostichopus japonicus]
481	Unigene108298_All	307972.A0A2G8KPU1	84.1	336.3	BSL78_13139	Methyltranfer_dom domain-containing protein.	PIK49987.1/1.1e-96/hypothetical protein BSL78_13139 [Apostichopus japonicus]
483	Unigene108828_All	307972.A0A2G8KY69	47.7	204.1	BSL78_10171	FMN hydroxy acid dehydrogenase domain-containing protein.	XP_030841815.1/1.4e-50/uncharacterized protein LOC752960 [Strongylocentrotus purpuratus]
484	Unigene109758_All	307972.A0A2G8JTR7	59.4	187.6	BSL78_24056	Putative organic cation transporter protein-like.	PIK39110.1/1.7e-44/putative organic cation transporter protein-like [Apostichopus japonicus]
485	Unigene110065_All	307972.A0A2G8LBP1	33.6	157.9	BSL78_05439	Putative hyalin-like.	PIK39969.1/1.9e-54/putative hyalin [Apostichopus japonicus]
486	Unigene110258_All	307972.A0A2G8KZM5	55.8	602.1	BSL78_09623	Putative arylsulfatase J.	XP_788463.3/1.1e-190/LOW QUALITY PROTEIN: arylsulfatase B [Strongylocentrotus purpuratus]
487	Unigene11035_All	307972.A0A2G8JC24	28.4	82	BSL78_29894	ADAM_spacer1 domain-containing protein.	PIK42742.1/7.2e-36/putative RNA-directed DNA polymerase from transposon BS [Apostichopus japonicus]
494	Unigene110700_All	307972.A0A2G8JWQ6	56.5	261.2	BSL78_22955	Reverse transcriptase domain-containing protein.	PIK54937.1/4.9e-157/hypothetical protein BSL78_08146 [Apostichopus japonicus]
498	Unigene111419_All	307972.A0A2G8KRF6	69	312.4	BSL78_12516	VWFA domain-containing protein.	PIK50589.1/7.6e-83/hypothetical protein BSL78_12516, partial [Apostichopus japonicus]
503	Unigene111640_All	307972.A0A2G8KND7	55.3	279.6	BSL78_13589	Uncharacterized protein.	PIK49529.1/1.3e-73/hypothetical protein BSL78_13589 [Apostichopus japonicus]
505	Unigene111740_All	307972.A0A2G8KRV2	89.1	483.4	BSL78_12375	Tubulin beta chain; Tubulin is the major constituent of microtubules. It binds two moles of GTP, one at an exchangeable site on the beta chain and one at a non-exchangeable site on the alpha chain.	ADJ00021.1/1.1e-161/tubulin beta chain, partial [Chromerida sp. RM11]
508	Unigene11259_All	307972.A0A2G8KJ26	71.4	631.7	BSL78_15136	Putative proto-oncogene tyrosine-protein kinase ROS.	XP_033635392.1/5.9e-245/proto-oncogene tyrosine-protein kinase ROS-like [Asterias rubens]
510	Unigene112782_All	307972.A0A2G8L9I2	38.4	322.4	BSL78_06269	Scavenger receptor cysteine-rich protein.	PIK56800.1/3.5e-83/scavenger receptor cysteine-rich protein precursor [Apostichopus japonicus]
511	Unigene112790_All	307972.A0A2G8K4W4	46.6	97.4	BSL78_20174	Uncharacterized protein.	PIK42993.1/5.4e-17/hypothetical protein BSL78_20174 [Apostichopus japonicus]
512	Unigene112854_All	307972.A0A2G8JKR7	33.6	289.3	BSL78_26829	Putative complement factor H-like.	PIK36341.1/4.1e-86/putative complement factor H-like [Apostichopus japonicus]
513	Unigene112855_All	307972.A0A2G8JSH2	34.7	227.6	BSL78_24479	Putative P-selectin-like.	PIK38683.1/2.5e-59/putative P-selectin-like [Apostichopus japonicus]
514	Unigene112856_All	307972.A0A2G8JR72	37.2	181	BSL78_24939	Putative P-selectin.	PIK53121.1/4.8e-39/putative sushi, von Willebrand factor type A [Apostichopus japonicus]
516	Unigene11300_All	307972.A0A2G8L4S4	59.6	299.7	BSL78_07838	Putative fibrillin-2-like isoform X1.	PIK55242.1/4.1e-77/putative fibrillin-2-like isoform X1 [Apostichopus japonicus]
517	Unigene113088_All	307972.A0A2G8K1T9	84.6	2005.7	BSL78_21179	Putative sushi domain-containing protein 2.	PIK41966.1/0.0e+00/putative sushi domain-containing protein 2 [Apostichopus japonicus]
518	Unigene113090_All	307972.A0A2G8KJ71	48.9	101.7	BSL78_15086	Pol-like protein.	PIK48051.1/1.0e-54/pol-like protein [Apostichopus japonicus]
519	Unigene113094_All	307972.A0A2G8KDA9	74.8	761.1	BSL78_17146	Histidine ammonia-lyase; Belongs to the PAL/histidase family.	PIK45994.1/9.8e-218/putative histidine ammonia-lyase [Apostichopus japonicus]
520	Unigene113188_All	307972.A0A2G8K1I6	54.1	81.6	BSL78_21287	Putative chondroadherin-like protein.	PIK43196.1/2.0e-63/hypothetical protein BSL78_19952 [Apostichopus japonicus]
521	Unigene113203_All	307972.A0A2G8LPY5	45	120.9	BSL78_00805	Putative organic cation transporter protein isoform X2.	PIK62282.1/4.4e-51/putative organic cation transporter protein isoform X2, partial [Apostichopus japonicus]
522	Unigene113242_All	307972.A0A2G8L369	61.2	194.1	BSL78_08387	Putative complement factor H-like.	PIK54692.1/2.2e-54/putative complement factor H-like [Apostichopus japonicus]
523	Unigene113268_All	307972.A0A2G8KXP0	34.4	152.1	BSL78_10344	Putative hyalin.	XP_030832073.1/1.5e-48/uncharacterized protein LOC578978 isoform X12 [Strongylocentrotus purpuratus]
525	Unigene113330_All	307972.A0A2G8JID1	41	217.6	BSL78_27662	Protein kinase domain-containing protein.	PIK35514.1/8.1e-52/hypothetical protein BSL78_27662 [Apostichopus japonicus]
526	Unigene113333_All	307972.A0A2G8JGL1	44.2	173.3	BSL78_28304	Uncharacterized protein.	PIK34872.1/5.5e-45/hypothetical protein BSL78_28304 [Apostichopus japonicus]
531	Unigene113382_All	307972.A0A2G8JFQ2	54	406.8	BSL78_28596	FMN hydroxy acid dehydrogenase domain-containing protein.	PIK34581.1/1.8e-109/hypothetical protein BSL78_28596, partial [Apostichopus japonicus]
537	Unigene113469_All	307972.A0A2G8K798	28.3	219.9	BSL78_19273	Putative interferon-induced very large GTPase 1-like.	PIK43881.1/2.3e-60/putative interferon-induced very large GTPase 1-like [Apostichopus japonicus]
539	Unigene113489_All	307972.A0A2G8KKF4	40.6	186.8	BSL78_14635	ZU5 domain-containing protein.	PIK48488.1/1.3e-47/hypothetical protein BSL78_14637 [Apostichopus japonicus]
541	Unigene113505_All	307972.A0A2G8KC42	34.9	161.8	BSL78_17589	Uncharacterized protein.	PIK45550.1/3.8e-37/hypothetical protein BSL78_17589 [Apostichopus japonicus]
542	Unigene113506_All	307972.A0A2G8L1D7	66	619.8	BSL78_09007	Polypeptide N-acetylgalactosaminyltransferase.	PIK54079.1/3.1e-177/putative polypeptide N-acetylgalactosaminyltransferase 13 [Apostichopus japonicus]
543	Unigene113515_All	307972.A0A2G8JL39	60.4	515	BSL78_26700	Putative prestalk protein.	XP_030842564.1/5.6e-304/prestalk protein isoform X1 [Strongylocentrotus purpuratus]
544	Unigene113535_All	307972.A0A2G8KFH3	79.2	863.2	BSL78_16421	Putative prestalk protein.	PIK46709.1/0.0e+00/putative prestalk protein [Apostichopus japonicus]
545	Unigene113538_All	307972.A0A2G8KMJ0	37.8	161.8	BSL78_13910	Fibrinogen C-terminal domain-containing protein.	PIK49223.1/4.9e-37/hypothetical protein BSL78_13910 [Apostichopus japonicus]
547	Unigene113559_All	307972.A0A2G8JP90	44	290.4	BSL78_25568	AA_TRNA_LIGASE_II domain-containing protein.	PIK37592.1/3.5e-76/hypothetical protein BSL78_25568 [Apostichopus japonicus]
548	Unigene113563_All	307972.A0A2G8LBT9	84.2	1782.3	BSL78_05346	Chain A, Crystal Complex; Belongs to the glycosyl hydrolase 31 family.	PIK57738.1/0.0e+00/Chain A, Crystal Complex [Apostichopus japonicus]
549	Unigene113564_All	307972.A0A2G8K4W6	46.5	104.8	BSL78_20166	Uncharacterized protein.	PIK42985.1/7.1e-20/hypothetical protein BSL78_20166 [Apostichopus japonicus]
550	Unigene113570_All	307972.A0A2G8LEM8	33.4	167.5	BSL78_04402	Putative NLR family CARD domain-containing protein 4.	PIK58719.1/9.2e-40/putative NLR family CARD domain-containing protein 4 [Apostichopus japonicus]
551	Unigene113572_All	307972.A0A2G8JEK4	44.6	238.4	BSL78_28997	Uncharacterized protein.	PIK34180.1/4.4e-60/hypothetical protein BSL78_28997, partial [Apostichopus japonicus]
555	Unigene11363_All	307972.A0A2G8LMW3	53	136.3	BSL78_01407	Putative deleted in malignant brain tumors 1 protein-like.	PIK53121.1/2.0e-33/putative sushi, von Willebrand factor type A [Apostichopus japonicus]
558	Unigene113678_All	307972.A0A2G8JGL1	43.2	253.4	BSL78_28304	Uncharacterized protein.	PIK34872.1/1.2e-106/hypothetical protein BSL78_28304 [Apostichopus japonicus]
560	Unigene113724_All	307972.A0A2G8KU92	43.2	117.1	BSL78_11538	Ig-like domain-containing protein.	ASU91534.1/5.4e-24/NLRP10 [Apostichopus japonicus]
561	Unigene113735_All	307972.A0A2G8KAL7	84.8	186	BSL78_18093	Putative sodium-dependent lysophosphatidylcholine symporter 1-B.	PIK45037.1/8.8e-46/putative sodium-dependent lysophosphatidylcholine symporter 1-B [Apostichopus japonicus]
563	Unigene113755_All	307972.A0A2G8KXE2	82.4	178.7	BSL78_10522	Putative sodium-dependent phosphate transport protein 2B.	PIK52580.1/5.3e-42/putative sodium-dependent phosphate transport protein 2B [Apostichopus japonicus]
565	Unigene113864_All	307972.A0A2G8JIV2	52.4	126.3	BSL78_27499	Putative sushi domain-containing protein 2.	PIK35674.1/1.4e-26/putative sushi domain-containing protein 2, partial [Apostichopus japonicus]
566	Unigene113877_All	307972.A0A2G8JZJ2	47.2	565.1	BSL78_22023	Putative NLR family CARD domain-containing protein 4.	PIK41129.1/3.6e-160/putative NLR family CARD domain-containing protein 4 [Apostichopus japonicus]
567	Unigene113879_All	307972.A0A2G8L5H2	34.8	156.8	BSL78_07673	Putative NLR family CARD domain-containing protein 4.	ASU91534.1/1.0e-40/NLRP10 [Apostichopus japonicus]
568	Unigene113889_All	307972.A0A2G8K750	28.3	92.8	BSL78_19289	Uncharacterized protein.	PIK51576.1/1.7e-20/hypothetical protein BSL78_11538, partial [Apostichopus japonicus]
569	Unigene113906_All	307972.A0A2G8JN42	42.7	234.2	BSL78_26029	Uncharacterized protein.	PIK37138.1/9.5e-58/hypothetical protein BSL78_26029 [Apostichopus japonicus]
573	Unigene114045_All	307972.A0A2G8KGR1	44	156	BSL78_15968	CCHC-type domain-containing protein.	PIK47158.1/3.1e-37/hypothetical protein BSL78_15966 [Apostichopus japonicus]
577	Unigene114199_All	307972.A0A2G8LEX2	37.5	69.3	BSL78_04306	Uncharacterized protein.	PIK37280.1/1.9e-09/putative retinol dehydrogenase 8 [Apostichopus japonicus]
578	Unigene114224_All	307972.A0A2G8JGL1	41.5	153.3	BSL78_28304	Uncharacterized protein.	PIK49723.1/3.8e-37/hypothetical protein BSL78_13399 [Apostichopus japonicus]
579	Unigene114225_All	307972.A0A2G8KA73	35.8	438	BSL78_18239	Uncharacterized protein.	PIK45992.1/1.1e-152/hypothetical protein BSL78_17144, partial [Apostichopus japonicus]
580	Unigene114231_All	307972.A0A2G8JGL1	46.1	186.4	BSL78_28304	Uncharacterized protein.	PIK34872.1/4.1e-48/hypothetical protein BSL78_28304 [Apostichopus japonicus]
581	Unigene114265_All	307972.A0A2G8KKC3	51.5	197.6	BSL78_14697	Putative calpain-9 isoform X1; Belongs to the peptidase C2 family.	PIK48449.1/6.3e-47/putative calpain-9 isoform X1 [Apostichopus japonicus]
585	Unigene114352_All	307972.A0A2G8JVL6	58.8	130.6	BSL78_23336	Putative proline-rich transmembrane protein 1.	PIK39817.1/1.0e-29/putative proline-rich transmembrane protein 1 [Apostichopus japonicus]
586	Unigene114412_All	307972.A0A2G8JM93	48.6	308.1	BSL78_26323	Putative NLR family CARD domain-containing protein 4.	PIK45555.1/1.6e-122/hypothetical protein BSL78_17594 [Apostichopus japonicus]
587	Unigene114413_All	307972.A0A2G8KM03	69	174.9	BSL78_14146	Putative sodium-coupled monocarboxylate transporter 2-like; Belongs to the sodium:solute symporter (SSF) (TC 2.A.21) family.	XP_022090982.1/2.1e-46/sodium-coupled monocarboxylate transporter 1-like isoform X3 [Acanthaster planci] >XP_022090991.1 sodium-coupled monocarboxylate transporter 1-like isoform X3 [Acanthaster planci]
589	Unigene114456_All	307972.A0A2G8JUM6	44	496.1	BSL78_23692	Uncharacterized protein.	PIK39464.1/1.5e-138/hypothetical protein BSL78_23692 [Apostichopus japonicus]
591	Unigene114488_All	307972.A0A2G8JGB6	49.6	137.5	BSL78_28382	Protein kinase domain-containing protein.	PIK34790.1/2.4e-29/hypothetical protein BSL78_28382 [Apostichopus japonicus]
592	Unigene114525_All	307972.A0A2G8KG09	46.4	109	BSL78_16242	Ig-like domain-containing protein.	XP_028407966.1/2.3e-31/uncharacterized protein LOC114530582 [Dendronephthya gigantea]
593	Unigene114561_All	307972.A0A2G8LQ53	51.9	320.9	BSL78_00694	Uncharacterized protein; Belongs to the glycosyltransferase 29 family.	PIK62375.1/4.9e-84/hypothetical protein BSL78_00694 [Apostichopus japonicus]
596	Unigene114681_All	307972.A0A2G8JJ41	54.4	318.9	BSL78_27409	Uncharacterized protein.	PIK35765.1/8.7e-124/hypothetical protein BSL78_27409 [Apostichopus japonicus]
599	Unigene114804_All	307972.A0A2G8KVH6	84.6	261.2	BSL78_11209	Putative ectonucleotide pyrophosphatase/phosphodiesterase family member 7-like.	PIK51910.1/2.9e-66/putative ectonucleotide pyrophosphatase/phosphodiesterase family member 7-like [Apostichopus japonicus]
601	Unigene114937_All	307972.A0A2G8JKR7	37.9	289.3	BSL78_26829	Putative complement factor H-like.	PIK36341.1/6.4e-84/putative complement factor H-like [Apostichopus japonicus]
603	Unigene114977_All	307972.A0A2G8KS66	43.4	436.8	BSL78_12274	Putative organic cation transporter protein-like.	XP_030850612.1/3.8e-126/organic cation transporter protein isoform X1 [Strongylocentrotus purpuratus]
604	Unigene115000_All	307972.A0A2G8K4M9	43.3	331.6	BSL78_20180	NACHT domain-containing protein.	ASU91534.1/2.7e-90/NLRP10 [Apostichopus japonicus]
605	Unigene115014_All	307972.A0A2G8LLI3	44.5	183	BSL78_01946	Uncharacterized protein.	PIK61121.1/2.3e-81/hypothetical protein BSL78_01946 [Apostichopus japonicus]
606	Unigene11503_All	307972.A0A2G8KR65	73.7	852	BSL78_12622	Putative nuclear factor of activated T-cells 5 isoform X2.	PIK50493.1/1.8e-266/putative nuclear factor of activated T-cells 5 isoform X2 [Apostichopus japonicus]
607	Unigene115100_All	307972.A0A2G8LIB0	87.1	198.4	BSL78_03077	Homeobox domain-containing protein.	PIK59998.1/6.3e-72/hypothetical protein BSL78_03077 [Apostichopus japonicus]
609	Unigene115209_All	307972.A0A2G8JID1	43.9	283.9	BSL78_27662	Protein kinase domain-containing protein.	PIK35514.1/8.3e-72/hypothetical protein BSL78_27662 [Apostichopus japonicus]
611	Unigene115295_All	307972.A0A2G8KTR3	30	153.7	BSL78_11709	Solute carrier organic anion transporter family member.	XP_796312.3/6.0e-45/solute carrier organic anion transporter family member 4A1 [Strongylocentrotus purpuratus]
612	Unigene115370_All	307972.A0A2G8L5N5	65.1	258.1	BSL78_07491	Aminopeptidase.	PIK55589.1/8.2e-66/putative aminopeptidase N isoform X2 [Apostichopus japonicus]
613	Unigene115408_All	307972.A0A2G8KC26	42.4	184.9	BSL78_17595	Uncharacterized protein.	PIK45556.1/3.7e-42/hypothetical protein BSL78_17595 [Apostichopus japonicus]
624	Unigene115774_All	307972.A0A2G8K0L7	51.8	199.9	BSL78_21626	Putative tyrosine kinase receptor Cad96Ca isoform X2.	PIK41523.1/1.2e-47/putative tyrosine kinase receptor Cad96Ca isoform X2 [Apostichopus japonicus]
627	Unigene115912_All	307972.A0A2G8KQ73	39.6	93.6	BSL78_12962	Uncharacterized protein.	PIK50164.1/8.0e-40/hypothetical protein BSL78_12962 [Apostichopus japonicus]
628	Unigene115917_All	307972.A0A2G8JZE0	29.5	81.3	BSL78_22066	Putative BTB/POZ domain-containing protein KCTD6-like isoform X2.	PFX32066.1/1.6e-15/BTB/POZ domain-containing protein KCTD6 [Stylophora pistillata]
629	Unigene115955_All	307972.A0A2G8KJ19	32.1	110.2	BSL78_15149	NACHT domain-containing protein.	PIK49750.1/1.2e-23/putative NLR family CARD domain-containing protein 4 [Apostichopus japonicus]
630	Unigene115983_All	307972.A0A2G8JGB6	47.6	178.7	BSL78_28382	Protein kinase domain-containing protein.	PIK51599.1/6.8e-47/hypothetical protein BSL78_11523 [Apostichopus japonicus]
631	Unigene116001_All	307972.A0A2G8LNK6	32	379	BSL78_01172	Putative protocadherin Fat 4.	PIK61841.1/7.2e-104/putative protocadherin Fat 4 [Apostichopus japonicus]
632	Unigene116050_All	307972.A0A2G8K8H5	37.6	164.9	BSL78_18882	Ig-like domain-containing protein.	PIK51573.1/8.7e-45/hypothetical protein BSL78_11535 [Apostichopus japonicus]
633	Unigene116071_All	307972.A0A2G8K6J6	78.5	468	BSL78_19594	Putative cystine/glutamate transporter.	PIK43573.1/1.8e-130/putative cystine/glutamate transporter [Apostichopus japonicus]
634	Unigene116093_All	307972.A0A2G8KE81	37.7	174.9	BSL78_16843	Putative receptor-type tyrosine-protein phosphatase alpha.	PIK46311.1/7.1e-41/putative receptor-type tyrosine-protein phosphatase alpha, partial [Apostichopus japonicus]
639	Unigene116264_All	307972.A0A2G8JMX0	29.4	84.7	BSL78_26122	MACPF domain-containing protein.	XP_030837414.1/4.2e-122/uncharacterized protein LOC593009 [Strongylocentrotus purpuratus]
640	Unigene116296_All	307972.A0A2G8L7T1	33.2	112.1	BSL78_06755	Putative ependymin-related protein 1-like.	PIK57737.1/7.6e-32/putative development-specific protein LVN1.2 isoform X2 [Apostichopus japonicus]
642	Unigene116330_All	307972.A0A2G8K7G6	32.8	162.9	BSL78_19242	AIG1-type G domain-containing protein.	PIK33927.1/1.6e-29/putative GTPase IMAP family member 4-like, partial [Apostichopus japonicus]
643	Unigene116332_All	307972.A0A2G8KLS8	40.6	103.2	BSL78_14176	Cadherin.	PIK48963.1/2.4e-19/cadherin [Apostichopus japonicus]
646	Unigene11834_All	307972.A0A2G8L9A4	66.7	766.9	BSL78_06251	Serine/threonine-protein kinase receptor; Belongs to the protein kinase superfamily. TKL Ser/Thr protein kinase family. TGFB receptor subfamily.	PIK56848.1/8.4e-221/putative TGF-beta receptor type-2 [Apostichopus japonicus]
647	Unigene11907_All	307972.A0A2G8LGD0	76	1094	BSL78_03816	Ras GTPase-activating-like IQGAP1.	XP_030832781.1/0.0e+00/ras GTPase-activating-like protein IQGAP1 [Strongylocentrotus purpuratus]
648	Unigene11936_All	307972.A0A2G8KCA7	38.2	172.9	BSL78_17496	Uncharacterized protein.	PIK45636.1/2.4e-43/hypothetical protein BSL78_17496 [Apostichopus japonicus]
650	Unigene12776_All	307972.A0A2G8KS64	31.5	158.7	BSL78_12293	Putative uncoordinated protein 58; Belongs to the two pore domain potassium channel (TC 1.A.1.8) family.	XP_022080689.1/7.7e-58/TWiK family of potassium channels protein 7-like [Acanthaster planci]
651	Unigene12840_All	307972.A0A2G8KNW3	72.9	164.5	BSL78_13438	Putative histidine--tRNA ligase, cytoplasmic-like isoformX1.	PIK49706.1/2.5e-39/putative histidine--tRNA ligase, cytoplasmic-like isoformX1 [Apostichopus japonicus]
652	Unigene13213_All	307972.A0A2G8K349	41.6	126.7	BSL78_20705	Putative contactin-4-like isoform X1.	PIK38406.1/1.5e-28/axonin [Apostichopus japonicus]
653	Unigene1342_All	307972.A0A2G8KL67	82	402.9	BSL78_14384	Putative prokineticin receptor 2.	PIK48752.1/6.0e-113/putative prokineticin receptor 2 [Apostichopus japonicus]
654	Unigene13769_All	307972.A0A2G8KU04	44.8	167.5	BSL78_11636	Uncharacterized protein; Belongs to the peptidase C14A family.	PIK51462.1/1.5e-37/hypothetical protein BSL78_11636 [Apostichopus japonicus]
655	Unigene13905_All	307972.A0A2G8JGW6	72	959.5	BSL78_28189	Putative ankyrin-2.	PIK34990.1/4.8e-275/putative ankyrin-2 [Apostichopus japonicus]
656	Unigene14032_All	307972.A0A2G8L740	74.1	656	BSL78_07146	Putative G-protein coupled receptor; Belongs to the G-protein coupled receptor 2 family.	XP_030830127.1/4.1e-193/uncharacterized protein LOC592828 [Strongylocentrotus purpuratus]
658	Unigene14494_All	307972.A0A2G8KW19	96.2	515.8	BSL78_10906	Putative peripheral plasma membrane protein CASK isoform X8.	XP_030837409.1/3.9e-269/peripheral plasma membrane protein CASK isoform X3 [Strongylocentrotus purpuratus]
659	Unigene14614_All	307972.A0A2G8LJK9	35.1	97.4	BSL78_02620	Uncharacterized protein.	PIK60438.1/1.2e-22/hypothetical protein BSL78_02619, partial [Apostichopus japonicus]
660	Unigene1491_All	307972.A0A2G8JVF9	45.3	339.3	BSL78_23442	Putative extracellular serine/threonine protein kinase FAM20C.	PIK39710.1/1.3e-88/putative extracellular serine/threonine protein kinase FAM20C [Apostichopus japonicus]
661	Unigene14928_All	307972.A0A2G8K349	40.8	124.8	BSL78_20705	Putative contactin-4-like isoform X1.	PIK42446.1/5.5e-26/putative contactin-4-like isoform X1 [Apostichopus japonicus]
662	Unigene14_All	307972.A0A2G8JPZ5	50.8	412.1	BSL78_25366	Bone morphogenetic protein 3/3b.	PIK37799.1/4.0e-130/bone morphogenetic protein 3/3b [Apostichopus japonicus]
663	Unigene15157_All	307972.A0A2G8LQX4	63.9	650.6	BSL78_00361	Putative cholesterol 24-hydroxylase; Belongs to the cytochrome P450 family.	PIK62667.1/4.6e-186/putative cholesterol 24-hydroxylase [Apostichopus japonicus]
664	Unigene15398_All	307972.A0A2G8K723	62.4	573.2	BSL78_19330	Uncharacterized protein.	PIK43804.1/1.1e-157/hypothetical protein BSL78_19330 [Apostichopus japonicus]
665	Unigene15532_All	307972.A0A2G8JWB8	90.4	1611.7	BSL78_23136	Putative rho guanine nucleotide exchange factor 17.	PIK40019.1/0.0e+00/putative rho guanine nucleotide exchange factor 17 [Apostichopus japonicus]
666	Unigene15557_All	307972.A0A2G8KRX7	41.5	132.1	BSL78_12349	Putative macrophage mannose receptor 1-like.	PIK36905.1/6.0e-28/pol-like protein [Apostichopus japonicus]
667	Unigene15585_All	307972.A0A2G8K0X7	55.7	250.8	BSL78_21506	Putative phosphoinositide 3-kinase adapter protein 1 isoform X12.	XP_030835337.1/7.9e-69/phosphoinositide 3-kinase adapter protein 1 isoform X5 [Strongylocentrotus purpuratus]
668	Unigene15764_All	307972.A0A2G8K321	77.4	501.5	BSL78_20764	Fatty acid hydroxylase domain-containing protein; Belongs to the sterol desaturase family.	PIK42402.1/4.8e-144/hypothetical protein BSL78_20764 [Apostichopus japonicus]
669	Unigene15776_All	307972.A0A2G8L4V8	49.6	734.6	BSL78_07830	Uncharacterized protein.	PIK55235.1/2.0e-214/hypothetical protein BSL78_07830, partial [Apostichopus japonicus]
670	Unigene16299_All	307972.A0A2G8JBE9	58	293.9	BSL78_30120	Uncharacterized protein.	PIK33067.1/4.8e-74/hypothetical protein BSL78_30120 [Apostichopus japonicus]
672	Unigene165_All	307972.A0A2G8JPU6	57.9	751.9	BSL78_25385	ANK_REP_REGION domain-containing protein.	PIK37787.1/4.5e-217/hypothetical protein BSL78_25385 [Apostichopus japonicus]
673	Unigene17112_All	307972.A0A2G8KPF5	79.9	2743.4	BSL78_13211	Inositol 1,4,5-trisphosphate receptor.	PIK49889.1/0.0e+00/Inositol 1,4,5-trisphosphate receptor [Apostichopus japonicus]
674	Unigene1732_All	307972.A0A2G8KXP2	54	308.9	BSL78_10375	Putative tyrosine-protein phosphatase 99A-like.	PIK52742.1/3.1e-81/putative tyrosine-protein phosphatase 99A-like [Apostichopus japonicus]
676	Unigene17823_All	307972.A0A2G8KD00	50.2	639.4	BSL78_17298	Putative calcium-activated chloride channel regulator 1-like.	PIK45852.1/1.0e-181/putative calcium-activated chloride channel regulator 1-like [Apostichopus japonicus]
679	Unigene18169_All	307972.A0A2G8JPL1	36.3	152.9	BSL78_25455	Putative caspase-8-like.	PIK51462.1/1.7e-42/hypothetical protein BSL78_11636 [Apostichopus japonicus]
680	Unigene19021_All	307972.A0A2G8LLK3	47.1	61.6	BSL78_01916	Uncharacterized protein.	PIK61092.1/5.2e-06/hypothetical protein BSL78_01916 [Apostichopus japonicus]
682	Unigene19273_All	307972.A0A2G8LMJ3	35.5	438.3	BSL78_01594	Toll.	PIK61469.1/1.3e-158/Toll [Apostichopus japonicus]
684	Unigene19418_All	307972.A0A2G8L4V8	53.2	880.6	BSL78_07830	Uncharacterized protein.	PIK55235.1/1.1e-258/hypothetical protein BSL78_07830, partial [Apostichopus japonicus]
685	Unigene19522_All	307972.A0A2G8K1S5	24.6	90.5	BSL78_21191	Putative NLR family CARD domain-containing protein 4.	PIK47792.1/1.4e-19/hypothetical protein BSL78_15335 [Apostichopus japonicus]
686	Unigene19647_All	307972.A0A2G8KVS9	81.1	760.4	BSL78_10963	Protein kinase domain-containing protein.	PIK52116.1/1.7e-222/hypothetical protein BSL78_10963 [Apostichopus japonicus]
687	Unigene20267_All	307972.A0A2G8KTX2	63.5	734.2	BSL78_11664	Putative semaphorin-6D-like isoform X5.	PIK51458.1/8.4e-179/putative semaphorin-6D-like isoform X5, partial [Apostichopus japonicus]
688	Unigene20405_All	307972.A0A2G8K5B0	38.9	70.9	BSL78_19950	Uncharacterized protein.	PIK41863.1/3.0e-64/putative chondroadherin-like protein isoform X1 [Apostichopus japonicus]
689	Unigene20449_All	307972.A0A2G8KI76	37.6	449.5	BSL78_15439	Putative epithelial chloride channel protein-like isoform X3.	PIK47697.1/1.1e-129/putative epithelial chloride channel protein-like isoform X3, partial [Apostichopus japonicus]
691	Unigene20714_All	307972.A0A2G8LPY0	67.3	250	BSL78_00750	AMOP domain-containing protein.	PIK62319.1/4.7e-62/hypothetical protein BSL78_00750 [Apostichopus japonicus]
692	Unigene20752_All	307972.A0A2G8LKM3	42.1	78.2	BSL78_02288	Uncharacterized protein.	PIK35992.1/6.7e-21/hypothetical protein BSL78_27177 [Apostichopus japonicus]
693	Unigene2103_All	307972.A0A2G8JLL4	37.6	171.4	BSL78_26560	Axonin.	PIK38406.1/6.5e-37/axonin [Apostichopus japonicus]
694	Unigene21171_All	307972.A0A2G8LPY0	67.3	250	BSL78_00750	AMOP domain-containing protein.	PIK62319.1/3.7e-62/hypothetical protein BSL78_00750 [Apostichopus japonicus]
695	Unigene21316_All	307972.A0A2G8JMQ2	53.9	215.3	BSL78_26183	Putative aldose reductase.	PIK53183.1/5.4e-53/putative alcohol dehydrogenase [Apostichopus japonicus]
696	Unigene21698_All	307972.A0A2G8L7F4	54.6	483	BSL78_06932	Putative galactosylceramide sulfotransferase isoform X2.	PIK56193.1/1.1e-135/putative galactosylceramide sulfotransferase isoform X2 [Apostichopus japonicus]
697	Unigene22199_All	307972.A0A2G8KI76	36.6	443.7	BSL78_15439	Putative epithelial chloride channel protein-like isoform X3.	PIK47697.1/1.1e-126/putative epithelial chloride channel protein-like isoform X3, partial [Apostichopus japonicus]
698	Unigene22223_All	307972.A0A2G8L049	66.7	294.7	BSL78_09510	Putative metalloproteinase inhibitor 1.	PIK53592.1/4.7e-77/putative metalloproteinase inhibitor 1 [Apostichopus japonicus]
699	Unigene22348_All	307972.A0A2G8JSP5	48.1	143.3	BSL78_24379	Putative hydroxyacid oxidase 1.	KAF6039003.1/1.2e-31/HAO1 [Bugula neritina]
700	Unigene23016_All	307972.A0A2G8K102	87.3	1149.8	BSL78_21469	Transporter; Belongs to the sodium:neurotransmitter symporter (SNF) (TC 2.A.22) family.	PIK41687.1/0.0e+00/putative sodium- and chloride-dependent GABA transporter 1-like [Apostichopus japonicus]
702	Unigene23264_All	307972.A0A2G8L9P9	78.1	314.7	BSL78_06105	Putative echinoidin-like.	PIK56964.1/7.7e-83/putative echinoidin-like [Apostichopus japonicus]
703	Unigene23585_All	307972.A0A2G8KNW3	90.9	193.7	BSL78_13438	Putative histidine--tRNA ligase, cytoplasmic-like isoformX1.	PIK37592.1/1.0e-45/hypothetical protein BSL78_25568 [Apostichopus japonicus]
705	Unigene23910_All	307972.A0A2G8KX15	54.8	486.1	BSL78_10546	Putative NLR family CARD domain-containing protein 4.	PIK47921.1/1.4e-153/putative NLR family CARD domain-containing protein 4 [Apostichopus japonicus]
706	Unigene24040_All	307972.A0A2G8KTG4	54.4	236.5	BSL78_11819	Uncharacterized protein.	PIK51299.1/1.8e-80/hypothetical protein BSL78_11819 [Apostichopus japonicus]
707	Unigene24189_All	307972.A0A2G8JTC4	55.6	483.4	BSL78_24147	Putative bactericidal permeability-increasing protein.	PIK39016.1/1.3e-136/putative bactericidal permeability-increasing protein [Apostichopus japonicus]
708	Unigene24323_All	307972.A0A2G8JTC6	36.2	304.7	BSL78_24205	Putative NACHT, LRR and PYD domains-containing protein 3-like.	PIK47026.1/3.2e-82/putative NACHT, LRR and PYD domains-containing protein 10-like [Apostichopus japonicus]
710	Unigene2472_All	307972.A0A2G8KX19	43.3	679.5	BSL78_10544	Uncharacterized protein.	PIK52554.1/3.8e-197/hypothetical protein BSL78_10544 [Apostichopus japonicus]
711	Unigene24769_All	307972.A0A2G8L7F4	54.6	483	BSL78_06932	Putative galactosylceramide sulfotransferase isoform X2.	PIK56193.1/1.2e-135/putative galactosylceramide sulfotransferase isoform X2 [Apostichopus japonicus]
713	Unigene25714_All	307972.A0A2G8KWC7	44	242.7	BSL78_10793	Putative alpha-N-acetylgalactosaminide alpha-2,6-sialyltransferase 5-like isoform X2; Belongs to the glycosyltransferase 29 family.	XP_030829823.1/5.7e-92/LOW QUALITY PROTEIN: alpha-N-acetyl-neuraminyl-2,3-beta-galactosyl-1,3-N-acetyl-galactosaminide alpha-2,6-sialyltransferase [Strongylocentrotus purpuratus]
714	Unigene25785_All	307972.A0A2G8L823	85.7	254.6	BSL78_06648	Uncharacterized protein.	XP_787593.1/5.9e-72/cysteine and glycine-rich protein 2 isoform X1 [Strongylocentrotus purpuratus]
715	Unigene25848_All	307972.A0A2G8KJ71	52.4	305.8	BSL78_15086	Pol-like protein.	PIK36905.1/7.8e-168/pol-like protein [Apostichopus japonicus]
717	Unigene25951_All	307972.A0A2G8LMU7	53.7	737.6	BSL78_01511	Putative sushi, von Willebrand factor type A.	PIK61586.1/6.2e-217/putative sushi, von Willebrand factor type A [Apostichopus japonicus]
718	Unigene26058_All	307972.A0A2G8KJK5	52.6	300.8	BSL78_14934	Putative centrosome and spindle pole-associated protein 1.	PIK48191.1/5.9e-109/putative centrosome and spindle pole-associated protein 1, partial [Apostichopus japonicus]
719	Unigene26435_All	307972.A0A2G8JRL6	32.3	216.1	BSL78_24756	Axonin.	PIK38406.1/3.2e-53/axonin [Apostichopus japonicus]
720	Unigene26767_All	307972.A0A2G8KEE7	77.9	396	BSL78_16783	Putative neuronal acetylcholine receptor subunit alpha-10.	XP_022104189.1/3.6e-176/neuronal acetylcholine receptor subunit alpha-10-like isoform X1 [Acanthaster planci]
721	Unigene26863_All	307972.A0A2G8K1H3	57.1	271.6	BSL78_21311	Putative nuclear pore complex protein.	PIK41830.1/9.1e-72/putative nuclear pore complex protein [Apostichopus japonicus]
722	Unigene27002_All	307972.A0A2G8K9A6	65.9	114	BSL78_18609	Aldo_ket_red domain-containing protein.	PIK44545.1/1.8e-31/hypothetical protein BSL78_18609 [Apostichopus japonicus]
723	Unigene27466_All	307972.A0A2G8KAG3	51.3	1041.2	BSL78_18166	Alpha integrin subunit SU2; Belongs to the integrin alpha chain family.	PIK44982.1/4.3e-302/alpha integrin subunit SU2 [Apostichopus japonicus]
726	Unigene28524_All	307972.A0A2G8K5G8	36.4	161.4	BSL78_19904	Putative CHRNA7-FAM7A fusion protein-like.	XP_030841756.1/2.0e-78/neuronal acetylcholine receptor subunit alpha-9-like [Strongylocentrotus purpuratus]
727	Unigene28565_All	307972.A0A2G8KNQ8	85.2	356.7	BSL78_13468	Putative angiopoietin-related protein 1.	PIK49641.1/3.1e-94/putative angiopoietin-related protein 1 [Apostichopus japonicus]
728	Unigene28940_All	307972.A0A2G8KQ17	79.4	149.4	BSL78_13057	Transcription and mRNA export factor ENY2; Involved in mRNA export coupled transcription activation by association with both the TREX-2 and the SAGA complexes. The transcription regulatory histone acetylation (HAT) complex SAGA is a multiprotein complex that activates transcription by remodeling chromatin and mediating histone acetylation and deubiquitination. Within the SAGA complex, participate…	PIK50048.1/4.4e-44/putative transcription and mRNA export factor ENY2 [Apostichopus japonicus]
729	Unigene29129_All	307972.A0A2G8LK70	30.3	116.7	BSL78_02432	Ig-like domain-containing protein.	XP_024116978.1/8.0e-101/uncharacterized protein LOC112138628 [Oryzias melastigma]
730	Unigene2930_All	307972.A0A2G8L2I2	66.5	236.5	BSL78_08677	Uncharacterized protein.	PIK54464.1/3.7e-92/hypothetical protein BSL78_08677, partial [Apostichopus japonicus]
733	Unigene2990_All	307972.A0A2G8LDD4	66.5	648.3	BSL78_04785	Uncharacterized protein.	PIK58279.1/4.6e-182/hypothetical protein BSL78_04785, partial [Apostichopus japonicus]
734	Unigene30130_All	307972.A0A2G8JQS1	65.2	478	BSL78_25106	Putative extracellular serine/threonine protein kinase FAM20C.	PIK38060.1/1.8e-128/putative extracellular serine/threonine protein kinase FAM20C [Apostichopus japonicus]
735	Unigene30279_All	307972.A0A2G8L6Z3	71.4	373.2	BSL78_07141	Putative splicing factor 1.	PIK55945.1/2.1e-208/putative splicing factor 1 [Apostichopus japonicus]
736	Unigene30465_All	307972.A0A2G8KR78	55.4	172.2	BSL78_12607	Putative ubiquitin-conjugating enzyme E2 variant 2-like isoform X2.	XP_034977558.1/3.1e-45/ubiquitin-conjugating enzyme E2 variant 1 isoform X1 [Zootoca vivipara]
737	Unigene30652_All	307972.A0A2G8KQN7	91.8	441.8	BSL78_12830	Putative four and a half LIM domains protein 2-like isoform X2.	XP_030850860.1/8.1e-255/prickle planar cell polarity protein 3-B-like [Strongylocentrotus purpuratus] >XP_030851677.1 prickle planar cell polarity protein 3-B-like [Strongylocentrotus purpuratus]
738	Unigene30930_All	307972.A0A2G8KCA7	59.1	328.6	BSL78_17496	Uncharacterized protein.	PIK45636.1/1.1e-102/hypothetical protein BSL78_17496 [Apostichopus japonicus]
739	Unigene30961_All	307972.A0A2G8KHS5	64.4	798.5	BSL78_15598	Putative neural cell adhesion molecule 1-like.	PIK47546.1/1.6e-141/putative neural cell adhesion molecule 1-like, partial [Apostichopus japonicus]
742	Unigene31197_All	307972.A0A2G8JSA6	69.9	334.3	BSL78_24506	Putative fibrinogen C domain-containing protein 1.	XP_029026394.1/6.2e-59/mucin-2-like, partial [Betta splendens]
743	Unigene31737_All	307972.A0A2G8LB83	85.2	661	BSL78_05558	Sorting nexin; Involved in several stages of intracellular trafficking.	PIK57494.1/7.2e-214/putative sorting nexin-6 isoform X2 [Apostichopus japonicus]
744	Unigene31928_All	307972.A0A2G8K5B0	38.9	70.9	BSL78_19950	Uncharacterized protein.	PIK41863.1/5.0e-64/putative chondroadherin-like protein isoform X1 [Apostichopus japonicus]
745	Unigene31963_All	307972.A0A2G8KTS3	81.5	535.8	BSL78_11719	Putative short-chain dehydrogenase/reductase family 16C member 6-like; Belongs to the short-chain dehydrogenases/reductases (SDR) family.	PIK51397.1/1.5e-149/putative short-chain dehydrogenase/reductase family 16C member 6-like [Apostichopus japonicus]
746	Unigene31980_All	307972.A0A2G8KR65	76	722.2	BSL78_12622	Putative nuclear factor of activated T-cells 5 isoform X2.	PIK50493.1/1.0e-208/putative nuclear factor of activated T-cells 5 isoform X2 [Apostichopus japonicus]
747	Unigene32522_All	307972.A0A2G8JGY8	30.8	170.2	BSL78_28165	Uncharacterized protein.	XP_013422037.1/8.2e-121/ADAMTS-like protein 4 isoform X3 [Lingula anatina]
749	Unigene34028_All	307972.A0A2G8KTU8	57.8	536.6	BSL78_11672	Carboxylic ester hydrolase; Belongs to the type-B carboxylesterase/lipase family.	PIK51433.1/1.3e-146/hypothetical protein BSL78_11672 [Apostichopus japonicus]
750	Unigene34240_All	307972.A0A2G8LDR9	53.9	375.9	BSL78_04709	Uncharacterized protein.	PIK58391.1/5.0e-107/hypothetical protein BSL78_04709, partial [Apostichopus japonicus]
751	Unigene34390_All	307972.A0A2G8LCS9	70.3	320.1	BSL78_05000	Putative bactericidal permeability-increasing protein.	PIK58086.1/2.4e-98/putative bactericidal permeability-increasing protein [Apostichopus japonicus]
753	Unigene3470_All	307972.A0A2G8JS98	62.1	221.5	BSL78_24556	BRICHOS domain-containing protein.	PIK38603.1/1.5e-54/hypothetical protein BSL78_24556 [Apostichopus japonicus]
754	Unigene34723_All	307972.A0A2G8LP42	42.6	228.8	BSL78_01037	Putative torsin-1A-interacting protein 1-like.	PIK62026.1/1.7e-59/putative torsin-1A-interacting protein 1-like [Apostichopus japonicus]
755	Unigene34821_All	307972.A0A2G8K0R1	95.6	454.5	BSL78_21565	Tubulin alpha chain; Tubulin is the major constituent of microtubules. It binds two moles of GTP, one at an exchangeable site on the beta chain and one at a non-exchangeable site on the alpha chain.	XP_030828843.1/1.1e-124/tubulin alpha-1A chain [Strongylocentrotus purpuratus]
756	Unigene34866_All	307972.A0A2G8L9I2	35.9	409.5	BSL78_06269	Scavenger receptor cysteine-rich protein.	PIK56800.1/5.4e-109/scavenger receptor cysteine-rich protein precursor [Apostichopus japonicus]
758	Unigene34936_All	307972.A0A2G8JP76	74.3	1032.7	BSL78_25634	Putative ATP-dependent zinc metalloprotease YME1L1; Belongs to the AAA ATPase family.	PIK37533.1/7.4e-297/putative ATP-dependent zinc metalloprotease YME1L1 [Apostichopus japonicus]
759	Unigene35056_All	307972.A0A2G8L4V8	48.9	708	BSL78_07830	Uncharacterized protein.	PIK55235.1/6.5e-205/hypothetical protein BSL78_07830, partial [Apostichopus japonicus]
760	Unigene3526_All	307972.A0A2G8L312	86	1654.8	BSL78_08494	Putative pre-mRNA-processing-splicing factor 8-like.	XP_030847367.1/0.0e+00/pre-mRNA-processing-splicing factor 8 [Strongylocentrotus purpuratus]
761	Unigene35435_All	307972.A0A2G8JY58	28.8	196.1	BSL78_22469	Uncharacterized protein.	PIK40672.1/8.2e-59/hypothetical protein BSL78_22469 [Apostichopus japonicus]
762	Unigene35482_All	307972.A0A2G8K349	43.1	86.3	BSL78_20705	Putative contactin-4-like isoform X1.	PIK36615.1/1.4e-49/axonin [Apostichopus japonicus]
763	Unigene35632_All	307972.A0A2G8K377	60.5	638.6	BSL78_20699	Putative neuronal cell adhesion molecule isoform X3.	PIK42440.1/1.3e-203/putative neuronal cell adhesion molecule isoform X3 [Apostichopus japonicus]
764	Unigene35818_All	307972.A0A2G8L988	50.6	817.4	BSL78_06352	Putative mucosa-associated lymphoid tissue lymphoma translocation protein 1-like.	PIK56710.1/1.8e-231/putative mucosa-associated lymphoid tissue lymphoma translocation protein 1-like [Apostichopus japonicus]
765	Unigene35865_All	307972.A0A2G8KUM1	85	405.6	BSL78_11411	VWFC domain-containing protein.	PIK51691.1/3.0e-108/hypothetical protein BSL78_11411 [Apostichopus japonicus]
766	Unigene35934_All	307972.A0A2G8JTC6	40.5	615.1	BSL78_24205	Putative NACHT, LRR and PYD domains-containing protein 3-like.	PIK38959.1/1.4e-179/putative NACHT, LRR and PYD domains-containing protein 3-like [Apostichopus japonicus]
767	Unigene35936_All	307972.A0A2G8L117	50	92.4	BSL78_09176	Uncharacterized protein.	XP_022098793.1/3.7e-16/metalloproteinase inhibitor 3-like [Acanthaster planci]
768	Unigene36029_All	307972.A0A2G8JS98	59.8	222.6	BSL78_24556	BRICHOS domain-containing protein.	PIK38603.1/7.0e-55/hypothetical protein BSL78_24556 [Apostichopus japonicus]
769	Unigene36347_All	307972.A0A2G8L6J9	62.3	665.2	BSL78_07169	Putative cytochrome P450 1A5-like; Belongs to the cytochrome P450 family.	PIK55899.1/9.2e-199/putative cytochrome P450 1A5-like [Apostichopus japonicus]
770	Unigene36906_All	307972.A0A2G8JDB8	55.6	355.1	BSL78_29450	Putative P-selectin-like.	PIK33734.1/2.0e-101/putative P-selectin-like [Apostichopus japonicus]
772	Unigene37034_All	307972.A0A2G8KU18	25.4	216.1	BSL78_11669	Putative A disintegrin and metalloproteinase with thrombospondin motifs 9.	XP_013422037.1/3.8e-150/ADAMTS-like protein 4 isoform X3 [Lingula anatina]
774	Unigene37396_All	307972.A0A2G8JP90	79.5	309.7	BSL78_25568	AA_TRNA_LIGASE_II domain-containing protein.	PIK37592.1/1.1e-80/hypothetical protein BSL78_25568 [Apostichopus japonicus]
775	Unigene37563_All	307972.A0A2G8KMT7	94.1	729.2	BSL78_13826	Non-muscle actin II; Belongs to the actin family.	NP_508841.1/2.7e-212/Actin-4 [Caenorhabditis elegans] >XP_002636429.1 Hypothetical protein CBG23090 [Caenorhabditis briggsae] >XP_002644615.1 Hypothetical protein CBG14574 [Caenorhabditis briggsae] >XP_003100400.1 hypothetical protein CRE_18005 [Caenorhabditis remanei] >P10986.2 RecName: Full=Actin-4; Flags: Precursor [Caenorhabditis elegans] >AAR21857.1 actin [Cooperia oncophora] >ABX82967.1 act…
776	Unigene38668_All	307972.A0A2G8LJ35	56.6	635.6	BSL78_02769	Putative zinc transporter ZIP12.	PIK60273.1/8.7e-189/putative zinc transporter ZIP12 [Apostichopus japonicus]
777	Unigene39138_All	307972.A0A2G8JTC4	54.5	233	BSL78_24147	Putative bactericidal permeability-increasing protein.	PIK39016.1/6.1e-61/putative bactericidal permeability-increasing protein [Apostichopus japonicus]
778	Unigene3913_All	307972.A0A2G8K1S5	24.4	148.7	BSL78_21191	Putative NLR family CARD domain-containing protein 4.	PIK41522.1/1.5e-42/hypothetical protein BSL78_21625 [Apostichopus japonicus]
779	Unigene39433_All	307972.A0A2G8L117	50	92.4	BSL78_09176	Uncharacterized protein.	XP_022098793.1/6.6e-16/metalloproteinase inhibitor 3-like [Acanthaster planci]
780	Unigene39637_All	307972.A0A2G8KSP8	84.5	113.6	BSL78_12128	Putative cilia-and flagella-associated protein 99.	XP_022097677.1/3.1e-85/cilia- and flagella-associated protein 99-like [Acanthaster planci]
782	Unigene40085_All	307972.A0A2G8JUM6	49.1	553.1	BSL78_23692	Uncharacterized protein.	PIK52554.1/4.2e-146/hypothetical protein BSL78_10544 [Apostichopus japonicus]
783	Unigene40348_All	307972.A0A2G8KGI6	91.2	961.8	BSL78_16067	Tyrosine-protein kinase.	PIK47075.1/1.3e-285/Src family kinase [Apostichopus japonicus]
784	Unigene40519_All	307972.A0A2G8LC47	53.3	395.6	BSL78_05212	Putative TNFAIP3-interacting protein 1.	PIK57829.1/6.0e-131/putative TNFAIP3-interacting protein 1 [Apostichopus japonicus]
785	Unigene40538_All	307972.A0A2G8JPH1	48.5	364.4	BSL78_25544	DAO domain-containing protein.	PIK37619.1/8.1e-94/hypothetical protein BSL78_25544 [Apostichopus japonicus]
786	Unigene40655_All	307972.A0A2G8LAM7	46.8	131	BSL78_05767	LIM domain only protein.	XP_022106027.1/2.9e-55/LIM domain transcription factor LMO4.2-like [Acanthaster planci] >XP_022106028.1 LIM domain transcription factor LMO4.2-like [Acanthaster planci] >XP_022106029.1 LIM domain transcription factor LMO4.2-like [Acanthaster planci]
787	Unigene40719_All	307972.A0A2G8JBW4	58.9	70.9	BSL78_29957	Uncharacterized protein.	PIK33230.1/1.4e-33/hypothetical protein BSL78_29957 [Apostichopus japonicus]
788	Unigene4072_All	307972.A0A2G8L4S4	59.6	299.3	BSL78_07838	Putative fibrillin-2-like isoform X1.	PIK55242.1/1.0e-76/putative fibrillin-2-like isoform X1 [Apostichopus japonicus]
789	Unigene40819_All	307972.A0A2G8L1A0	68	809.7	BSL78_09122	Uncharacterized protein.	XP_013382653.1/1.3e-134/zinc finger protein OZF-like isoform X1 [Lingula anatina]
790	Unigene41023_All	307972.A0A2G8L5X6	56.3	383.6	BSL78_07432	Uncharacterized protein.	PIK55661.1/4.2e-105/hypothetical protein BSL78_07432 [Apostichopus japonicus]
793	Unigene41315_All	307972.A0A2G8LMJ3	35.5	438.3	BSL78_01594	Toll.	PIK61469.1/1.7e-158/Toll [Apostichopus japonicus]
794	Unigene41510_All	307972.A0A2G8L4V8	32	114.4	BSL78_07830	Uncharacterized protein.	PIK55235.1/4.3e-36/hypothetical protein BSL78_07830, partial [Apostichopus japonicus]
795	Unigene41732_All	307972.A0A2G8L4V8	48.9	709.9	BSL78_07830	Uncharacterized protein.	PIK55235.1/4.7e-205/hypothetical protein BSL78_07830, partial [Apostichopus japonicus]
796	Unigene41870_All	307972.A0A2G8L933	68.4	677.6	BSL78_06309	Catalase.	AFS60095.1/4.6e-253/catalase [Apostichopus japonicus]
797	Unigene42044_All	307972.A0A2G8KAG3	51.6	1045	BSL78_18166	Alpha integrin subunit SU2; Belongs to the integrin alpha chain family.	PIK44982.1/7.5e-304/alpha integrin subunit SU2 [Apostichopus japonicus]
798	Unigene42097_All	307972.A0A2G8L117	50	92.4	BSL78_09176	Uncharacterized protein.	XP_022098793.1/3.8e-16/metalloproteinase inhibitor 3-like [Acanthaster planci]
799	Unigene42243_All	307972.A0A2G8JW43	67.3	711.4	BSL78_23174	Putative cytochrome P450 3A24; Belongs to the cytochrome P450 family.	PIK52184.1/1.6e-210/putative carboxypeptidase PM20D1 [Apostichopus japonicus]
800	Unigene42333_All	307972.A0A2G8K2P9	67.2	372.1	BSL78_20860	Putative extracellular tyrosine-protein kinase PKDCC.	PIK42282.1/1.5e-98/putative extracellular tyrosine-protein kinase PKDCC [Apostichopus japonicus]
801	Unigene4280_All	307972.A0A2G8K5Q1	45.9	439.9	BSL78_19821	Carboxylic ester hydrolase; Belongs to the type-B carboxylesterase/lipase family.	XP_003724697.1/4.9e-209/cholinesterase 2 [Strongylocentrotus purpuratus] >XP_011666591.1 cholinesterase 2 [Strongylocentrotus purpuratus] >XP_011666594.1 cholinesterase 2 [Strongylocentrotus purpuratus] >XP_030837747.1 cholinesterase 2 [Strongylocentrotus purpuratus]
802	Unigene42882_All	307972.A0A2G8KC54	36.6	493.4	BSL78_17594	Uncharacterized protein.	PIK52618.1/1.0e-140/hypothetical protein BSL78_10478 [Apostichopus japonicus]
806	Unigene43453_All	307972.A0A2G8K2P9	68.2	253.8	BSL78_20860	Putative extracellular tyrosine-protein kinase PKDCC.	PIK42282.1/4.6e-65/putative extracellular tyrosine-protein kinase PKDCC [Apostichopus japonicus]
807	Unigene43481_All	307972.A0A2G8L9P9	77.5	313.2	BSL78_06105	Putative echinoidin-like.	PIK56964.1/4.0e-82/putative echinoidin-like [Apostichopus japonicus]
809	Unigene4371_All	307972.A0A2G8LMU8	49.7	592.8	BSL78_01508	Putative sushi, von Willebrand factor type A.	PIK61583.1/1.7e-171/putative sushi, von Willebrand factor type A [Apostichopus japonicus]
812	Unigene43976_All	307972.A0A2G8KJE2	65.1	840.9	BSL78_14990	Uncharacterized protein.	PIK45476.1/2.2e-283/putative vinexin isoform X11 [Apostichopus japonicus]
814	Unigene44233_All	307972.A0A2G8K4R6	76.9	206.5	BSL78_20133	Putative diphosphoinositol polyphosphate phosphohydrolase 1.	PIK43016.1/1.4e-50/putative diphosphoinositol polyphosphate phosphohydrolase 1 [Apostichopus japonicus]
816	Unigene44509_All	307972.A0A2G8KGI6	89.4	644.4	BSL78_16067	Tyrosine-protein kinase.	PIK47075.1/5.7e-191/Src family kinase [Apostichopus japonicus]
817	Unigene44527_All	307972.A0A2G8KK10	50	450.3	BSL78_14792	Putative deleted in malignant brain tumors 1 protein-like.	PIK48343.1/4.4e-118/putative deleted in malignant brain tumors 1 protein-like [Apostichopus japonicus]
819	Unigene44720_All	307972.A0A2G8KGI6	91.7	961.1	BSL78_16067	Tyrosine-protein kinase.	PIK47075.1/5.2e-287/Src family kinase [Apostichopus japonicus]
821	Unigene45239_All	307972.A0A2G8JY62	57.7	280	BSL78_22470	15-hydroxyprostaglandin dehydrogenase; Belongs to the short-chain dehydrogenases/reductases (SDR) family.	PIK40673.1/1.1e-72/15-hydroxyprostaglandin dehydrogenase [Apostichopus japonicus]
822	Unigene45368_All	307972.A0A2G8LLV1	67.7	325.1	BSL78_01858	Putative serine/threonine-protein kinase Nek1 isoform X3.	XP_035509684.1/5.6e-62/serine/threonine-protein kinase Nek1 isoform X2 [Morone saxatilis]
823	Unigene45647_All	307972.A0A2G8JYD1	56.9	278.5	BSL78_22429	Fibronectin type-III domain-containing protein.	PIK40719.1/1.1e-72/hypothetical protein BSL78_22429, partial [Apostichopus japonicus]
824	Unigene45806_All	307972.A0A2G8L9D8	64.1	302.8	BSL78_06265	Integrase catalytic domain-containing protein.	XP_029190429.1/2.2e-102/uncharacterized protein LOC114957238 [Acropora millepora]
826	Unigene46085_All	307972.A0A2G8L9I2	37.9	429.5	BSL78_06269	Scavenger receptor cysteine-rich protein.	PIK56800.1/1.2e-113/scavenger receptor cysteine-rich protein precursor [Apostichopus japonicus]
827	Unigene46141_All	307972.A0A2G8LCH7	35.1	85.9	BSL78_05196	Uncharacterized protein.	NA
828	Unigene46495_All	307972.A0A2G8KU67	48.9	483.8	BSL78_11575	Putative UDP-glucuronosyltransferase 2C1 isoform X2.	PIK51548.1/2.2e-135/putative UDP-glucuronosyltransferase 2C1 isoform X2 [Apostichopus japonicus]
829	Unigene46572_All	307972.A0A2G8LPG3	45.8	234.2	BSL78_00941	Putative visual pigment-like receptor peropsin-like.	PIK62121.1/4.2e-59/putative visual pigment-like receptor peropsin-like [Apostichopus japonicus]
830	Unigene46877_All	307972.A0A2G8K723	64.2	459.1	BSL78_19330	Uncharacterized protein.	PIK43804.1/6.6e-124/hypothetical protein BSL78_19330 [Apostichopus japonicus]
832	Unigene48095_All	307972.A0A2G8KPB6	62.2	382.9	BSL78_13259	Putative dual specificity testis-specific protein kinase 1-like.	PIK49854.1/2.4e-103/putative dual specificity testis-specific protein kinase 1-like [Apostichopus japonicus]
833	Unigene48307_All	307972.A0A2G8JMQ2	69.9	294.3	BSL78_26183	Putative aldose reductase.	PIK36985.1/6.1e-86/putative aldose reductase, partial [Apostichopus japonicus]
834	Unigene48341_All	307972.A0A2G8LQ12	38.3	159.1	BSL78_00667	Caspase-8; Belongs to the peptidase C14A family.	PIK62349.1/2.6e-35/Caspase-8 [Apostichopus japonicus]
835	Unigene48482_All	307972.A0A2G8JQ42	66.1	569.3	BSL78_25283	Putative DDB1-and CUL4-associated factor 11.	XP_030831688.1/1.1e-187/DDB1- and CUL4-associated factor 11 [Strongylocentrotus purpuratus]
836	Unigene48579_All	307972.A0A2G8JMS6	72	1009.6	BSL78_26134	DNA mismatch repair protein Msh6.	XP_030829946.1/0.0e+00/DNA mismatch repair protein Msh6 [Strongylocentrotus purpuratus]
837	Unigene48687_All	307972.A0A2G8KSA9	65.7	680.2	BSL78_12270	FAD-binding FR-type domain-containing protein.	XP_022081729.1/4.7e-196/NADPH oxidase 1-like [Acanthaster planci] >XP_022081730.1 NADPH oxidase 1-like [Acanthaster planci]
838	Unigene48732_All	307972.A0A2G8LDD8	62.5	929.5	BSL78_04824	Putative transient receptor potential cation channel subfamily M member 2 isoform X6.	PIK58237.1/4.8e-273/putative transient receptor potential cation channel subfamily M member 2 isoform X6 [Apostichopus japonicus]
840	Unigene487_All	307972.A0A2G8JRG5	78.2	1659.4	BSL78_24793	Uncharacterized protein.	DAA05847.1/0.0e+00/TPA_inf: polyketide synthase [Lytechinus variegatus]
841	Unigene48931_All	307972.A0A2G8LQD0	54	379	BSL78_00573	Putative cholesterol 24-hydroxylase isoform X3.	PIK62476.1/1.7e-102/putative cholesterol 24-hydroxylase isoform X3 [Apostichopus japonicus]
843	Unigene49155_All	307972.A0A2G8KH66	53.8	122.9	BSL78_15808	Putative multiple epidermal growth factor-like domains protein 10.	PIK46614.1/1.3e-120/putative multiple epidermal growth factor-like domains protein 10, partial [Apostichopus japonicus]
847	Unigene49984_All	307972.A0A2G8LQS9	57.9	325.5	BSL78_00418	S5A_REDUCTASE domain-containing protein.	PIK62626.1/1.3e-87/hypothetical protein BSL78_00418 [Apostichopus japonicus]
849	Unigene50477_All	307972.A0A2G8KND7	57.7	284.6	BSL78_13589	Uncharacterized protein.	PIK49529.1/1.8e-74/hypothetical protein BSL78_13589 [Apostichopus japonicus]
850	Unigene50574_All	307972.A0A2G8JL02	91.3	667.9	BSL78_26796	Putative RNA-binding protein 39-like.	PIK36379.1/7.5e-221/putative RNA-binding protein 39-like [Apostichopus japonicus]
851	Unigene50677_All	307972.A0A2G8LK15	56.1	932.6	BSL78_02527	Uncharacterized protein.	PIK43663.1/1.2e-215/hypothetical protein BSL78_19498 [Apostichopus japonicus]
854	Unigene51339_All	307972.A0A2G8JXP7	42.2	580.9	BSL78_22643	Ephrin_rec_like domain-containing protein.	PIK44214.1/2.3e-244/hypothetical protein BSL78_18929 [Apostichopus japonicus]
855	Unigene51343_All	307972.A0A2G8JGK8	47.7	504.6	BSL78_28318	Dimethylaniline monooxygenase [N-oxide-forming].	PIK34855.1/4.1e-135/putative dimethylaniline monooxygenase [Apostichopus japonicus]
857	Unigene51529_All	307972.A0A2G8K4M5	25.4	154.8	BSL78_20177	Ig-like domain-containing protein.	PIK36106.1/4.9e-46/putative NLR family CARD domain-containing protein 4-like [Apostichopus japonicus]
858	Unigene51906_All	307972.A0A2G8K4W3	55.9	649.8	BSL78_20160	Uncharacterized protein.	PIK42979.1/2.0e-183/hypothetical protein BSL78_20160 [Apostichopus japonicus]
860	Unigene52384_All	307972.A0A2G8JTC4	55.9	505.4	BSL78_24147	Putative bactericidal permeability-increasing protein.	PIK39016.1/3.2e-143/putative bactericidal permeability-increasing protein [Apostichopus japonicus]
862	Unigene52488_All	307972.A0A2G8JMQ2	74.4	251.1	BSL78_26183	Putative aldose reductase.	PIK36985.1/1.7e-71/putative aldose reductase, partial [Apostichopus japonicus]
863	Unigene5252_All	307972.A0A2G8KWU0	75.2	717.2	BSL78_10631	Putative matrix metalloproteinase-14.	PIK52473.1/1.3e-202/putative matrix metalloproteinase-14 [Apostichopus japonicus]
864	Unigene52580_All	307972.A0A2G8L740	74.4	658.7	BSL78_07146	Putative G-protein coupled receptor; Belongs to the G-protein coupled receptor 2 family.	XP_030830127.1/1.3e-208/uncharacterized protein LOC592828 [Strongylocentrotus purpuratus]
866	Unigene52616_All	307972.A0A2G8JL91	78.8	265.8	BSL78_26650	Ammonium_transp domain-containing protein; Belongs to the ammonium transporter (TC 2.A.49) family. Rh subfamily.	XP_022107425.1/8.0e-154/ammonium transporter Rh type B-like isoform X4 [Acanthaster planci]
867	Unigene52633_All	307972.A0A2G8KGI6	91.4	964.9	BSL78_16067	Tyrosine-protein kinase.	PIK47075.1/1.1e-286/Src family kinase [Apostichopus japonicus]
868	Unigene52697_All	307972.A0A2G8JTC4	55.7	511.5	BSL78_24147	Putative bactericidal permeability-increasing protein.	PIK39016.1/5.1e-145/putative bactericidal permeability-increasing protein [Apostichopus japonicus]
869	Unigene52967_All	307972.A0A2G8KX83	82.3	547.4	BSL78_10513	Putative myosin light chain kinase, smooth muscle; Belongs to the protein kinase superfamily.	XP_033628774.1/5.4e-179/myosin light chain kinase, smooth muscle-like [Asterias rubens] >XP_033628775.1 myosin light chain kinase, smooth muscle-like [Asterias rubens] >XP_033628776.1 myosin light chain kinase, smooth muscle-like [Asterias rubens]
870	Unigene5298_All	307972.A0A2G8LQX6	63.1	653.3	BSL78_00362	Uncharacterized protein; Belongs to the cytochrome P450 family.	PIK62668.1/1.5e-187/hypothetical protein BSL78_00362 [Apostichopus japonicus]
871	Unigene53292_All	307972.A0A2G8JK23	30.9	198	BSL78_27064	Putative NLR family CARD domain-containing protein 4-like.	PIK51478.1/3.2e-56/hypothetical protein BSL78_11617 [Apostichopus japonicus]
872	Unigene53351_All	307972.A0A2G8L0P4	78	358.2	BSL78_09365	Uncharacterized protein.	XP_033645695.1/2.7e-257/protein CASC1-like isoform X2 [Asterias rubens]
873	Unigene5339_All	307972.A0A2G8K8H5	43.5	208.4	BSL78_18882	Ig-like domain-containing protein.	PIK44292.1/8.8e-52/hypothetical protein BSL78_18882 [Apostichopus japonicus]
874	Unigene53573_All	307972.A0A2G8LMP3	64.2	623.6	BSL78_01541	Uncharacterized protein.	XP_022084980.1/2.2e-165/arachidonate 5-lipoxygenase-like [Acanthaster planci]
875	Unigene53762_All	307972.A0A2G8JPT9	60.6	270.8	BSL78_25382	Putative clarin-1.	PIK37784.1/2.7e-84/putative clarin-1 [Apostichopus japonicus]
877	Unigene53905_All	307972.A0A2G8JMQ2	74.7	255	BSL78_26183	Putative aldose reductase.	PIK36985.1/5.0e-63/putative aldose reductase, partial [Apostichopus japonicus]
878	Unigene5393_All	307972.A0A2G8JTC6	41.5	691.4	BSL78_24205	Putative NACHT, LRR and PYD domains-containing protein 3-like.	PIK38959.1/9.6e-199/putative NACHT, LRR and PYD domains-containing protein 3-like [Apostichopus japonicus]
879	Unigene54100_All	307972.A0A2G8K4E4	56.2	317.8	BSL78_20248	Putative cytochrome P450 3A24; Belongs to the cytochrome P450 family.	PIK42887.1/1.3e-88/putative cytochrome P450 3A24 [Apostichopus japonicus]
880	Unigene54112_All	307972.A0A2G8L3K6	74.4	560.8	BSL78_08278	Putative gamma-aminobutyric acid type B receptor subunit 2 isoform X1.	XP_030849459.1/5.7e-263/gamma-aminobutyric acid type B receptor subunit 2 [Strongylocentrotus purpuratus]
881	Unigene54358_All	307972.A0A2G8KJ71	45.5	134.8	BSL78_15086	Pol-like protein.	PIK48051.1/5.2e-29/pol-like protein [Apostichopus japonicus]
882	Unigene54420_All	307972.A0A2G8K945	54.4	695.7	BSL78_18621	Nuclear factor.	ALC45971.1/1.3e-41/CG11550 [Drosophila busckii]
883	Unigene54582_All	307972.A0A2G8L9P9	77.5	313.2	BSL78_06105	Putative echinoidin-like.	PIK56964.1/3.4e-82/putative echinoidin-like [Apostichopus japonicus]
884	Unigene54597_All	307972.A0A2G8LG87	81.7	1042.7	BSL78_03877	Putative limulus clotting factor C; Belongs to the peptidase S1 family.	PIK59180.1/8.8e-297/putative limulus clotting factor C [Apostichopus japonicus]
885	Unigene54623_All	307972.A0A2G8KR65	75.9	719.2	BSL78_12622	Putative nuclear factor of activated T-cells 5 isoform X2.	PIK50493.1/7.8e-208/putative nuclear factor of activated T-cells 5 isoform X2 [Apostichopus japonicus]
886	Unigene5480_All	307972.A0A2G8L4V8	53.2	880.6	BSL78_07830	Uncharacterized protein.	PIK55235.1/3.1e-258/hypothetical protein BSL78_07830, partial [Apostichopus japonicus]
888	Unigene55608_All	307972.A0A2G8L740	74.1	656.4	BSL78_07146	Putative G-protein coupled receptor; Belongs to the G-protein coupled receptor 2 family.	XP_030830127.1/7.3e-207/uncharacterized protein LOC592828 [Strongylocentrotus purpuratus]
889	Unigene56163_All	307972.A0A2G8K2P6	73.1	216.1	BSL78_20880	THAP-type domain-containing protein.	PIK42271.1/7.4e-52/hypothetical protein BSL78_20880 [Apostichopus japonicus]
890	Unigene5635_All	307972.A0A2G8JII7	68.5	625.2	BSL78_27632	MFS domain-containing protein; Belongs to the major facilitator superfamily. Sugar transporter (TC 2.A.1.1) family.	PIK35539.1/1.3e-181/hypothetical protein BSL78_27632 [Apostichopus japonicus]
893	Unigene56924_All	307972.A0A2G8JD05	56.2	113.6	BSL78_29555	Mucin-5B.	XP_028256784.1/6.7e-74/mucin-5AC isoform X1 [Parambassis ranga]
894	Unigene56976_All	307972.A0A2G8KVM5	50.9	459.9	BSL78_11018	Uncharacterized protein.	PIK52066.1/1.4e-145/hypothetical protein BSL78_11018, partial [Apostichopus japonicus]
895	Unigene56997_All	307972.A0A2G8K865	89.2	59.7	BSL78_18963	Tropomyosin.	ADL27535.1/3.0e-132/tropomyosin [Apostichopus japonicus]
896	Unigene57033_All	307972.A0A2G8JKY7	85.6	289.3	BSL78_26756	Putative secreted frizzled-related protein 5 isoform X1.	XP_022096431.1/4.7e-97/secreted frizzled-related protein 5-like isoform X2 [Acanthaster planci]
897	Unigene57049_All	307972.A0A2G8K6N7	54.2	1106.3	BSL78_19526	Uncharacterized protein.	PIK43615.1/5.7e-278/hypothetical protein BSL78_19526 [Apostichopus japonicus]
898	Unigene57147_All	307972.A0A2G8K1Y4	65.2	210.3	BSL78_21158	Uncharacterized protein.	XP_022112192.1/4.1e-139/protein TBATA-like isoform X1 [Acanthaster planci]
899	Unigene57218_All	307972.A0A2G8KPS9	79.9	424.1	BSL78_13185	Uncharacterized protein.	PIK49977.1/1.5e-116/hypothetical protein BSL78_13185, partial [Apostichopus japonicus]
900	Unigene57281_All	307972.A0A2G8KKT3	38.2	63.5	BSL78_14518	Putative pancreas transcription factor 1 subunit alpha-like.	QBG81971.1/4.4e-54/twist [Eucidaris tribuloides]
902	Unigene57323_All	307972.A0A2G8KYX7	58.3	356.7	BSL78_10029	3Beta_HSD domain-containing protein; Belongs to the 3-beta-HSD family.	PIK56104.1/1.7e-89/putative NADPH-dependent methylglyoxal reductase GRP2 [Apostichopus japonicus]
903	Unigene57329_All	307972.A0A2G8LM13	89.4	560.1	BSL78_01766	Putative death-associated protein kinase 1.	PIK61275.1/5.9e-159/putative death-associated protein kinase 1 [Apostichopus japonicus]
904	Unigene57492_All	307972.A0A2G8L010	65.9	178.7	BSL78_09505	Putative metalloproteinase inhibitor 1.	PIK53587.1/3.3e-41/putative metalloproteinase inhibitor 1 [Apostichopus japonicus]
905	Unigene57568_All	307972.A0A2G8K680	37.9	181.4	BSL78_19612	Putative adenosine receptor A3-like; Belongs to the G-protein coupled receptor 1 family.	PIK43110.1/4.8e-53/putative adenosine receptor A3-like [Apostichopus japonicus]
906	Unigene57591_All	307972.A0A2G8JFC7	70.3	340.9	BSL78_28737	Putative cytochrome P450 10.	XP_030831043.1/1.1e-140/cytochrome P450 10-like [Strongylocentrotus purpuratus]
907	Unigene57696_All	307972.A0A2G8KI56	53.1	231.5	BSL78_15457	Uncharacterized protein.	PIK47683.1/4.4e-64/hypothetical protein BSL78_15457 [Apostichopus japonicus]
908	Unigene57745_All	307972.A0A2G8LJW4	35.7	156	BSL78_02569	Secretagogin-like protein.	XP_022791769.1/4.2e-60/calbindin-like [Stylophora pistillata] >PFX24946.1 Calretinin [Stylophora pistillata]
909	Unigene57782_All	307972.A0A2G8LC41	73.6	684.1	BSL78_05219	Glutamyl aminopeptidase.	PIK57836.1/4.1e-194/Glutamyl aminopeptidase [Apostichopus japonicus]
910	Unigene5780_All	307972.A0A2G8K521	61.9	557.4	BSL78_20041	PH domain-containing protein.	PIK43116.1/4.0e-206/hypothetical protein BSL78_20041 [Apostichopus japonicus]
911	Unigene58102_All	307972.A0A2G8KX19	61.9	439.1	BSL78_10544	Uncharacterized protein.	PIK52554.1/6.1e-143/hypothetical protein BSL78_10544 [Apostichopus japonicus]
913	Unigene58638_All	307972.A0A2G8KPI1	28.8	77	BSL78_13192	Putative low-density lipoprotein receptor-related protein 1 isofor m X5.	XP_033637821.1/1.1e-22/sushi, von Willebrand factor type A, EGF and pentraxin domain-containing protein 1-like [Asterias rubens]
914	Unigene58705_All	307972.A0A2G8L652	68.6	3524.2	BSL78_07353	Putative tetratricopeptide repeat protein 40 isoform X6.	XP_022091642.1/0.0e+00/cilia- and flagella-associated protein 46-like isoform X5 [Acanthaster planci]
916	Unigene58746_All	307972.A0A2G8JWU6	77.6	864	BSL78_22901	Kinesin-like protein; Belongs to the TRAFAC class myosin-kinesin ATPase superfamily. Kinesin family.	XP_030830023.1/0.0e+00/kinesin-like protein KIF9 isoform X1 [Strongylocentrotus purpuratus]
917	Unigene58789_All	307972.A0A2G8KSQ8	88.2	117.9	BSL78_12072	Putative calmodulin isoform X1; Belongs to the calmodulin family.	KRZ61688.1/2.9e-78/Calmodulin [Trichinella nativa]
918	Unigene58915_All	307972.A0A2G8JYU2	40.2	236.9	BSL78_22209	Putative galactosylceramide sulfotransferase isoform X2.	XP_033116566.1/1.5e-63/galactosylceramide sulfotransferase-like [Anneissia japonica] >XP_033116567.1 galactosylceramide sulfotransferase-like [Anneissia japonica]
919	Unigene58948_All	307972.A0A2G8KAB0	40.4	514.2	BSL78_18191	5 alpha fibrillar collagen.	PIK44932.1/4.2e-138/5 alpha fibrillar collagen, partial [Apostichopus japonicus]
920	Unigene58951_All	307972.A0A2G8K9D6	68.1	497.7	BSL78_18572	Putative alpha-(1,3)-fucosyltransferase 6-like.	PIK44575.1/4.9e-136/putative alpha-(1,3)-fucosyltransferase 6-like [Apostichopus japonicus]
921	Unigene58961_All	307972.A0A2G8KDB7	84.4	261.5	BSL78_17132	Putative sterile alpha motif domain-containing protein 15.	PIK45980.1/7.9e-66/putative sterile alpha motif domain-containing protein 15 [Apostichopus japonicus]
923	Unigene59093_All	307972.A0A2G8KYG1	65.2	169.5	BSL78_10053	Putative cytochrome P450 2J2-like; Belongs to the cytochrome P450 family.	PIK53039.1/9.8e-38/putative cytochrome P450 2J2-like, partial [Apostichopus japonicus]
924	Unigene59176_All	307972.A0A2G8KXW4	69.9	208	BSL78_10287	Uncharacterized protein.	PIK52854.1/1.3e-50/hypothetical protein BSL78_10287 [Apostichopus japonicus]
925	Unigene59211_All	307972.A0A2G8KVA8	58.1	282.7	BSL78_11166	Uncharacterized protein.	PIK51958.1/1.5e-74/hypothetical protein BSL78_11166 [Apostichopus japonicus]
926	Unigene59519_All	307972.A0A2G8LC23	31.5	70.9	BSL78_05260	Putative short-chain collagen C4-like.	XP_002737842.1/3.9e-17/PREDICTED: uncharacterized protein LOC100374885 [Saccoglossus kowalevskii]
927	Unigene59769_All	307972.A0A2G8L318	38.1	182.2	BSL78_08558	EGF-like domain-containing protein.	PIK54540.1/5.8e-42/hypothetical protein BSL78_08558 [Apostichopus japonicus]
928	Unigene60049_All	307972.A0A2G8K8K4	58.4	166.4	BSL78_18829	Putative clarin-1.	PIK37784.1/1.6e-44/putative clarin-1 [Apostichopus japonicus]
929	Unigene60420_All	307972.A0A2G8KBP6	49.9	770.4	BSL78_17736	Reverse transcriptase.	PIK45405.1/8.9e-219/reverse transcriptase [Apostichopus japonicus]
930	Unigene60452_All	307972.A0A2G8K243	88.9	714.1	BSL78_21114	Tektin B1.	PIK42029.1/7.1e-230/tektin B1 [Apostichopus japonicus]
931	Unigene60522_All	307972.A0A2G8L8V9	46.6	243	BSL78_06419	Putative alpha-1A adrenergic receptor-like.	PIK56697.1/6.9e-64/putative alpha-1A adrenergic receptor-like [Apostichopus japonicus]
932	Unigene60659_All	307972.A0A2G8KAZ5	51.9	491.5	BSL78_17970	Putative transmembrane prolyl 4-hydroxylase.	PIK45176.1/1.2e-127/putative transmembrane prolyl 4-hydroxylase [Apostichopus japonicus]
933	Unigene60667_All	307972.A0A2G8KJZ9	91.9	882.9	BSL78_14781	Putative tripartite motif-containing protein 2-like.	PIK48332.1/4.8e-307/putative tripartite motif-containing protein 2-like [Apostichopus japonicus]
935	Unigene61128_All	307972.A0A2G8KWF1	88.2	300.1	BSL78_10785	Putative ras-like protein family member 12.	XP_022111032.1/2.8e-89/ras-like protein family member 12 [Acanthaster planci]
936	Unigene61129_All	307972.A0A2G8KTT6	64.5	436.4	BSL78_11754	Sodium/nucleoside cotransporter; Belongs to the concentrative nucleoside transporter (CNT) (TC 2.A.41) family.	PIK51350.1/6.9e-127/putative sodium/nucleoside cotransporter 2 isoform X2 [Apostichopus japonicus]
937	Unigene61152_All	307972.A0A2G8KDE2	65.2	454.9	BSL78_17117	Uncharacterized protein.	PIK46027.1/2.8e-128/hypothetical protein BSL78_17117 [Apostichopus japonicus]
938	Unigene61334_All	307972.A0A2G8K6H8	75	263.1	BSL78_19537	Heat shock protein 70.	PIK43626.1/1.5e-69/heat shock protein 70 [Apostichopus japonicus]
939	Unigene61550_All	307972.A0A2G8LLW3	40.9	110.9	BSL78_01810	Uncharacterized protein.	XP_019766600.1/4.6e-18/PREDICTED: mucin-2-like isoform X3 [Dendroctonus ponderosae]
940	Unigene61764_All	307972.A0A2G8KFE5	40.3	111.3	BSL78_16429	Putative membrane metallo-endopeptidase-like 1 isoform X3.	PIK46717.1/3.7e-22/putative membrane metallo-endopeptidase-like 1 isoform X3, partial [Apostichopus japonicus]
941	Unigene6194_All	307972.A0A2G8KZV7	68	562	BSL78_09542	Sialidase domain-containing protein.	PIK53521.1/6.4e-154/hypothetical protein BSL78_09542 [Apostichopus japonicus]
942	Unigene61952_All	307972.A0A2G8KCZ9	67.3	4593.9	BSL78_17227	Putative alpha-1 collagen isoform X4.	PIK45888.1/0.0e+00/putative alpha-1 collagen isoform X4 [Apostichopus japonicus]
943	Unigene61994_All	307972.A0A2G8JGS9	56.6	618.2	BSL78_28253	Putative ADAMTS-like protein 3.	PIK34925.1/1.0e-172/putative ADAMTS-like protein 3 [Apostichopus japonicus]
945	Unigene62193_All	307972.A0A2G8KFJ4	70.7	214.9	BSL78_16399	Putative myosin-2 essential light chain-like.	PIK46735.1/1.2e-52/putative myosin-2 essential light chain-like [Apostichopus japonicus]
946	Unigene62196_All	307972.A0A2G8K741	47.8	279.3	BSL78_19398	Putative solute carrier family 35 member G1.	PIK43763.1/3.7e-77/putative solute carrier family 35 member G1 [Apostichopus japonicus]
947	Unigene62244_All	307972.A0A2G8KRI1	49	269.2	BSL78_12462	Putative matrix metalloproteinase-19-like.	ALL53535.1/9.0e-133/matrix metalloproteinase-1 [Apostichopus japonicus]
950	Unigene62628_All	307972.A0A2G8KRF6	72.3	129.4	BSL78_12516	VWFA domain-containing protein.	XP_022080609.1/3.1e-37/epithelial chloride channel protein-like [Acanthaster planci]
951	Unigene62653_All	307972.A0A2G8JLR2	65	471.1	BSL78_26503	Uncharacterized protein.	PIK36668.1/3.3e-172/hypothetical protein BSL78_26503 [Apostichopus japonicus]
952	Unigene62669_All	307972.A0A2G8KN39	39.4	89	BSL78_13699	Putative monocarboxylate transporter 12.	PIK49436.1/1.6e-17/putative monocarboxylate transporter 12 [Apostichopus japonicus]
953	Unigene62818_All	307972.A0A2G8LKB2	74.5	2850.8	BSL78_02389	Putative alpha-1 collagen isoform X4.	PIK60697.1/0.0e+00/putative alpha-1 collagen isoform X4 [Apostichopus japonicus]
954	Unigene62884_All	307972.A0A2G8KW54	72.4	163.7	BSL78_10867	Uncharacterized protein.	PIK52243.1/3.1e-41/hypothetical protein BSL78_10867 [Apostichopus japonicus]
955	Unigene6288_All	307972.A0A2G8KAG3	51.4	1045.4	BSL78_18166	Alpha integrin subunit SU2; Belongs to the integrin alpha chain family.	PIK44982.1/1.0e-303/alpha integrin subunit SU2 [Apostichopus japonicus]
957	Unigene63164_All	307972.A0A2G8JJR4	41.8	221.9	BSL78_27177	Uncharacterized protein.	PIK52558.1/1.0e-73/putative kinesin-like protein, partial [Apostichopus japonicus]
958	Unigene6334_All	307972.A0A2G8JID3	77.2	406.8	BSL78_27668	Uncharacterized protein.	PIK35503.1/1.5e-119/hypothetical protein BSL78_27668 [Apostichopus japonicus]
959	Unigene63598_All	307972.A0A2G8JZP7	80.7	1013.1	BSL78_21914	Ras-GEF domain-containing protein.	PIK41235.1/0.0e+00/hypothetical protein BSL78_21913 [Apostichopus japonicus]
960	Unigene63599_All	307972.A0A2G8JZT0	95.6	101.7	BSL78_21912	Phosphoinositide phospholipase C.	XP_034398912.1/2.6e-45/glutamic acid-rich protein-like, partial [Cyclopterus lumpus]
961	Unigene63728_All	307972.A0A2G8L8Y7	46.3	273.9	BSL78_06375	ShKT domain-containing protein.	XP_011677432.2/7.2e-220/uncharacterized protein LOC105444635 isoform X1 [Strongylocentrotus purpuratus]
962	Unigene63798_All	307972.A0A2G8K8S0	78.2	688.3	BSL78_18730	Forkhead box J protein.	ALI93840.1/6.2e-258/forkhead box protein J1 [Holothuria glaberrima]
963	Unigene63814_All	307972.A0A2G8L803	64.6	1230.7	BSL78_06701	Putative thrombospondin type-1 domain-containing protein 7A isofor m X2.	XP_022087150.1/0.0e+00/thrombospondin type-1 domain-containing protein 7A-like isoform X2 [Acanthaster planci]
964	Unigene63851_All	307972.A0A2G8L6V8	83.4	849.7	BSL78_07132	Putative steroid 17-alpha-hydroxylase/17,20 lyase; Belongs to the cytochrome P450 family.	PIK55984.1/1.5e-243/putative steroid 17-alpha-hydroxylase/17,20 lyase [Apostichopus japonicus]
965	Unigene63913_All	307972.A0A2G8KIQ2	59.5	771.9	BSL78_15247	Polypeptide N-acetylgalactosaminyltransferase.	PIK47872.1/1.1e-211/putative polypeptide N-acetylgalactosaminyltransferase 1 [Apostichopus japonicus]
967	Unigene64140_All	307972.A0A2G8LD49	40.2	58.2	BSL78_04886	Uncharacterized protein.	PIK58162.1/2.1e-70/hypothetical protein BSL78_04886 [Apostichopus japonicus]
968	Unigene64147_All	307972.A0A2G8JMF2	50.3	503.1	BSL78_26239	Putative arylsulfatase.	XP_003731039.2/8.0e-103/arylsulfatase [Strongylocentrotus purpuratus]
969	Unigene64340_All	307972.A0A2G8LA46	37.6	127.1	BSL78_05955	Putative NACHT, LRR and PYD domains-containing protein 10-like.	PIK35992.1/4.7e-29/hypothetical protein BSL78_27177 [Apostichopus japonicus]
970	Unigene64429_All	307972.A0A2G8LNL5	52.9	196.1	BSL78_01174	Uncharacterized protein.	PIK61843.1/3.7e-49/hypothetical protein BSL78_01174 [Apostichopus japonicus]
973	Unigene64533_All	307972.A0A2G8KS87	75.7	473.8	BSL78_12245	Putative serine/threonine/tyrosine-interacting-like protein 1.	PIK50864.1/3.0e-129/putative serine/threonine/tyrosine-interacting-like protein 1 [Apostichopus japonicus]
974	Unigene64537_All	307972.A0A2G8JJ42	71.4	375.6	BSL78_27401	Uncharacterized protein.	PIK35766.1/5.0e-99/hypothetical protein BSL78_27401 [Apostichopus japonicus]
975	Unigene64925_All	307972.A0A2G8K3V2	56.4	500.4	BSL78_20448	5 alpha fibrillar collagen.	PIK42696.1/2.3e-136/5 alpha fibrillar collagen [Apostichopus japonicus]
978	Unigene65290_All	307972.A0A2G8LL29	50.5	572	BSL78_02142	Putative titin.	PIK60967.1/1.5e-275/putative titin [Apostichopus japonicus]
979	Unigene65291_All	307972.A0A2G8JE16	76.6	3271.9	BSL78_29210	Putative titin.	XP_033628849.1/0.0e+00/titin-like [Asterias rubens]
980	Unigene65500_All	307972.A0A2G8JTW2	68.9	496.9	BSL78_24028	Putative sarcosine oxidase isoform X5.	PIK39139.1/6.4e-137/putative sarcosine oxidase isoform X5, partial [Apostichopus japonicus]
982	Unigene65629_All	307972.A0A2G8KY96	29.5	84.7	BSL78_10154	Uncharacterized protein.	PIK52951.1/7.7e-16/hypothetical protein BSL78_10154 [Apostichopus japonicus]
983	Unigene65667_All	307972.A0A2G8KLH8	70.1	855.1	BSL78_14265	Angiotensin-converting enzyme.	KFW80608.1/5.3e-262/hypothetical protein N305_08246, partial [Manacus vitellinus]
984	Unigene65697_All	307972.A0A2G8L2Y8	50.6	78.6	BSL78_08471	Uncharacterized protein.	XP_011666525.1/1.3e-42/MAM domain-containing glycosylphosphatidylinositol anchor protein 2 isoform X1 [Strongylocentrotus purpuratus]
985	Unigene6590_All	307972.A0A2G8LKM3	42.1	78.2	BSL78_02288	Uncharacterized protein.	PIK35992.1/1.2e-20/hypothetical protein BSL78_27177 [Apostichopus japonicus]
986	Unigene66116_All	307972.A0A2G8JQS0	62.5	305.4	BSL78_25046	Putative 15-hydroxyprostaglandin dehydrogenase; Belongs to the short-chain dehydrogenases/reductases (SDR) family.	PIK38117.1/6.6e-80/putative 15-hydroxyprostaglandin dehydrogenase [Apostichopus japonicus]
988	Unigene66200_All	307972.A0A2G8KSX9	67.7	205.3	BSL78_12031	Putative WAP four-disulfide core domain protein 1.	PIK51082.1/4.2e-50/putative WAP four-disulfide core domain protein 1 [Apostichopus japonicus]
989	Unigene66413_All	307972.A0A2G8JXU8	78.7	172.2	BSL78_22625	Putative membrane-associated transporter protein.	XP_022095831.1/2.5e-84/membrane-associated transporter protein-like [Acanthaster planci]
990	Unigene66715_All	307972.A0A2G8L6L1	71.8	560.5	BSL78_07173	Putative somatostatin receptor type 4-like; Belongs to the G-protein coupled receptor 1 family.	PIK55903.1/1.2e-163/putative somatostatin receptor type 4-like [Apostichopus japonicus]
991	Unigene66896_All	307972.A0A2G8KYL2	92.8	347.1	BSL78_09997	Putative ras-related protein.	PIK53078.1/3.0e-92/putative ras-related protein [Apostichopus japonicus]
992	Unigene66942_All	307972.A0A2G8K9H1	85.9	242.3	BSL78_18488	Putative cellular retinoic acid-binding protein 1-like; Belongs to the calycin superfamily. Fatty-acid binding protein (FABP) family.	PIK44656.1/3.3e-60/putative cellular retinoic acid-binding protein 1-like [Apostichopus japonicus]
993	Unigene66947_All	307972.A0A2G8LDD9	62	555.1	BSL78_04839	Putative inactive tyrosine-protein kinase 7.	XP_030855345.1/2.4e-288/inactive tyrosine-protein kinase 7 [Strongylocentrotus purpuratus]
994	Unigene66958_All	307972.A0A2G8JDX1	85.1	306.6	BSL78_29273	Putative muscle-specific protein 20.	PIK33909.1/1.9e-80/putative muscle-specific protein 20 [Apostichopus japonicus]
995	Unigene66961_All	307972.A0A2G8LL86	72.8	285.8	BSL78_02020	Hairy/enhancer of split.	ALI93841.1/3.9e-214/Hes [Holothuria glaberrima]
996	Unigene6699_All	307972.A0A2G8LQN2	64.3	435.6	BSL78_00551	Putative collagen alpha-1(V) chain isoform X2.	AYL88761.1/0.0e+00/type V collagen, partial [Apostichopus japonicus]
997	Unigene67065_All	307972.A0A2G8JYP1	32.1	89.4	BSL78_22276	Putative cadherin-23.	XP_020043626.1/3.4e-44/protocadherin Fat 4 [Castor canadensis]
998	Unigene67067_All	307972.A0A2G8KUF6	90.9	656.4	BSL78_11456	Uncharacterized protein.	PIK51646.1/4.0e-205/hypothetical protein BSL78_11456, partial [Apostichopus japonicus]
999	Unigene67071_All	307972.A0A2G8JXS2	75.1	775.8	BSL78_22665	Putative tripartite motif-containing protein 2-like.	PIK40485.1/9.3e-223/putative tripartite motif-containing protein 2-like [Apostichopus japonicus]
1000	Unigene67148_All	307972.A0A2G8JMM8	62.6	278.9	BSL78_26155	Methyltransf_11 domain-containing protein.	PIK37014.1/8.0e-72/hypothetical protein BSL78_26155 [Apostichopus japonicus]
1003	Unigene67456_All	307972.A0A2G8JYM0	89.2	538.5	BSL78_22321	Putative ADP,ATP carrier protein; Belongs to the mitochondrial carrier (TC 2.A.29) family.	PIK40833.1/5.2e-150/putative ADP,ATP carrier protein [Apostichopus japonicus]
1004	Unigene67492_All	307972.A0A2G8LMN7	83.7	340.5	BSL78_01540	Uncharacterized protein.	PIK61527.1/3.5e-91/hypothetical protein BSL78_01540 [Apostichopus japonicus]
1005	Unigene68178_All	307972.A0A2G8LF30	73.5	247.3	BSL78_04286	Protein Wnt; Ligand for members of the frizzled family of seven transmembrane receptors; Belongs to the Wnt family.	ALT56982.1/7.2e-68/Wnt16 [Eupentacta fraudatrix]
1007	Unigene68573_All	307972.A0A2G8KCZ9	61.5	2204.5	BSL78_17227	Putative alpha-1 collagen isoform X4.	PIK45888.1/0.0e+00/putative alpha-1 collagen isoform X4 [Apostichopus japonicus]
1008	Unigene68598_All	307972.A0A2G8JU22	71.7	159.8	BSL78_23903	Protein kinase C isoform.	PIK39261.1/5.5e-47/protein kinase C isoform [Apostichopus japonicus]
1010	Unigene68700_All	307972.A0A2G8JL37	94.5	717.6	BSL78_14297	Mab-21 domain-containing protein.	PIK36453.1/3.5e-212/hypothetical protein BSL78_26720 [Apostichopus japonicus] >PIK48839.1 hypothetical protein BSL78_14297 [Apostichopus japonicus]
1011	Unigene68728_All	307972.A0A2G8JZS5	81.1	265.4	BSL78_21906	Putative paired box protein Pax-6.	XP_030845152.1/1.2e-182/paired box protein Pax-6 isoform X2 [Strongylocentrotus purpuratus]
1012	Unigene68733_All	307972.A0A2G8JKA6	56.2	716.1	BSL78_26983	Putative excitatory amino acid transporter 3.	PIK36184.1/1.8e-222/putative excitatory amino acid transporter 3 [Apostichopus japonicus]
1013	Unigene68778_All	307972.A0A2G8KU37	82.9	443	BSL78_11612	Putative aquaporin-8; Belongs to the MIP/aquaporin (TC 1.A.8) family.	PIK51507.1/8.8e-125/putative aquaporin-8 [Apostichopus japonicus]
1014	Unigene68813_All	307972.A0A2G8KIJ3	64.9	644.4	BSL78_15326	Putative gamma-aminobutyric acid type B receptor subunit 2.	PIK47808.1/5.0e-159/putative gamma-aminobutyric acid type B receptor subunit 2, partial [Apostichopus japonicus]
1017	Unigene68908_All	307972.A0A2G8JXP7	46.8	552.4	BSL78_22643	Ephrin_rec_like domain-containing protein.	PIK55409.1/3.2e-174/hypothetical protein BSL78_07680 [Apostichopus japonicus]
1019	Unigene68_All	307972.A0A2G8LA73	73.1	328.6	BSL78_05920	Putative sodium/calcium exchanger 3-like; Belongs to the Ca(2+):cation antiporter (CaCA) (TC 2.A.19) family.	XP_030832703.1/3.4e-170/sodium/calcium exchanger 2 isoform X2 [Strongylocentrotus purpuratus]
1021	Unigene69104_All	307972.A0A2G8JRF5	59.7	276.2	BSL78_24825	Uncharacterized protein.	PIK38351.1/2.3e-72/hypothetical protein BSL78_24825 [Apostichopus japonicus]
1022	Unigene69156_All	307972.A0A2G8LHW6	69.2	292.4	BSL78_03215	Uncharacterized protein.	PIK59843.1/1.1e-98/hypothetical protein BSL78_03215 [Apostichopus japonicus]
1023	Unigene69329_All	307972.A0A2G8LBR6	59.1	989.2	BSL78_05409	ZP domain-containing protein.	PIK51836.1/2.3e-255/hypothetical protein BSL78_11254 [Apostichopus japonicus]
1024	Unigene69416_All	307972.A0A2G8KGK7	72.7	988.8	BSL78_16005	Transporter; Belongs to the sodium:neurotransmitter symporter (SNF) (TC 2.A.22) family.	PIK47109.1/6.2e-287/putative sodium- and chloride-dependent neutral and basic amino acid transporter B(0+) isoform X1 [Apostichopus japonicus]
1025	Unigene69608_All	307972.A0A2G8JRK3	80	158.3	BSL78_24769	Putative transcription factor SUM-1.	Q00492.1/1.1e-98/RecName: Full=Transcription factor SUM-1; AltName: Full=Sea urchin myogenic factor 1 [Lytechinus variegatus]
1026	Unigene69746_All	307972.A0A2G8K121	87.3	500.7	BSL78_21439	Amino acid transporter.	PIK41694.1/2.2e-142/putative excitatory amino acid transporter 1 [Apostichopus japonicus]
1027	Unigene69794_All	307972.A0A2G8LJ05	73.4	264.6	BSL78_02871	Putative kelch-like protein 2.	PIK60243.1/3.0e-86/putative kelch-like protein 2 [Apostichopus japonicus]
1031	Unigene76586_All	307972.A0A2G8L579	45.2	76.3	BSL78_07687	Uncharacterized protein.	PIK55416.1/1.0e-10/hypothetical protein BSL78_07687 [Apostichopus japonicus]
1032	Unigene76736_All	307972.A0A2G8KZD8	75.4	427.9	BSL78_09707	Putative alpha-L-fucosidase-like; Belongs to the glycosyl hydrolase 29 family.	PIK53384.1/1.9e-117/putative alpha-L-fucosidase-like [Apostichopus japonicus]
1033	Unigene76757_All	307972.A0A2G8K7D5	47.2	121.3	BSL78_19217	Fibrinogen C-terminal domain-containing protein.	XP_033107417.1/7.6e-32/macrophage mannose receptor 1-like isoform X2 [Anneissia japonica]
1036	Unigene771_All	307972.A0A2G8LL22	92.3	323.9	BSL78_02131	Putative titin.	PIK60956.1/1.8e-96/putative titin [Apostichopus japonicus]
1037	Unigene7730_All	307972.A0A2G8JXC3	58.5	60.8	BSL78_22820	zf-RVT domain-containing protein.	CAB3264531.1/1.5e-30/pol-like protein [Phallusia mammillata]
1039	Unigene79617_All	307972.A0A2G8LIV6	33	132.1	BSL78_02915	Putative netrin receptor UNC5B.	PIK60193.1/1.7e-27/putative netrin receptor UNC5B [Apostichopus japonicus]
1041	Unigene79996_All	307972.A0A2G8K3S3	35.2	235.3	BSL78_20529	Uncharacterized protein.	PIK45680.1/5.6e-114/hypothetical protein BSL78_17458 [Apostichopus japonicus]
1043	Unigene80597_All	307972.A0A2G8K1Z4	48.1	387.5	BSL78_21136	Uncharacterized protein.	XP_014678737.1/8.7e-155/PREDICTED: uncharacterized protein LOC106818551, partial [Priapulus caudatus]
1044	Unigene80945_All	307972.A0A2G8K8H9	66.5	628.2	BSL78_18865	Uncharacterized protein.	PIK44275.1/8.5e-175/hypothetical protein BSL78_18865 [Apostichopus japonicus]
1047	Unigene82365_All	307972.A0A2G8JVF7	27.8	83.6	BSL78_23409	Uncharacterized protein.	PIK48488.1/2.0e-18/hypothetical protein BSL78_14637 [Apostichopus japonicus]
1048	Unigene8316_All	307972.A0A2G8KPM3	66.1	238.4	BSL78_13166	Putative RNA-directed DNA polymerase from mobile element jockey-like.	PIK49959.1/6.1e-61/putative RNA-directed DNA polymerase from mobile element jockey-like [Apostichopus japonicus]
1049	Unigene831_All	307972.A0A2G8JN09	61.4	112.8	BSL78_26069	Reverse transcriptase domain-containing protein.	NA
1050	Unigene83657_All	307972.A0A2G8LKN9	83.2	359.8	BSL78_02228	Putative collagen alpha-1(XXVII) chain.	PIK60828.1/9.4e-94/putative collagen alpha-1(XXVII) chain [Apostichopus japonicus]
1052	Unigene8392_All	307972.A0A2G8KVW0	68.9	1189.5	BSL78_10986	ANK_REP_REGION domain-containing protein.	PIK52139.1/0.0e+00/hypothetical protein BSL78_10986 [Apostichopus japonicus]
1053	Unigene84249_All	307972.A0A2G8K741	37.8	210.7	BSL78_19398	Putative solute carrier family 35 member G1.	PIK43763.1/3.8e-58/putative solute carrier family 35 member G1 [Apostichopus japonicus]
1056	Unigene85300_All	307972.A0A2G8JMM4	36.1	111.3	BSL78_26208	PID domain-containing protein.	XP_003727980.2/8.6e-80/uncharacterized protein LOC100893346 [Strongylocentrotus purpuratus]
1057	Unigene8545_All	307972.A0A2G8LS00	57.7	289.3	BSL78_00012	Putative lens fiber major intrinsic protein; Belongs to the MIP/aquaporin (TC 1.A.8) family.	PIK63005.1/4.5e-84/putative lens fiber major intrinsic protein [Apostichopus japonicus]
1059	Unigene8708_All	307972.A0A2G8KQ89	33.3	548.5	BSL78_12933	Uncharacterized protein.	PIK50182.1/4.7e-163/hypothetical protein BSL78_12933 [Apostichopus japonicus]
1060	Unigene8757_All	307972.A0A2G8KQN7	91.8	441.8	BSL78_12830	Putative four and a half LIM domains protein 2-like isoform X2.	XP_030850860.1/8.9e-255/prickle planar cell polarity protein 3-B-like [Strongylocentrotus purpuratus] >XP_030851677.1 prickle planar cell polarity protein 3-B-like [Strongylocentrotus purpuratus]
1062	Unigene88108_All	307972.A0A2G8KK30	86.9	568.9	BSL78_14809	Putative D-beta-hydroxybutyrate dehydrogenase, mitochondrial-like; Belongs to the short-chain dehydrogenases/reductases (SDR) family.	PIK48325.1/5.1e-158/putative D-beta-hydroxybutyrate dehydrogenase, mitochondrial-like [Apostichopus japonicus]
1063	Unigene88621_All	307972.A0A2G8KF72	88	500	BSL78_16508	Putative neuronal acetylcholine receptor subunit alpha-4-like.	PIK46643.1/6.1e-161/putative neuronal acetylcholine receptor subunit alpha-4-like [Apostichopus japonicus]
1064	Unigene886_All	307972.A0A2G8K937	52.8	132.5	BSL78_18662	Putative aquaporin-10; Belongs to the MIP/aquaporin (TC 1.A.8) family.	XP_792142.4/9.5e-32/aquaporin-10 [Strongylocentrotus purpuratus]
1066	Unigene91335_All	307972.A0A2G8K4Y9	79.5	349.4	BSL78_20077	Putative tripartite motif-containing protein 2.	PIK43071.1/1.6e-104/putative tripartite motif-containing protein 2 [Apostichopus japonicus]
1067	Unigene92857_All	307972.A0A2G8LP74	42.6	123.6	BSL78_01056	Putative regulator of G-protein signaling 3 isoform X3.	XP_011679021.1/5.5e-76/regulator of G-protein signaling 20 isoform X2 [Strongylocentrotus purpuratus]
1068	Unigene9387_All	307972.A0A2G8JFX3	64.1	314.3	BSL78_28540	Rho kinase; Belongs to the protein kinase superfamily. AGC Ser/Thr protein kinase family.	PIK34635.1/4.4e-132/Rho kinase [Apostichopus japonicus]
1069	Unigene94977_All	307972.A0A2G8K0C8	61.9	421.8	BSL78_21730	Putative corticotropin-releasing factor receptor 2 isoform X3; Belongs to the G-protein coupled receptor 2 family.	PIK41405.1/3.8e-129/putative corticotropin-releasing factor receptor 2 isoform X3 [Apostichopus japonicus]
1070	Unigene95400_All	307972.A0A2G8K0H9	70.5	142.1	BSL78_21658	Putative cell surface glycoprotein 1-like.	PIK41500.1/1.1e-30/putative cell surface glycoprotein 1-like [Apostichopus japonicus]
1071	Unigene96189_All	307972.A0A2G8KDP8	71.4	102.8	BSL78_17050	Uncharacterized protein.	XP_022089333.1/4.2e-36/uncharacterized protein LOC110978553 [Acanthaster planci]
1072	Unigene96_All	307972.A0A2G8KZ89	91.2	271.9	BSL78_09751	Putative synaptotagmin-4.	XP_030833053.1/1.2e-141/synaptotagmin-11 [Strongylocentrotus purpuratus]
1073	Unigene9705_All	307972.A0A2G8JJZ3	33	399.4	BSL78_27109	Putative NLR family CARD domain-containing protein 4.	PIK38959.1/6.3e-178/putative NACHT, LRR and PYD domains-containing protein 3-like [Apostichopus japonicus]
1076	Unigene9901_All	307972.A0A2G8KI46	79.3	290.8	BSL78_15447	Putative ras-related protein.	PIK47673.1/6.8e-76/putative ras-related protein [Apostichopus japonicus]
1077	Unigene9915_All	307972.A0A2G8JB07	71.5	394.8	BSL78_30269	Putative galactocerebrosidase.	XP_022080636.1/8.5e-242/galactocerebrosidase-like isoform X2 [Acanthaster planci]
1082	Unigene99239_All	307972.A0A2G8JL82	66.1	562.8	BSL78_26676	Heat shock protein 90-alpha 3.	TGZ74239.1/3.3e-216/hypothetical protein CRM22_001046 [Opisthorchis felineus]
1083	Unigene99315_All	307972.A0A2G8KY88	94.6	301.6	BSL78_10102	Actin-related protein 2/3 complex subunit 4; Functions as actin-binding component of the Arp2/3 complex which is involved in regulation of actin polymerization and together with an activating nucleation-promoting factor (NPF) mediates the formation of branched actin networks. Seems to contact the mother actin filament; Belongs to the ARPC4 family.	PIK52993.1/4.2e-81/putative actin-related protein 2/3 complex subunit 4 [Apostichopus japonicus]
1084	Unigene99652_All	307972.A0A2G8KQ96	37.1	126.3	BSL78_13001	Uncharacterized protein.	KAA3670225.1/3.1e-136/uncharacterized protein DEA37_0008011 [Paragonimus westermani]

## Sheet: HF_MS
#queryIndex	queryItem	stringId	identity	bitscore	preferred Name	String annotation	Nr annotation
1	CL1005.Contig5_All	307972.A0A2G8KAR7	66.2	111.7	BSL78_18074	Prenylcysteine oxidase.	XP_030848922.1/3.8e-112/prenylcysteine oxidase 1-like [Strongylocentrotus purpuratus]
2	CL10061.Contig10_All	307972.A0A2G8L657	37.9	181.8	BSL78_07319	Putative development-specific protein LVN1.2.	PIK55759.1/9.3e-43/putative development-specific protein LVN1.2 [Apostichopus japonicus]
4	CL10648.Contig29_All	307972.A0A2G8LE58	52.9	568.9	BSL78_04547	Putative techylectin-5B-like.	PIK58523.1/2.0e-166/putative techylectin-5B-like [Apostichopus japonicus]
5	CL1066.Contig4_All	307972.A0A2G8K5Z9	62.9	345.5	BSL78_19757	Putative CD63 antigen; Belongs to the tetraspanin (TM4SF) family.	XP_022082820.1/1.3e-83/CD9 antigen-like isoform X2 [Acanthaster planci]
6	CL10748.Contig2_All	307972.A0A2G8KTW1	93.1	335.9	BSL78_11717	Putative ras-related protein.	XP_022091095.1/8.1e-101/ras-related protein Rab-32-like isoform X3 [Acanthaster planci]
7	CL10900.Contig2_All	307972.A0A2G8LPA5	90	439.9	BSL78_01075	PHB domain-containing protein.	ATU79808.1/5.9e-127/stomatin [Apostichopus japonicus]
8	CL10938.Contig2_All	307972.A0A2G8LMC1	39.9	151.8	BSL78_01628	Uncharacterized protein.	XP_006819098.1/1.4e-34/PREDICTED: uncharacterized protein LOC102807910 [Saccoglossus kowalevskii]
9	CL11016.Contig7_All	307972.A0A2G8KHS5	64.3	799.3	BSL78_15598	Putative neural cell adhesion molecule 1-like.	PIK47546.1/1.0e-141/putative neural cell adhesion molecule 1-like, partial [Apostichopus japonicus]
10	CL11024.Contig13_All	307972.A0A2G8KI94	55	583.6	BSL78_15437	Putative glutamyl-tRNA(Gln) amidotransferase subunit A, chloroplastic/mitochondrial.	PIK47695.1/2.5e-162/putative glutamyl-tRNA(Gln) amidotransferase subunit A, chloroplastic/mitochondrial [Apostichopus japonicus]
11	CL11039.Contig10_All	307972.A0A2G8KQM0	65.5	512.3	BSL78_12824	Putative fatty acid amide hydrolase-like.	XP_033111807.1/1.6e-139/fatty acid amide hydrolase-like [Anneissia japonica]
12	CL11083.Contig4_All	307972.A0A2G8JF03	81.4	894	BSL78_28854	Putative arylsulfatase A-like.	PIK34322.1/1.6e-256/putative arylsulfatase A-like [Apostichopus japonicus]
13	CL11273.Contig3_All	307972.A0A2G8KGW9	28.5	65.1	BSL78_15892	Tetraspanin.	XP_012229465.1/1.3e-40/PREDICTED: CD63 antigen-like [Linepithema humile]
14	CL11462.Contig1_All	307972.A0A2G8KW37	43.3	192.6	BSL78_10888	Putative syntenin-1.	XP_783994.2/2.2e-102/syntenin-1 isoform X1 [Strongylocentrotus purpuratus]
15	CL11552.Contig7_All	307972.A0A2G8L933	68.6	679.1	BSL78_06309	Catalase.	AFS60095.1/3.7e-253/catalase [Apostichopus japonicus]
16	CL11576.Contig9_All	307972.A0A2G8L8I5	76.9	920.2	BSL78_06534	Sulfatase domain-containing protein.	PIK56566.1/1.6e-262/hypothetical protein BSL78_06534 [Apostichopus japonicus]
17	CL11588.Contig8_All	307972.A0A2G8LIS8	75.3	156.4	BSL78_02884	Putative phospholipase D3.	XP_033628319.1/2.6e-120/phospholipase D3-like [Asterias rubens]
18	CL11658.Contig13_All	307972.A0A2G8LE58	50.5	545.8	BSL78_04547	Putative techylectin-5B-like.	AYO99754.1/2.3e-164/fibrinogen-like protein [Apostichopus japonicus]
19	CL11893.Contig4_All	307972.A0A2G8KWZ2	67.5	392.5	BSL78_10680	NmrA domain-containing protein.	PIK52430.1/3.1e-112/hypothetical protein BSL78_10680 [Apostichopus japonicus]
20	CL11912.Contig1_All	307972.A0A2G8L7W0	75.1	320.5	BSL78_06721	Glutathione S-transferase 1; Belongs to the GST superfamily.	PIK56347.1/3.5e-84/Glutathione S-transferase 1 [Apostichopus japonicus]
21	CL1369.Contig5_All	307972.A0A2G8KC51	50.6	345.9	BSL78_17610	Putative bactericidal permeability-increasing protein.	PIK45539.1/9.2e-92/putative bactericidal permeability-increasing protein, partial [Apostichopus japonicus]
22	CL2113.Contig2_All	307972.A0A2G8K0H6	67.8	404.1	BSL78_21669	Putative retinol dehydrogenase 12.	PIK41483.1/1.5e-110/putative retinol dehydrogenase 12 [Apostichopus japonicus]
23	CL2136.Contig1_All	307972.A0A2G8K8U7	89.2	659.4	BSL78_18724	Guanine nucleotide-binding protein G(12) alpha subunit.	PIK44400.1/3.4e-186/guanine nucleotide-binding protein G(12) alpha subunit [Apostichopus japonicus]
24	CL2311.Contig2_All	307972.A0A2G8JZ08	75.1	298.5	BSL78_22195	Putative fibropellin-3 isoform X1.	PIK40949.1/1.2e-77/putative fibropellin-3 isoform X1 [Apostichopus japonicus]
25	CL2473.Contig21_All	307972.A0A2G8LG94	76.3	335.1	BSL78_03784	Alpha-galactosidase.	XP_011684091.1/9.6e-146/alpha-N-acetylgalactosaminidase [Strongylocentrotus purpuratus] >XP_786834.2 alpha-N-acetylgalactosaminidase [Strongylocentrotus purpuratus]
26	CL2787.Contig3_All	307972.A0A2G8JKV7	86.4	1136.7	BSL78_26795	E3 ubiquitin-protein ligase.	PIK36378.1/0.0e+00/putative E3 ubiquitin-protein ligase Su(dx) [Apostichopus japonicus]
27	CL3232.Contig1_All	307972.A0A2G8JXL8	91.4	1194.5	BSL78_22636	Putative myosin heavy chain, striated muscle isoform X5; Belongs to the TRAFAC class myosin-kinesin ATPase superfamily. Myosin family.	PIK40516.1/0.0e+00/putative myosin heavy chain, striated muscle isoform X5 [Apostichopus japonicus]
28	CL328.Contig13_All	307972.A0A2G8K9Z3	43.1	1753	BSL78_18317	Uncharacterized protein.	PIK44812.1/0.0e+00/hypothetical protein BSL78_18317 [Apostichopus japonicus]
29	CL328.Contig22_All	307972.A0A2G8K9Z3	53.4	730.7	BSL78_18317	Uncharacterized protein.	PIK44812.1/7.1e-190/hypothetical protein BSL78_18317 [Apostichopus japonicus]
30	CL344.Contig1_All	307972.A0A2G8JVN0	35.5	78.6	BSL78_23380	Glutaredoxin domain-containing protein.	XP_011674359.2/6.5e-29/glutaredoxin [Strongylocentrotus purpuratus]
31	CL3614.Contig3_All	307972.A0A2G8KI28	85.8	659.1	BSL78_15489	Putative acid ceramidase.	PIK47625.1/1.2e-183/putative acid ceramidase, partial [Apostichopus japonicus]
32	CL4473.Contig3_All	307972.A0A2G8LDJ7	87.7	908.3	BSL78_04762	Alkaline phosphatase.	PIK58321.1/8.3e-261/hypothetical protein BSL78_04762, partial [Apostichopus japonicus]
33	CL4499.Contig3_All	307972.A0A2G8KTP1	58.5	313.9	BSL78_11746	Tryptophan 2,3-dioxygenase.	PIK51378.1/4.5e-114/Tryptophan 2,3-dioxygenase [Apostichopus japonicus]
34	CL4508.Contig1_All	307972.A0A2G8JEY6	88.3	412.9	BSL78_28881	Putative cAMP-responsive element modulator isoform X3.	PIK34293.1/9.8e-119/putative cAMP-responsive element modulator isoform X3 [Apostichopus japonicus]
35	CL4519.Contig14_All	307972.A0A2G8L0B7	26.3	314.3	BSL78_09410	Putative receptor-type tyrosine-protein phosphatase T isoform X2.	XP_033636701.1/4.4e-104/receptor-type tyrosine-protein phosphatase T-like [Asterias rubens]
36	CL4520.Contig1_All	307972.A0A2G8JT93	76.1	263.1	BSL78_24233	Phospholipid scramblase; May mediate accelerated ATP-independent bidirectional transbilayer migration of phospholipids upon binding calcium ions that results in a loss of phospholipid asymmetry in the plasma membrane. Belongs to the phospholipid scramblase family.	XP_003727728.1/2.6e-122/phospholipid scramblase 2 isoform X1 [Strongylocentrotus purpuratus]
37	CL4631.Contig3_All	307972.A0A2G8K1M0	56.2	869.8	BSL78_21284	Putative circularly permutated Ras protein 1-like isoform X2.	PIK56321.1/1.4e-235/putative circularly permutated Ras protein 1 [Apostichopus japonicus]
38	CL5204.Contig1_All	307972.A0A2G8K288	77.7	381.3	BSL78_21021	Putative beta-hexosaminidase subunit alpha isoform X2.	XP_030832619.1/1.7e-185/beta-hexosaminidase subunit alpha isoform X1 [Strongylocentrotus purpuratus] >XP_030832620.1 beta-hexosaminidase subunit alpha isoform X1 [Strongylocentrotus purpuratus]
39	CL5307.Contig23_All	307972.A0A2G8LPA5	88.4	425.6	BSL78_01075	PHB domain-containing protein.	ATU79808.1/1.3e-122/stomatin [Apostichopus japonicus]
40	CL5414.Contig2_All	307972.A0A2G8L870	80.4	1077.8	BSL78_06621	Putative lysosomal alpha-glucosidase-like; Belongs to the glycosyl hydrolase 31 family.	PIK56458.1/1.5e-310/putative lysosomal alpha-glucosidase-like [Apostichopus japonicus]
43	CL5703.Contig2_All	307972.A0A2G8KFJ4	70.7	214.9	BSL78_16399	Putative myosin-2 essential light chain-like.	PIK46735.1/7.9e-53/putative myosin-2 essential light chain-like [Apostichopus japonicus]
44	CL5958.Contig1_All	307972.A0A2G8KP65	67.5	755	BSL78_13305	Putative solute carrier family 15 member 4-like.	PIK49803.1/5.3e-220/putative solute carrier family 15 member 4-like [Apostichopus japonicus]
45	CL6107.Contig29_All	307972.A0A2G8JLT1	78.7	517.3	BSL78_26465	Putative alpha-1D adrenergic receptor-like; Belongs to the G-protein coupled receptor 1 family.	PIK36693.1/1.0e-149/putative alpha-1D adrenergic receptor-like [Apostichopus japonicus]
46	CL6473.Contig1_All	307972.A0A2G8LFL3	62.6	372.9	BSL78_04058	Putative N-terminal EF-hand calcium-binding protein 1-like.	PIK59031.1/4.9e-102/putative N-terminal EF-hand calcium-binding protein 1-like [Apostichopus japonicus]
47	CL6798.Contig3_All	307972.A0A2G8KLG2	36.4	1020	BSL78_14328	Uncharacterized protein.	XP_033647147.1/0.0e+00/plexin-A2-like isoform X2 [Asterias rubens]
48	CL7058.Contig2_All	307972.A0A2G8LMP3	65.5	893.3	BSL78_01541	Uncharacterized protein.	PIK38944.1/2.1e-222/putative arachidonate 5-lipoxygenase [Apostichopus japonicus]
49	CL714.Contig2_All	307972.A0A2G8JMQ2	73.2	483.4	BSL78_26183	Putative aldose reductase.	PIK36985.1/4.7e-132/putative aldose reductase, partial [Apostichopus japonicus]
50	CL7770.Contig4_All	307972.A0A2G8LJD0	59.2	953	BSL78_02724	FAD-binding PCMH-type domain-containing protein.	XP_022086121.1/0.0e+00/xanthine dehydrogenase/oxidase-like isoform X1 [Acanthaster planci]
51	CL8161.Contig3_All	307972.A0A2G8KWR0	57	787.3	BSL78_10651	Putative disintegrin and metalloproteinase domain-containing protein 10 isoform X1.	PIK52447.1/7.4e-228/putative disintegrin and metalloproteinase domain-containing protein 10 isoform X1 [Apostichopus japonicus]
52	CL8380.Contig5_All	307972.A0A2G8JU41	68.9	223.4	BSL78_23913	NAD(P)-bd_dom domain-containing protein.	XP_022094045.1/3.8e-63/oxidoreductase HTATIP2-like isoform X2 [Acanthaster planci]
53	CL8606.Contig10_All	307972.A0A2G8LCM7	74.4	553.1	BSL78_05090	Uncharacterized protein.	PIK58002.1/6.6e-184/hypothetical protein BSL78_05090, partial [Apostichopus japonicus]
54	CL9392.Contig3_All	307972.A0A2G8L6E6	85.8	1522.7	BSL78_07261	Putative dimethylglycine dehydrogenase, mitochondrial isoform X1.	PIK55832.1/0.0e+00/putative dimethylglycine dehydrogenase, mitochondrial isoform X1 [Apostichopus japonicus]
55	CL9570.Contig7_All	307972.A0A2G8L9D6	45.2	222.2	BSL78_06257	Periostin.	PIK56854.1/2.7e-56/Periostin [Apostichopus japonicus]
56	CL9713.Contig1_All	307972.A0A2G8KM80	59.5	562	BSL78_14019	SASA domain-containing protein.	XP_033119616.1/8.9e-157/sialate O-acetylesterase-like [Anneissia japonica]
57	CL9774.Contig1_All	307972.A0A2G8LMA7	55.6	912.1	BSL78_01722	Integrin beta; Belongs to the integrin beta chain family.	PIK61364.1/1.2e-268/putative integrin beta-1-A [Apostichopus japonicus]
58	CL9853.Contig1_All	307972.A0A2G8LBQ9	78.7	794.3	BSL78_05442	Putative glycerol kinase; Belongs to the FGGY kinase family.	XP_033641508.1/9.0e-223/glycerol kinase-like isoform X2 [Asterias rubens]
59	CL9855.Contig2_All	307972.A0A2G8KW18	78.7	184.9	BSL78_10908	Putative pleckstrin-likey domain-containing family B member 1 isoform X2.	PIK52206.1/6.9e-80/putative pleckstrin-likey domain-containing family B member 1 isoform X2 [Apostichopus japonicus]
60	Unigene10287_All	307972.A0A2G8JJ89	63.3	465.7	BSL78_27404	Putative prostatic acid phosphatase; Belongs to the histidine acid phosphatase family.	PIK35769.1/2.7e-126/putative prostatic acid phosphatase [Apostichopus japonicus]
61	Unigene10522_All	307972.A0A2G8K497	55.3	587	BSL78_20307	Aldehyde dehydrogenase; Belongs to the aldehyde dehydrogenase family.	PIK42837.1/1.3e-164/Fatty aldehyde dehydrogenase [Apostichopus japonicus]
62	Unigene110499_All	307972.A0A2G8L7T1	37.6	117.1	BSL78_06755	Putative ependymin-related protein 1-like.	PIK57737.1/1.9e-31/putative development-specific protein LVN1.2 isoform X2 [Apostichopus japonicus]
63	Unigene11137_All	307972.A0A2G8LLD6	78.1	751.1	BSL78_02145	Putative glycerol-3-phosphate dehydrogenase, mitochondrial isoform X1.	XP_030829740.1/0.0e+00/glycerol-3-phosphate dehydrogenase, mitochondrial-like [Strongylocentrotus purpuratus]
64	Unigene11304_All	307972.A0A2G8K4F0	76.9	786.6	BSL78_20267	Putative serine carboxypeptidase CPVL; Belongs to the peptidase S10 family.	PIK42881.1/7.4e-223/putative serine carboxypeptidase CPVL [Apostichopus japonicus]
65	Unigene11468_All	307972.A0A2G8JII7	68.5	625.5	BSL78_27632	MFS domain-containing protein; Belongs to the major facilitator superfamily. Sugar transporter (TC 2.A.1.1) family.	PIK35539.1/2.3e-181/hypothetical protein BSL78_27632 [Apostichopus japonicus]
66	Unigene125_All	307972.A0A2G8KZM5	79.9	864.8	BSL78_09623	Putative arylsulfatase J.	PIK53483.1/6.2e-245/putative arylsulfatase J [Apostichopus japonicus]
67	Unigene12963_All	307972.A0A2G8LBB9	49.7	352.4	BSL78_05613	Lipase; Belongs to the AB hydrolase superfamily. Lipase family.	XP_022086383.1/3.0e-109/gastric triacylglycerol lipase-like [Acanthaster planci]
68	Unigene13550_All	307972.A0A2G8LCS1	58	411	BSL78_05022	Putative enoyl-CoA delta isomerase 2, mitochondrial.	XP_780031.1/2.8e-120/enoyl-CoA delta isomerase 2, mitochondrial [Strongylocentrotus purpuratus]
69	Unigene14353_All	307972.A0A2G8JN17	80.6	698	BSL78_25995	Putative 3-ketoacyl-CoA thiolase, peroxisomal isoform X1; Belongs to the thiolase-like superfamily. Thiolase family.	PIK37171.1/2.3e-199/putative 3-ketoacyl-CoA thiolase, peroxisomal isoform X1 [Apostichopus japonicus]
70	Unigene14410_All	307972.A0A2G8JR85	67.6	839.7	BSL78_24877	Putative acyloxyacyl hydrolase-like.	PIK38284.1/2.6e-237/putative acyloxyacyl hydrolase-like [Apostichopus japonicus]
71	Unigene14516_All	307972.A0A2G8K4Y8	85.1	737.3	BSL78_20062	Putative acyl-CoA dehydrogenase 6-like.	PIK43086.1/8.0e-209/putative acyl-CoA dehydrogenase 6-like [Apostichopus japonicus]
72	Unigene14637_All	307972.A0A2G8JLW2	53	157.5	BSL78_26445	Putative WD repeat and FYVE domain-containing protein 2 isoform X2.	XP_033100979.1/3.8e-182/WD repeat and FYVE domain-containing protein 2-like [Anneissia japonica]
73	Unigene14912_All	307972.A0A2G8KAP4	75.2	265	BSL78_18058	Uncharacterized protein.	PIK45071.1/1.0e-66/hypothetical protein BSL78_18058 [Apostichopus japonicus]
74	Unigene15895_All	307972.A0A2G8JZB8	59.2	224.9	BSL78_22082	F5/8 type C domain-containing protein.	PIK41074.1/6.2e-55/hypothetical protein BSL78_22082 [Apostichopus japonicus]
75	Unigene16755_All	307972.A0A2G8JXR2	53.6	338.2	BSL78_22626	Folate gamma-glutamyl hydrolase.	PIK40520.1/1.8e-89/hypothetical protein BSL78_22626 [Apostichopus japonicus]
76	Unigene17326_All	307972.A0A2G8LEX4	97.9	380.6	BSL78_04270	Putative ras-related protein.	PIK58811.1/2.1e-101/putative ras-related protein, partial [Apostichopus japonicus]
77	Unigene17619_All	307972.A0A2G8LDD4	66.7	649.8	BSL78_04785	Uncharacterized protein.	PIK58279.1/7.7e-182/hypothetical protein BSL78_04785, partial [Apostichopus japonicus]
78	Unigene18105_All	307972.A0A2G8LE95	84.4	386.3	BSL78_04490	Putative ornithine aminotransferase, mitochondrial.	XP_030841969.1/1.7e-194/ornithine aminotransferase, mitochondrial-like [Strongylocentrotus purpuratus]
79	Unigene18510_All	307972.A0A2G8JWF5	74.9	1024.2	BSL78_23049	Putative carnitine O-palmitoyltransferase 2, mitochondrial; Belongs to the carnitine/choline acetyltransferase family.	PIK40111.1/2.8e-298/putative carnitine O-palmitoyltransferase 2, mitochondrial [Apostichopus japonicus]
80	Unigene18899_All	307972.A0A2G8JYR3	73.9	778.9	BSL78_22230	Putative non-specific lipid-transfer protein; Belongs to the thiolase-like superfamily. Thiolase family.	PIK40916.1/3.3e-248/putative non-specific lipid-transfer protein [Apostichopus japonicus]
81	Unigene19707_All	307972.A0A2G8L4A0	70.9	444.1	BSL78_08037	Putative transmembrane protein C2orf18.	XP_022090434.1/6.8e-128/solute carrier family 35 member F6-like isoform X1 [Acanthaster planci] >XP_022090435.1 solute carrier family 35 member F6-like isoform X1 [Acanthaster planci] >XP_022090436.1 solute carrier family 35 member F6-like isoform X1 [Acanthaster planci]
82	Unigene2109_All	307972.A0A2G8JY62	49.8	205.7	BSL78_22470	15-hydroxyprostaglandin dehydrogenase; Belongs to the short-chain dehydrogenases/reductases (SDR) family.	PIK40673.1/1.2e-50/15-hydroxyprostaglandin dehydrogenase [Apostichopus japonicus]
83	Unigene21146_All	307972.A0A2G8KGV0	75.8	820.1	BSL78_15913	Putative N-sulfoglucosamine sulfohydrolase.	PIK47224.1/7.3e-234/putative N-sulfoglucosamine sulfohydrolase [Apostichopus japonicus]
84	Unigene21525_All	307972.A0A2G8JKH4	84.5	180.3	BSL78_26937	Putative ras-related protein.	XP_011664698.1/3.2e-78/ras-related protein Rap-2c [Strongylocentrotus purpuratus]
85	Unigene21527_All	307972.A0A2G8KZD8	70.9	731.9	BSL78_09707	Putative alpha-L-fucosidase-like; Belongs to the glycosyl hydrolase 29 family.	PIK53384.1/4.2e-227/putative alpha-L-fucosidase-like [Apostichopus japonicus]
86	Unigene22110_All	307972.A0A2G8K2J1	41.7	86.3	BSL78_20939	Peptidylprolyl isomerase.	XP_013772828.1/6.6e-30/peptidyl-prolyl cis-trans isomerase FKBP12-like [Limulus polyphemus] >XP_022239720.1 peptidyl-prolyl cis-trans isomerase FKBP12-like [Limulus polyphemus]
87	Unigene23090_All	307972.A0A2G8LE90	63.8	441.4	BSL78_04523	NAAA-beta domain-containing protein.	PIK58553.1/1.6e-120/hypothetical protein BSL78_04523 [Apostichopus japonicus]
88	Unigene23572_All	307972.A0A2G8KTS3	81.5	535.8	BSL78_11719	Putative short-chain dehydrogenase/reductase family 16C member 6-like; Belongs to the short-chain dehydrogenases/reductases (SDR) family.	PIK51397.1/2.1e-149/putative short-chain dehydrogenase/reductase family 16C member 6-like [Apostichopus japonicus]
89	Unigene24000_All	307972.A0A2G8KWG8	54.8	600.9	BSL78_10808	Putative arylsulfatase I.	XP_030845448.1/2.3e-180/arylsulfatase I isoform X2 [Strongylocentrotus purpuratus]
90	Unigene24485_All	307972.A0A2G8LCF4	51.5	99	BSL78_05130	Matrix metalloproteinase-16.	PIK57931.1/2.8e-53/Matrix metalloproteinase-16 [Apostichopus japonicus]
91	Unigene2551_All	307972.A0A2G8LNM0	55.3	248.8	BSL78_01166	Saposin B-type domain-containing protein.	NA
92	Unigene2592_All	307972.A0A2G8JZ04	63	868.2	BSL78_22185	Putative beta-glucuronidase.	XP_022801400.1/1.1e-205/beta-glucuronidase-like [Stylophora pistillata] >PFX18765.1 Beta-glucuronidase [Stylophora pistillata]
93	Unigene26093_All	307972.A0A2G8L8W2	39.4	176.8	BSL78_06413	Uncharacterized protein.	PIK56691.1/6.0e-43/hypothetical protein BSL78_06413 [Apostichopus japonicus]
94	Unigene26435_All	307972.A0A2G8JRL6	32.3	216.1	BSL78_24756	Axonin.	PIK38406.1/3.2e-53/axonin [Apostichopus japonicus]
95	Unigene26482_All	307972.A0A2G8KYL4	81.1	316.6	BSL78_10006	Putative gremlin-2.	PIK53087.1/5.4e-85/putative gremlin-2 [Apostichopus japonicus]
96	Unigene26957_All	307972.A0A2G8KVC1	71.2	762.3	BSL78_11171	Putative lysosome membrane protein 2 isoform X1; Belongs to the CD36 family.	PIK51963.1/2.4e-216/putative lysosome membrane protein 2 isoform X1 [Apostichopus japonicus]
97	Unigene28722_All	307972.A0A2G8KTQ1	68.4	488	BSL78_11705	Pept_C1 domain-containing protein; Belongs to the peptidase C1 family.	AOG61243.1/1.8e-145/cathepsin B [Apostichopus japonicus]
98	Unigene29569_All	307972.A0A2G8L655	42.6	289.7	BSL78_07358	Putative sialidase-4-like.	PIK55747.1/9.9e-80/putative sialidase-4-like [Apostichopus japonicus]
99	Unigene30612_All	307972.A0A2G8LE58	51.5	565.1	BSL78_04547	Putative techylectin-5B-like.	AYO99754.1/1.9e-171/fibrinogen-like protein [Apostichopus japonicus]
100	Unigene31302_All	307972.A0A2G8KE56	57.2	311.6	BSL78_16878	Cathepsin L-associated protein.	PIK46250.1/3.9e-84/cathepsin L-associated protein [Apostichopus japonicus]
101	Unigene31905_All	307972.A0A2G8KBQ0	82.4	399.8	BSL78_17709	Uncharacterized protein.	XP_033124761.1/6.5e-157/deoxyhypusine synthase-like [Anneissia japonica]
102	Unigene32295_All	307972.A0A2G8LHA7	80.9	916.4	BSL78_03430	Putative trifunctional enzyme subunit alpha, mitochondrial.	XP_022089587.1/0.0e+00/trifunctional enzyme subunit alpha, mitochondrial-like [Acanthaster planci]
103	Unigene34150_All	307972.A0A2G8KGV0	73.8	790	BSL78_15913	Putative N-sulfoglucosamine sulfohydrolase.	PIK47224.1/9.9e-226/putative N-sulfoglucosamine sulfohydrolase [Apostichopus japonicus]
104	Unigene3415_All	307972.A0A2G8JB07	70.5	350.9	BSL78_30269	Putative galactocerebrosidase.	PIK32919.1/2.0e-94/putative galactocerebrosidase, partial [Apostichopus japonicus]
105	Unigene34164_All	307972.A0A2G8K1I8	53.6	229.6	BSL78_21328	Sigma class glutathione-s-transferase 2.	PIK41815.1/5.1e-56/sigma class glutathione-s-transferase 2 [Apostichopus japonicus]
106	Unigene34193_All	307972.A0A2G8JTD0	77.2	467.6	BSL78_24145	Purine nucleoside phosphorylase; The purine nucleoside phosphorylases catalyze the phosphorolytic breakdown of the N-glycosidic bond in the beta- (deoxy)ribonucleoside molecules, with the formation of the corresponding free purine bases and pentose-1-phosphate.	PIK39014.1/1.0e-126/putative purine nucleoside phosphorylase isoform X3 [Apostichopus japonicus]
107	Unigene34866_All	307972.A0A2G8L9I2	35.9	409.5	BSL78_06269	Scavenger receptor cysteine-rich protein.	PIK56800.1/5.4e-109/scavenger receptor cysteine-rich protein precursor [Apostichopus japonicus]
108	Unigene35181_All	307972.A0A2G8KL80	30.5	388.3	BSL78_14357	Ig-like domain-containing protein.	PIK60748.1/3.9e-116/hypothetical protein BSL78_02312 [Apostichopus japonicus]
109	Unigene36174_All	307972.A0A2G8L8C9	79.4	598.6	BSL78_06580	Alpha-galactosidase.	PIK56511.1/3.8e-166/putative alpha-N-acetylgalactosaminidase isoform X1 [Apostichopus japonicus]
110	Unigene36826_All	307972.A0A2G8L8C9	70.4	513.1	BSL78_06580	Alpha-galactosidase.	XP_030836106.1/6.0e-156/alpha-N-acetylgalactosaminidase isoform X3 [Strongylocentrotus purpuratus]
111	Unigene370_All	307972.A0A2G8KL42	55.3	286.6	BSL78_14444	Putative ADP-ribosyl cyclase 1-like.	PIK48680.1/3.2e-73/putative ADP-ribosyl cyclase 1-like [Apostichopus japonicus]
112	Unigene3979_All	307972.A0A2G8JMQ2	68.5	443.7	BSL78_26183	Putative aldose reductase.	PIK36985.1/1.4e-118/putative aldose reductase, partial [Apostichopus japonicus]
114	Unigene4507_All	307972.A0A2G8L9I2	33.6	383.3	BSL78_06269	Scavenger receptor cysteine-rich protein.	PIK56800.1/2.8e-84/scavenger receptor cysteine-rich protein precursor [Apostichopus japonicus]
115	Unigene46639_All	307972.A0A2G8KR16	75.6	517.3	BSL78_12693	Cathepsin L; Belongs to the peptidase C1 family.	ABW98676.1/6.1e-162/cathepsin L [Apostichopus japonicus]
116	Unigene50700_All	307972.A0A2G8KTQ3	80.1	656.4	BSL78_11745	Putative tryptophan--tRNA ligase, cytoplasmic; Belongs to the class-I aminoacyl-tRNA synthetase family.	PIK51377.1/7.4e-193/putative tryptophan--tRNA ligase, cytoplasmic [Apostichopus japonicus]
117	Unigene52646_All	307972.A0A2G8LDR9	47.6	459.5	BSL78_04709	Uncharacterized protein.	PIK56797.1/3.9e-109/putative ficolin-2-like, partial [Apostichopus japonicus]
118	Unigene54913_All	307972.A0A2G8K582	38.5	638.6	BSL78_19965	Putative alphaP integrin isoform X1; Belongs to the integrin alpha chain family.	PIK43180.1/3.1e-180/putative alphaP integrin isoform X1 [Apostichopus japonicus]
120	Unigene56997_All	307972.A0A2G8K865	89.2	59.7	BSL78_18963	Tropomyosin.	ADL27535.1/3.0e-132/tropomyosin [Apostichopus japonicus]
121	Unigene57099_All	307972.A0A2G8KM37	72.8	573.5	BSL78_14055	Cathepsin D; Belongs to the peptidase A1 family.	AVZ29106.1/6.0e-163/cathepsin D [Apostichopus japonicus]
122	Unigene60471_All	307972.A0A2G8JTC3	49	246.9	BSL78_24197	Fibrinogen-like protein.	PIK62092.1/1.2e-66/putative fibrinogen C domain-containing protein 1-like [Apostichopus japonicus]
123	Unigene61963_All	307972.A0A2G8JRR0	84.6	520.4	BSL78_24797	Cathepsin B-like protease; Belongs to the peptidase C1 family.	PIK38365.1/2.3e-143/cathepsin B-like protease [Apostichopus japonicus]
124	Unigene61993_All	307972.A0A2G8KPB2	73.8	540.4	BSL78_13307	Putative gelsolin-like protein 2.	PIK49805.1/1.1e-149/putative gelsolin-like protein 2 [Apostichopus japonicus]
125	Unigene63777_All	307972.A0A2G8KGW9	48.5	164.5	BSL78_15892	Tetraspanin.	XP_022111920.1/4.3e-59/CD63 antigen-like [Acanthaster planci]
126	Unigene6513_All	307972.A0A2G8KNS6	72.1	720.3	BSL78_13461	Putative TLD domain-containing protein 1.	PIK49669.1/1.0e-206/putative TLD domain-containing protein 1 [Apostichopus japonicus]
127	Unigene65196_All	307972.A0A2G8KTQ1	78.9	200.3	BSL78_11705	Pept_C1 domain-containing protein; Belongs to the peptidase C1 family.	PIK51383.1/8.8e-48/expressed hypothetical protein [Apostichopus japonicus]
128	Unigene65283_All	307972.A0A2G8KFB5	65.6	1959.1	BSL78_16472	Putative IgGFc-binding protein.	PIK46687.1/0.0e+00/putative IgGFc-binding protein [Apostichopus japonicus]
129	Unigene65352_All	307972.A0A2G8LAL9	80	622.1	BSL78_05789	Putative medium-chain specific acyl-CoA dehydrogenase, mitochondrial-like.	XP_022084242.1/2.8e-179/medium-chain specific acyl-CoA dehydrogenase, mitochondrial-like [Acanthaster planci]
130	Unigene66958_All	307972.A0A2G8JDX1	85.1	306.6	BSL78_29273	Putative muscle-specific protein 20.	PIK33909.1/1.9e-80/putative muscle-specific protein 20 [Apostichopus japonicus]
131	Unigene69329_All	307972.A0A2G8LBR6	59.1	989.2	BSL78_05409	ZP domain-containing protein.	PIK51836.1/2.3e-255/hypothetical protein BSL78_11254 [Apostichopus japonicus]
132	Unigene8975_All	307972.A0A2G8KPC6	38.3	612.8	BSL78_13269	Putative scavenger receptor cysteine-rich protein type 12 isoform X1.	PIK49864.1/2.4e-136/putative scavenger receptor cysteine-rich protein type 12 isoform X1 [Apostichopus japonicus]
133	Unigene9887_All	307972.A0A2G8LIC1	71.2	562.8	BSL78_03060	Uncharacterized protein; Belongs to the peptidase C1 family.	PIK59981.1/3.6e-158/hypothetical protein BSL78_03060 [Apostichopus japonicus]

## Sheet: PF_RNA-seq
#queryIndex	queryItem	stringId	identity	bitscore	preferredName	String annotation
1	CL10079.Contig2_All	307972.A0A2G8JZM2	42.1	211.5	BSL78_21964	Protein kinase domain-containing protein.
2	CL10079.Contig3_All	307972.A0A2G8JZM2	42.1	213.4	BSL78_21964	Protein kinase domain-containing protein.
3	CL10204.Contig3_All	307972.A0A2G8LBY0	57.6	163.3	BSL78_05399	Fibrinogen-like protein A.
4	CL10222.Contig14_All	307972.A0A2G8JRZ2	96.9	394.8	BSL78_24675	Actin; Belongs to the actin family.
5	CL10254.Contig17_All	307972.A0A2G8KYH6	47.5	286.6	BSL78_10036	Uncharacterized protein.
7	CL10276.Contig15_All	307972.A0A2G8K8A5	67.9	256.9	BSL78_18920	Putative cyclin-D1-binding protein 1-like isoform X1.
8	CL10415.Contig3_All	307972.A0A2G8KUT8	78.5	130.6	BSL78_11351	Selenoprotein M.
9	CL10431.Contig5_All	307972.A0A2G8JVU5	41.4	161.4	BSL78_23246	Putative cholecystokinin receptor type A-like; Belongs to the G-protein coupled receptor 1 family.
10	CL10536.Contig1_All	307972.A0A2G8L0B7	33.6	70.5	BSL78_09410	Putative receptor-type tyrosine-protein phosphatase T isoform X2.
11	CL10648.Contig11_All	307972.A0A2G8JTC3	42.4	100.5	BSL78_24197	Fibrinogen-like protein.
12	CL10648.Contig28_All	307972.A0A2G8LPF3	49.7	371.3	BSL78_00975	Putative fibrinogen C domain-containing protein 1-like.
13	CL10648.Contig30_All	307972.A0A2G8LPF3	53.5	312.8	BSL78_00975	Putative fibrinogen C domain-containing protein 1-like.
14	CL10648.Contig7_All	307972.A0A2G8LPF3	51.2	358.2	BSL78_00975	Putative fibrinogen C domain-containing protein 1-like.
16	CL10725.Contig15_All	307972.A0A2G8JGL1	43.2	516.9	BSL78_28304	Uncharacterized protein.
19	CL10874.Contig10_All	307972.A0A2G8JVN9	39.9	126.7	BSL78_23357	Putative RNA-directed DNA polymerase from mobile element jockey-like.
20	CL11016.Contig6_All	307972.A0A2G8LBY0	56.4	223.8	BSL78_05399	Fibrinogen-like protein A.
21	CL11168.Contig2_All	307972.A0A2G8LMG7	34.9	60.5	BSL78_01645	C-type lectin domain-containing protein.
22	CL11180.Contig46_All	307972.A0A2G8LMW6	44.4	139.4	BSL78_01500	Putative twitchin-like.
23	CL1120.Contig2_All	307972.A0A2G8K5Y1	67.9	503.8	BSL78_19713	Putative mucin-2.
24	CL11237.Contig3_All	307972.A0A2G8KMH6	52.9	108.2	BSL78_13931	Uncharacterized protein.
29	CL11562.Contig3_All	307972.A0A2G8KGQ3	79.7	211.5	BSL78_15946	Putative kelch domain-containing protein 3-like.
30	CL11670.Contig1_All	307972.A0A2G8KGI2	47.6	198.4	BSL78_16033	Fibrinogen C-terminal domain-containing protein.
32	CL11849.Contig38_All	307972.A0A2G8LMF0	38.3	75.1	BSL78_01658	Fibrinogen C-terminal domain-containing protein.
33	CL11883.Contig32_All	307972.A0A2G8KCS8	49.8	219.5	BSL78_17354	Uncharacterized protein.
34	CL1778.Contig3_All	307972.A0A2G8LAL6	83	313.2	BSL78_05764	Translocon-associated protein subunit beta; TRAP proteins are part of a complex whose function is to bind calcium to the ER membrane and thereby regulate the retention of ER resident proteins.
36	CL30.Contig13_All	307972.A0A2G8L3W2	49.7	263.1	BSL78_08141	SWIM-type domain-containing protein.
39	CL3728.Contig2_All	307972.A0A2G8JQ57	68.4	321.6	BSL78_25301	Putative dephospho-CoA kinase domain-containing protein.
40	CL3800.Contig4_All	307972.A0A2G8L9T0	73.3	126.3	BSL78_06059	Uncharacterized protein.
41	CL4260.Contig3_All	307972.A0A2G8K6C3	56.1	532.3	BSL78_19581	Putative methyltransferase-like protein 17, mitochondrial.
42	CL4282.Contig2_All	307972.A0A2G8KT22	71.1	293.5	BSL78_11978	Putative cystine/glutamate transporter.
43	CL4282.Contig3_All	307972.A0A2G8LB03	69.6	659.8	BSL78_05661	Putative cystine/glutamate transporter.
44	CL4318.Contig2_All	307972.A0A2G8KJB6	54.8	326.6	BSL78_15025	Putative short-chain collagen C4-like.
45	CL4435.Contig1_All	307972.A0A2G8KJQ6	71	382.9	BSL78_14878	Klf1/2/4.
46	CL4614.Contig23_All	307972.A0A2G8JPU8	39.9	189.1	BSL78_25454	Putative caspase-8; Belongs to the peptidase C14A family.
47	CL4835.Contig2_All	307972.A0A2G8KBZ9	73	183	BSL78_17615	Uncharacterized protein.
48	CL5094.Contig2_All	307972.A0A2G8K345	37.3	293.5	BSL78_20717	Uncharacterized protein.
50	CL5480.Contig1_All	307972.A0A2G8K9K8	97.6	171	BSL78_18466	Putative H2.0-like homeobox protein.
51	CL5480.Contig2_All	307972.A0A2G8K9K8	97.6	171	BSL78_18466	Putative H2.0-like homeobox protein.
52	CL5482.Contig4_All	307972.A0A2G8K0Z8	84.4	491.5	BSL78_21460	Putative serine/threonine-protein kinase pim-1-like; Belongs to the protein kinase superfamily.
55	CL684.Contig9_All	307972.A0A2G8KXX0	64.2	149.4	BSL78_10282	Putative retinol dehydrogenase 7 isoform X2; Belongs to the short-chain dehydrogenases/reductases (SDR) family.
56	CL7288.Contig3_All	307972.A0A2G8K3F2	51	55.8	BSL78_20607	Uncharacterized protein.
57	CL7290.Contig3_All	307972.A0A2G8LJN3	45.8	229.6	BSL78_02575	Putative RNA-directed DNA polymerase from mobile element jockey-like.
59	CL7410.Contig3_All	307972.A0A2G8K2Y1	68.5	504.6	BSL78_20785	Putative poly(ADP-ribose) glycohydrolase ARH3.
60	CL7499.Contig3_All	307972.A0A2G8KKU6	93.6	276.6	BSL78_14509	Trafficking protein particle complex subunit; Belongs to the TRAPP small subunits family.
64	CL7981.Contig1_All	307972.A0A2G8KEB7	75.3	487.3	BSL78_16796	Reverse transcriptase domain-containing protein.
65	CL8047.Contig2_All	307972.A0A2G8L7K0	91.1	241.9	BSL78_06876	ATP synthase subunit; Mitochondrial membrane ATP synthase (F1F0 ATP synthase or Complex V) produces ATP from ADP in the presence of a proton gradient across the membrane which is generated by electron transport complexes of the respiratory chain. F-type ATPases consist of two structural domains, F1 - containing the extramembraneous catalytic core, and F0 - containing the membrane proton channel, …
66	CL8297.Contig26_All	307972.A0A2G8JRC9	56.8	80.1	BSL78_24882	Uncharacterized protein.
67	CL8297.Contig5_All	307972.A0A2G8JGL1	47.7	572.8	BSL78_28304	Uncharacterized protein.
69	CL8619.Contig2_All	307972.A0A2G8JKP8	69.4	810.8	BSL78_26867	Putative valine--tRNA ligase; Belongs to the class-I aminoacyl-tRNA synthetase family.
70	CL8644.Contig1_All	307972.A0A2G8K2Q4	44.4	776.2	BSL78_20879	LRRNT domain-containing protein.
71	CL8644.Contig5_All	307972.A0A2G8K2Q4	44.6	778.1	BSL78_20879	LRRNT domain-containing protein.
74	CL9020.Contig1_All	307972.A0A2G8KS58	55.2	208	BSL78_12325	Putative cytochrome P450 4V2; Belongs to the cytochrome P450 family.
78	CL9343.Contig6_All	307972.A0A2G8K2M3	56.8	167.2	BSL78_20935	Mannan-binding C-type lectin.
79	CL9473.Contig3_All	307972.A0A2G8JLZ8	43.9	92.8	BSL78_26421	Putative indole-3-acetic acid-amido synthetase GH3.5.
80	CL9596.Contig2_All	307972.A0A2G8JP78	63.7	570.5	BSL78_25578	Putative cysteine-rich with EGF-like domain protein 2.
82	CL9648.Contig40_All	307972.A0A2G8KKY2	58.3	646	BSL78_14539	Putative ubiquitin carboxyl-terminal hydrolase 19.
83	CL9648.Contig47_All	307972.A0A2G8KKY2	57.9	630.2	BSL78_14539	Putative ubiquitin carboxyl-terminal hydrolase 19.
84	CL9648.Contig50_All	307972.A0A2G8KKY2	57.6	627.1	BSL78_14539	Putative ubiquitin carboxyl-terminal hydrolase 19.
88	CL9822.Contig1_All	307972.A0A2G8JR34	30.6	69.7	BSL78_24967	Putative low affinity immunoglobulin epsilon Fc receptor.
89	CL9857.Contig11_All	307972.A0A2G8LNI0	57	101.3	BSL78_01239	Putative carbohydrate sulfotransferase 15 isoform X1.
93	CL989.Contig10_All	307972.A0A2G8K092	91.4	1951.8	BSL78_21743	Putative ATP-dependent RNA helicase DHX8-like.
94	CL9912.Contig3_All	307972.A0A2G8LIC1	60.2	479.6	BSL78_03060	Uncharacterized protein; Belongs to the peptidase C1 family.
95	Unigene10051_All	307972.A0A2G8KH57	31.3	150.6	BSL78_15809	Uncharacterized protein.
96	Unigene10086_All	307972.A0A2G8LE58	51	457.6	BSL78_04547	Putative techylectin-5B-like.
97	Unigene10353_All	307972.A0A2G8LBY0	56.4	226.1	BSL78_05399	Fibrinogen-like protein A.
99	Unigene104915_All	307972.A0A2G8KEP3	41.4	102.1	BSL78_16663	Cathepsin L2 cysteine protease; Belongs to the peptidase C1 family.
100	Unigene10578_All	307972.A0A2G8KJB6	57.1	330.9	BSL78_15025	Putative short-chain collagen C4-like.
101	Unigene11195_All	307972.A0A2G8KXY2	45.6	422.2	BSL78_10227	Putative ficolin-2.
104	Unigene13744_All	307972.A0A2G8LIC7	39.2	63.5	BSL78_03086	Putative echinoidin-like.
105	Unigene13935_All	307972.A0A2G8KVT6	79.5	467.2	BSL78_11027	Putative citrate lyase subunit beta-like protein, mitochondrial-like.
106	Unigene14184_All	307972.A0A2G8KPJ6	62.7	358.2	BSL78_13196	Uncharacterized protein.
107	Unigene14901_All	307972.A0A2G8LN08	32.3	97.4	BSL78_01432	Uncharacterized protein.
108	Unigene14992_All	307972.A0A2G8LE58	49.9	547.7	BSL78_04547	Putative techylectin-5B-like.
111	Unigene17029_All	307972.A0A2G8KJB6	51.7	325.5	BSL78_15025	Putative short-chain collagen C4-like.
112	Unigene17620_All	307972.A0A2G8LEZ0	49	533.5	BSL78_04287	Uncharacterized protein.
114	Unigene18458_All	307972.A0A2G8L7J3	30.5	101.3	BSL78_06869	Methyltransf_11 domain-containing protein.
117	Unigene19419_All	307972.A0A2G8KUB4	45.5	195.7	BSL78_11523	Uncharacterized protein.
118	Unigene21140_All	307972.A0A2G8LE58	49.5	414.5	BSL78_04547	Putative techylectin-5B-like.
119	Unigene21190_All	307972.A0A2G8LRB4	52.5	329.3	BSL78_00254	Uncharacterized protein.
121	Unigene21997_All	307972.A0A2G8LJN3	29.1	71.6	BSL78_02575	Putative RNA-directed DNA polymerase from mobile element jockey-like.
122	Unigene22251_All	307972.A0A2G8L356	66.2	285.4	BSL78_08424	Putative 2-aminoethanethiol dioxygenase-like.
123	Unigene22393_All	307972.A0A2G8KI11	69.2	209.9	BSL78_15498	Putative malignant T-cell-amplified sequence 1.
125	Unigene22794_All	307972.A0A2G8LNK3	90	462.6	BSL78_01237	Uncharacterized protein.
127	Unigene23140_All	307972.A0A2G8LHR9	66.2	756.5	BSL78_03263	Integrase catalytic domain-containing protein.
128	Unigene24215_All	307972.A0A2G8JKF8	61.6	258.8	BSL78_26936	Uncharacterized protein.
131	Unigene27482_All	307972.A0A2G8KKD8	60.5	1151	BSL78_14666	Putative ATP-binding cassette sub-family A member 2.
132	Unigene27502_All	307972.A0A2G8LGQ9	32.3	201.1	BSL78_03651	Putative fibronectin-like.
133	Unigene28671_All	307972.A0A2G8L6X5	77.8	801.2	BSL78_07073	Putative nuclear pore complex protein.
134	Unigene29077_All	307972.A0A2G8LE58	49.9	544.3	BSL78_04547	Putative techylectin-5B-like.
135	Unigene30558_All	307972.A0A2G8LGQ9	36.8	127.9	BSL78_03651	Putative fibronectin-like.
136	Unigene30910_All	307972.A0A2G8KTG4	65	494.6	BSL78_11819	Uncharacterized protein.
137	Unigene3091_All	307972.A0A2G8KSG1	96.5	639	BSL78_12195	Serine/threonine-protein phosphatase; Belongs to the PPP phosphatase family.
139	Unigene31112_All	307972.A0A2G8K4H8	60.2	151	BSL78_20229	Uncharacterized protein.
144	Unigene32945_All	307972.A0A2G8K504	97.1	625.9	BSL78_20122	Guanine nucleotide-binding protein G(S) alpha.
145	Unigene32959_All	307972.A0A2G8JSM1	66.1	341.3	BSL78_24443	Fibrinogen-like protein A.
147	Unigene33533_All	307972.A0A2G8JR34	30.8	72	BSL78_24967	Putative low affinity immunoglobulin epsilon Fc receptor.
152	Unigene35087_All	307972.A0A2G8KJB6	52	327	BSL78_15025	Putative short-chain collagen C4-like.
154	Unigene36095_All	307972.A0A2G8LJN3	44.9	90.1	BSL78_02575	Putative RNA-directed DNA polymerase from mobile element jockey-like.
156	Unigene36733_All	307972.A0A2G8LRB4	49.6	312.8	BSL78_00254	Uncharacterized protein.
157	Unigene37116_All	307972.A0A2G8L6U0	85.7	189.9	BSL78_07135	Lysozyme.
161	Unigene38974_All	307972.A0A2G8LGQ9	34	209.5	BSL78_03651	Putative fibronectin-like.
162	Unigene39284_All	307972.A0A2G8L3S5	36.6	190.7	BSL78_08202	RING-type domain-containing protein.
164	Unigene39322_All	307972.A0A2G8LGQ9	33.2	188.7	BSL78_03651	Putative fibronectin-like.
165	Unigene40554_All	307972.A0A2G8LDR9	49.3	487.3	BSL78_04709	Uncharacterized protein.
167	Unigene41094_All	307972.A0A2G8L5E2	54.4	154.8	BSL78_07686	Ig-like domain-containing protein.
168	Unigene41335_All	307972.A0A2G8JTC4	36.6	282	BSL78_24147	Putative bactericidal permeability-increasing protein.
169	Unigene41349_All	307972.A0A2G8KR65	69.3	927.2	BSL78_12622	Putative nuclear factor of activated T-cells 5 isoform X2.
173	Unigene42134_All	307972.A0A2G8LDR9	53.5	474.9	BSL78_04709	Uncharacterized protein.
174	Unigene43273_All	307972.A0A2G8KVT6	82.8	242.3	BSL78_11027	Putative citrate lyase subunit beta-like protein, mitochondrial-like.
175	Unigene44195_All	307972.A0A2G8LBY0	58.3	165.6	BSL78_05399	Fibrinogen-like protein A.
176	Unigene44273_All	307972.A0A2G8JXR2	52.6	342	BSL78_22626	Folate gamma-glutamyl hydrolase.
177	Unigene44284_All	307972.A0A2G8LGY0	30.7	131	BSL78_03573	Uncharacterized protein.
180	Unigene47903_All	307972.A0A2G8JJG7	44.7	699.9	BSL78_27282	Complement component C3.
181	Unigene47943_All	307972.A0A2G8KQQ2	72.3	321.6	BSL78_12818	Putative coiled-coil domain-containing protein.
183	Unigene48616_All	307972.A0A2G8JVZ2	53.4	449.5	BSL78_23257	Fibrinogen C-terminal domain-containing protein.
184	Unigene4876_All	307972.A0A2G8JQ64	45.7	318.9	BSL78_25311	Fibrinogen C-terminal domain-containing protein.
185	Unigene49164_All	307972.A0A2G8JNP8	55.4	134.8	BSL78_25814	Uncharacterized protein.
187	Unigene49783_All	307972.A0A2G8JXY0	93	509.2	BSL78_22557	NAD-dependent protein deacetylase; Belongs to the sirtuin family. Class I subfamily.
188	Unigene49805_All	307972.A0A2G8LDR9	39.2	353.2	BSL78_04709	Uncharacterized protein.
190	Unigene50474_All	307972.A0A2G8L0B7	28.7	112.1	BSL78_09410	Putative receptor-type tyrosine-protein phosphatase T isoform X2.
191	Unigene50734_All	307972.A0A2G8JVK2	64.4	310.1	BSL78_23393	Putative lipoyltransferase 2, mitochondrial; Catalyzes the transfer of endogenously produced octanoic acid from octanoyl-acyl-carrier-protein onto the lipoyl domains of lipoate- dependent enzymes. Lipoyl-ACP can also act as a substrate although octanoyl-ACP is likely to be the physiological substrate. Belongs to the LipB family.
194	Unigene51611_All	307972.A0A2G8KNF0	82.9	525	BSL78_13633	Putative E3 ubiquitin-protein ligase MARCH5 isoform X2.
197	Unigene52012_All	307972.A0A2G8KA44	43.8	98.2	BSL78_18271	Uncharacterized protein.
200	Unigene5294_All	307972.A0A2G8LBY0	61.3	224.6	BSL78_05399	Fibrinogen-like protein A.
201	Unigene54355_All	307972.A0A2G8LPF3	50.3	379	BSL78_00975	Putative fibrinogen C domain-containing protein 1-like.
202	Unigene55062_All	307972.A0A2G8LBY0	56.9	224.2	BSL78_05399	Fibrinogen-like protein A.
203	Unigene55159_All	307972.A0A2G8LDR9	49.6	511.1	BSL78_04709	Uncharacterized protein.
206	Unigene5781_All	307972.A0A2G8JQR9	61.7	364.8	BSL78_25137	Fibrinogen-like protein A.
210	Unigene60419_All	307972.A0A2G8L6J1	87.3	284.6	BSL78_07217	Putative translocon-associated protein subunit gamma.
211	Unigene60813_All	307972.A0A2G8K5H6	47.9	219.9	BSL78_19933	Fibrinogen C-terminal domain-containing protein.
212	Unigene62070_All	307972.A0A2G8KNV8	82.1	264.2	BSL78_13423	Nucleoside diphosphate kinase.
213	Unigene63639_All	307972.A0A2G8KK36	50.3	157.9	BSL78_14823	Homeobox domain-containing protein.
215	Unigene6565_All	307972.A0A2G8KPJ6	62.7	358.2	BSL78_13196	Uncharacterized protein.
216	Unigene67000_All	307972.A0A2G8JJR8	70.7	233.8	BSL78_27182	Superoxide dismutase [Cu-Zn]; Destroys radicals which are normally produced within the cells and which are toxic to biological systems. Belongs to the Cu-Zn superoxide dismutase family.
218	Unigene6894_All	307972.A0A2G8KS65	45.9	118.6	BSL78_12276	Putative monocarboxylate transporter 10.
219	Unigene6917_All	307972.A0A2G8KKA0	41.9	105.1	BSL78_14680	Putative multiple coagulation factor deficiency protein 2-like.
220	Unigene699_All	307972.A0A2G8KA50	66	66.6	BSL78_18257	Uncharacterized protein.
227	Unigene72083_All	307972.A0A2G8KCS8	49.5	325.9	BSL78_17354	Uncharacterized protein.
234	Unigene7609_All	307972.A0A2G8L6Q8	53.1	198.7	BSL78_07107	Putative ficolin-2-like.
235	Unigene8401_All	307972.A0A2G8KA44	46.2	90.1	BSL78_18271	Uncharacterized protein.
236	Unigene8815_All	307972.A0A2G8JHC6	59	214.2	BSL78_28015	Snail.
237	Unigene9090_All	307972.A0A2G8KQI2	86	290.8	BSL78_12892	Putative smad nuclear-interacting protein 1-like.
239	Unigene9687_All	307972.A0A2G8KCF5	63.1	1045.4	BSL78_17450	Uncharacterized protein.

## Sheet: PF_MS
#queryIndex	queryItem	stringId	identity	bitscore	preferredName	String annotation
1	CL10287.Contig6_All	307972.A0A2G8JSI2	57.1	342	BSL78_24449	Annexin.
2	CL10561.Contig10_All	307972.A0A2G8L3W3	45.7	272.7	BSL78_08259	SCP domain-containing protein; Belongs to the CRISP family.
3	CL1073.Contig1_All	307972.A0A2G8JU52	71	693	BSL78_23900	Matrix metalloproteinase 16.
4	CL10872.Contig1_All	307972.A0A2G8LQQ4	41.1	985.3	BSL78_00461	Putative IgGFc-binding protein.
5	CL10985.Contig10_All	307972.A0A2G8KVL9	75.7	1179.9	BSL78_11071	Putative vacuolar protein sorting-associated protein 13C.
6	CL1120.Contig10_All	307972.A0A2G8K5Z4	74.9	2011.5	BSL78_19716	Putative mucin-2.
7	CL11274.Contig2_All	307972.A0A2G8KYQ3	46.8	1000.7	BSL78_09951	Putative IgGFc-binding protein.
8	CL11363.Contig10_All	307972.A0A2G8L2T5	78.4	327.8	BSL78_08544	Uncharacterized protein.
10	CL11527.Contig2_All	307972.A0A2G8KP64	78.1	376.7	BSL78_13414	Putative carbonic anhydrase 2; Belongs to the alpha-carbonic anhydrase family.
11	CL11765.Contig10_All	307972.A0A2G8KPD9	45.4	213	BSL78_13253	Uncharacterized protein.
12	CL1255.Contig1_All	307972.A0A2G8KJV3	55.5	237.7	BSL78_14859	Glutathione peroxidase; Belongs to the glutathione peroxidase family.
14	CL2227.Contig23_All	307972.A0A2G8JPM0	46.6	198.7	BSL78_25451	Uncharacterized protein.
15	CL2439.Contig2_All	307972.A0A2G8KMC3	76.2	624.8	BSL78_13944	Fumarylacetoacetase.
16	CL2449.Contig2_All	307972.A0A2G8LCF4	64.5	108.2	BSL78_05130	Matrix metalloproteinase-16.
17	CL259.Contig3_All	307972.A0A2G8JUU8	70.8	1101.3	BSL78_23631	TGc domain-containing protein.
18	CL3004.Contig1_All	307972.A0A2G8JV23	69.9	193.7	BSL78_23549	Putative myosin-2 essential light chain-like isoform X2.
19	CL3017.Contig1_All	307972.A0A2G8LPX4	55.6	241.1	BSL78_00795	Putative hepatic lectin-like.
21	CL3784.Contig4_All	307972.A0A2G8K5Z3	48.1	413.7	BSL78_19751	Papilin.
22	CL3902.Contig1_All	307972.A0A2G8JCG7	53.2	345.1	BSL78_29754	Ig-like domain-containing protein.
24	CL4318.Contig1_All	307972.A0A2G8KJB6	55	328.9	BSL78_15025	Putative short-chain collagen C4-like.
25	CL4952.Contig2_All	307972.A0A2G8KLH8	45.7	516.9	BSL78_14265	Angiotensin-converting enzyme.
26	CL5250.Contig20_All	307972.A0A2G8JWN3	35.4	274.2	BSL78_22994	Uncharacterized protein.
27	CL5295.Contig1_All	307972.A0A2G8L0F5	36.6	105.9	BSL78_09318	Putative natterin-3-like.
28	CL5579.Contig3_All	307972.A0A2G8L4G1	51.5	2664.8	BSL78_07876	Uncharacterized protein.
29	CL7027.Contig5_All	307972.A0A2G8LAD8	77.8	508.8	BSL78_05900	Uncharacterized protein.
30	CL8551.Contig16_All	307972.A0A2G8K2H0	50.5	235	BSL78_20948	Putative short-chain collagen C4-like.
31	CL9375.Contig2_All	307972.A0A2G8KDA9	76	774.2	BSL78_17146	Histidine ammonia-lyase; Belongs to the PAL/histidase family.
32	CL9453.Contig16_All	307972.A0A2G8LBZ1	71.6	2061.2	BSL78_05295	Uncharacterized protein.
33	CL97.Contig4_All	307972.A0A2G8KPC6	34.8	1407.5	BSL78_13269	Putative scavenger receptor cysteine-rich protein type 12 isoform X1.
35	CL9902.Contig12_All	307972.A0A2G8K885	49.6	391	BSL78_18977	Putative deleted in malignant brain tumors 1 protein.
36	CL9902.Contig23_All	307972.A0A2G8K885	57.5	641.3	BSL78_18977	Putative deleted in malignant brain tumors 1 protein.
37	CL9902.Contig33_All	307972.A0A2G8JMZ2	60.8	491.1	BSL78_26038	Uncharacterized protein.
38	CL9902.Contig34_All	307972.A0A2G8K885	63.1	521.9	BSL78_18977	Putative deleted in malignant brain tumors 1 protein.
39	CL9902.Contig37_All	307972.A0A2G8JWE6	59.1	171.4	BSL78_23080	Uncharacterized protein.
40	CL9902.Contig55_All	307972.A0A2G8JMZ2	58.3	461.1	BSL78_26038	Uncharacterized protein.
41	CL9902.Contig57_All	307972.A0A2G8JMZ2	59.3	731.5	BSL78_26038	Uncharacterized protein.
42	Unigene110246_All	307972.A0A2G8JS41	80.3	332.8	BSL78_24623	Uncharacterized protein.
43	Unigene11473_All	307972.A0A2G8L7A6	50.6	180.6	BSL78_06943	SCP domain-containing protein; Belongs to the CRISP family.
44	Unigene11745_All	307972.A0A2G8JZB8	71	223.8	BSL78_22082	F5/8 type C domain-containing protein.
45	Unigene13371_All	307972.A0A2G8KLH5	61.9	901.7	BSL78_14264	Melanotransferrin; Belongs to the transferrin family.
46	Unigene16712_All	307972.A0A2G8KJB6	51.8	321.2	BSL78_15025	Putative short-chain collagen C4-like.
47	Unigene18210_All	307972.A0A2G8LH35	63.3	348.2	BSL78_03518	Putative ADP-ribosyl cyclase/cyclic ADP-ribose hydrolase 1 isoform X1.
48	Unigene1824_All	307972.A0A2G8L682	48.6	2013.4	BSL78_07331	Putative IgGFc-binding protein.
49	Unigene18393_All	307972.A0A2G8K872	65.7	152.1	BSL78_18976	Putative deleted in malignant brain tumors 1 protein.
50	Unigene21177_All	307972.A0A2G8JTC4	57.5	532.7	BSL78_24147	Putative bactericidal permeability-increasing protein.
51	Unigene24221_All	307972.A0A2G8LQQ4	42.1	1533.1	BSL78_00461	Putative IgGFc-binding protein.
52	Unigene31590_All	307972.A0A2G8JL57	63.2	294.7	BSL78_26673	Uncharacterized protein.
53	Unigene3339_All	307972.A0A2G8LQQ4	40.9	1291.9	BSL78_00461	Putative IgGFc-binding protein.
54	Unigene36325_All	307972.A0A2G8KPJ6	51.8	110.9	BSL78_13196	Uncharacterized protein.
55	Unigene36665_All	307972.A0A2G8JS41	77.6	328.9	BSL78_24623	Uncharacterized protein.
56	Unigene46789_All	307972.A0A2G8KCA7	43.7	72.8	BSL78_17496	Uncharacterized protein.
57	Unigene47381_All	307972.A0A2G8KWT1	49.7	1435.6	BSL78_10625	Putative sushi, von Willebrand factor type A.
58	Unigene50519_All	307972.A0A2G8LBY0	58.3	164.9	BSL78_05399	Fibrinogen-like protein A.
59	Unigene52288_All	307972.A0A2G8K484	52.3	751.9	BSL78_20389	Alpha-amylase.
60	Unigene5294_All	307972.A0A2G8LBY0	61.3	224.6	BSL78_05399	Fibrinogen-like protein A.
61	Unigene58765_All	307972.A0A2G8KFD9	41.8	327.4	BSL78_16470	Uncharacterized protein.
62	Unigene65313_All	307972.A0A2G8LQY9	44.7	109	BSL78_00433	Uncharacterized protein.
63	Unigene66162_All	307972.A0A2G8K5H6	66.4	323.2	BSL78_19933	Fibrinogen C-terminal domain-containing protein.
65	Unigene7005_All	307972.A0A2G8KYN7	51.8	997.7	BSL78_09957	Putative IgGFc-binding protein.
66	Unigene76391_All	307972.A0A2G8LLI7	77.9	446	BSL78_01929	Uncharacterized protein.
67	Unigene95903_All	307972.A0A2G8JQJ9	36.7	97.4	BSL78_25205	Putative macrophage mannose receptor 1 isoform X1.
